# Supplementary material for: Pharmacological inhibition of RAS overcomes FLT3 inhibitor resistance in FLT3-ITD+ AML through AP-1 and RUNX1
Source: iScience. 2024 Mar 26;27(4):109576. doi: 10.1016/j.isci.2024.109576 (PMC11024925; doi:10.1016/j.isci.2024.109576)
Supplement: Data S2. Gene lists and KEGG pathway analysis from primary cell and cell line experiments, related to Figures 3 and S2 — Gene lists from all Venn diagram overlap analyses are shown on the first tab. KEGG pathway analysis shown in figures are shown in additional tabs. [file mmc3.xlsx]

## Sheet: Gene lists
Primary cell FLT3i relapse samples																	MV411 FOS ChIP and RNA overlap after 10 nM Gilteritinib												Both cell line overlaps with 10 nM Gilteritinib				MOLM14 gene lists
479		291		89		138		63		49		173		40			1258		1280		405		268		850		862		487		766		869		1059		306		107		89		287		1543		1236		438
RNA 2F UP in >1 patient		RNA 2F DOWN in >1 patient		RNA 2F UP in >1 patient and RUNX1 ChIP target		RNA 2F UP in >1 patient and AP-1 module target		RNA 2F DOWN in >1 patient and AP-1 module target		RNA 2F DOWN in >1 patient and RUNX1 ChIP target		2F UP genes in FLT3i relapse >1 patient targets of AP-1 or RUNX1		2F UP genes in FLT3i relapse >1 patient targets of AP-1 or RUNX1 with signalling keyword			MV4-11 RNA 2F UP after FLT3i		MV4-11 RNA 2F DOWN after FLT3i		Lost FOS peak and RNA 2F UP		Lost FOS peak and RNA DOWN		FOS peak assinged to gene and RNA 2F UP		FOS peak assinged to gene and RNA 2F DOOWN		RNA UP both cell lines		RNA 2F DOWN both cell lines		FLT3i 2F UP RNA		FLT3i 2F DOWN RNA		FLT3IL3UPvFLT3i		FLT3IL3DOWNvFLT3i		FLT3iUPIL3DOWN		FLT3iDOWNIL3UP		RASi UP		RASi DOWN		FLT3iUPRASi UP
CSF1		KLF6										ADRB1		ADRB1																			SMAD3		PSMC3IP		APOL4		LFNG		TXK		PSMC3IP		SPP1		H1-4		SMAD3
FOSB		PDK1		CSF1		LTBP1		OPHN1		KLF6		AFF2		AIM2			LGALS2		LRRCC1		LGALS2		LRRCC1		LGALS2		LRRCC1		LGALS2		LRRCC1		PSAP		USP51		STON1		ZNF536		ZBTB20		SPDL1		CCL4L2		RAD51D		PSAP
EGR2		TFPI		FOSB		ADRB1		CUEDC1		TFPI		AIM2		BAMBI			GPER1		PRDM8		COL25A1		PRDM8		GPER1		PRDM8		AXL		PRDM8		DUSP10		SPDL1		ADAMTS14		CYTH4		MMP19		H2BC11		TNFRSF9		ATAD3B		DUSP10
RXFP1		TSPAN13		EGR2		IL10RA		RAVER1		TSPAN13		AK5		CCNB2			COL25A1		COX7B		TG		COX7B		COL25A1		COX7B		SGK1		FAIM		PREX1		H2BC11		FAM124A		ACSS3		ITGAX		HSD11B1		EMP1		PYURF		PREX1
TTC29		TP53I11		RXFP1		CXCR4		EFNB1		CUEDC1		ALCAM		CSF1			GFRA2		NDNF		SGK1		NDNF		GFRA2		NDNF		MMP19		DNAJA1		ATXN1		ACVRL1		PIM1		ZNF461		CCDC149		DEPDC1B		HMOX1		HSPH1		ATXN1
IL1R1		CUEDC1		EDN1		RRM2		TSPAN7		MAD1L1		AMACR		CXCL3			TG		FAIM		NEB		FAIM		TG		FAIM		MYOM1		SLC39A14		SORL1		MAP3K6		FAM111B		PPP2R5B		ABHD4		H4C9		ACP5		THYN1		COL24A1
EDN1		MAP1B		LMOD3		MMP7		MAP1B		SMAD7		AMN1		CXCR4			AXL		TGFBR3L		SMAD9		TGFBR3L		AXL		TGFBR3L		DNASE2		SLC39A8		ZNF34		NUDT8		CDC6		TESK1		DDIT4		H4C4		SLC26A11		PPIB		SGK1
LMOD3		PMAIP1		HOMER1		LRRC20		SGPP2		PSD3		ANKRD42		DDIT3			SGK1		RAD21		TMEM86A		RAD21		SGK1		RAD21		MAP3K12		LRRC20		COL24A1		SASS6		SH2D4A		KIT		PLXDC2		ASF1B		CYP27A1		LY75		CLIP2
LY96		MAD1L1		OLFML2B		E2F2		CASS4		POMP		ANLN		DUSP2			NEB		SDHAF3		MYOM1		SDHAF3		NEB		SDHAF3		RASD1		DUT		SGK1		HSPH1		MCM10		ABTB1		BMF		MCM7		IL4I1		BZW2		MTSS1
YBX3		PTGS1		CXCR4		MARCKSL1		CACNB4		MED4		APOBEC3B		DUSP7			SMAD9		PRMT6		IGF1		PRMT6		SMAD9		PRMT6		CUBN		POLE3		CLIP2		HSD11B1		CDC45		ZNF396		ARC		TPX2		SCIN		NUDCD1		PHLDA1
GLRB		SMAD7		ADRB1		SNX22		NUTM2A		NAMPT		APOBEC3H		EDN1			TMEM86A		SHQ1		CUBN		SHQ1		TMEM86A		SHQ1		FRMD4A		IPO11		MTSS1		MOCOS		GINS2		IGFLR1		SLC2A14		FADS2		AQP1		IMPA2		AGPAT4
KCNJ5		PSD3		MMP7		TYRO3		KLF6		RAVER1		AQP3		EGR2			MMP19		TRMT10C		FRMD4A		TRMT10C		MMP19		TRMT10C		ITGAX		EPDR1		PHLDA1		HAUS8		TEDC2		MAP1LC3A		ZC3H6		DDIAS		ENPP2		PTP4A3		CBLB
NRP1		POMP		IL10RA		PTTG1		PDK1		GNPDA1		ARL4A		F3			MYOM1		RNF126		SLC4A3		RNF126		MYOM1		RNF126		CIITA		SLC20A1		AGPAT4		CDT1		CHAF1B		FCGR2B		GSDMB		UBE2C		PLA2G4C		CHEK1		SLC43A2
CPB2		ANKDD1A		LRRC20		BAMBI		TFPI		TAX1BP1		ARSG		FGFR1			IGF1		TBX3		CIITA		TBX3		IGF1		TBX3		YPEL3		GALE		CBLB		DEPDC1B		MYBL2		HOXA3		VPS9D1		CLSPN		SLAMF7		FBP1		MAP3K8
TMEM150C		MED4		SNX22		CCNB2		TP53I11		NUTM2A		BAMBI		FLT1			DNASE2		DNAJA1		TXK		DNAJA1		DNASE2		DNAJA1		TXK		YWHAQ		SLC43A2		OSM		TERT		PATL2		DNASE2		STMN1		ICAM1		ILF2		SLCO3A1
TM4SF1		SGPP2		IL17RA		CENPH		SMAD7		TIGD3		C5AR1		FOS			MAP3K12		WDR5		IGSF6		WDR5		MAP3K12		WDR5		SLC2A14		TEX30		MAP3K8		H4C9		UNG		SERPINF1		DPEP2		FIGNL1		EGR2		MBNL3		PTGER4
HOMER1		LTBP2		DHRS9		MELK		PSD3		TAF1B		CCDC80		FOSB			FAXDC2		SLC39A14		HTR2B		SLC39A14		FAXDC2		SLC39A14		IGSF6		NETO2		SLCO3A1		H4C4		ZNF367		PLD2		AMY2B		H1-5		SERPINE1		FAM98A		SERPINI2
ILK		NDUFV2		MELK		CSF1		POMP		TNC		CCNB2		FOSL1			RASD1		SLC39A8		SLC14A1		SLC39A8		RASD1		SLC39A8		MS4A14		XBP1		PTGER4		ASF1B		E2F1		SERTAD1		ZMAT1		KIF11		L1CAM		LRR1		PRDM1
EGR1		NAMPT		SRGAP2B		TTC29		LTBP2		MTMR7		CD2		GABARAPL1			CUBN		LRRC20		MS4A14		LRRC20		CUBN		LRRC20		HMOX1		LSM3		SERPINI2		TCEAL3		FAM81A		LEPR		MAP3K12		H3C13		GPNMB		CALR		ITPR2
PCDHGA11		ATF3		ARSG		FOSB		NAMPT		IGSF6		CDC6		GADD45B			FRMD4A		DUT		HAVCR2		DUT		FRMD4A		DUT		BCO2		NDUFB6		PRDM1		BAG3		FEN1		SYT17		ZNF862		GGH		NTN1		NAA15		RIN3
OR2AG1		MFSD6		SOCS1		EDN1		PPP1CB		KLHL29		CDH2		GNAL			CDKN1C		TRIAP1		TP53INP2		TRIAP1		CDKN1C		TRIAP1		SMIM14		SMYD5		F13A1		H2BC7		DSCC1		MAP3K7CL		SLFN5		KIF4A		CRIP2		FASTKD3		TXK
PROX2		PPP1CB		GADD45B		HTRA3		CLDND1		NCF1		CEBPD		HMOX1			LILRB3		MTHFD1L		FMN1		MTHFD1L		LILRB3		MTHFD1L		ST8SIA6		PNO1		MAML3		CENPN		FERMT1		TLR5		LEPR		KIF20A		HCAR2		TMEM144		SQSTM1
MT-ATP8		CLDND1		TPST1		CXCL3		TAX1BP1		LY86		CENPH		HOMER1			ITGAX		TEX10		LEAP2		TEX10		ITGAX		TEX10		CSGALNACT1		MAK16		IL18		SPAG1		HELLS		IL10RB		GADD45G		RAD51AP1		ARC		ACTL6A		ZBTB20
MT-ND3		RAVER1		UBE2T		PHLDA1		CD69		CCL1		CLU		IL10RA			SLC4A3		GTF3C6		ZNF366		GTF3C6		SLC4A3		GTF3C6		ABCA7		PTPN3		NCALD		ITGB5		MCM4		TSC22D3		PNPLA7		CDCA5		RRAD		LRRC59		MANBA
MCF2L		GNPDA1		ZFYVE28		RHOU		GMFB		CXCL8		CPB2		IL15RA			CIITA		VRK1		HMOX1		VRK1		CIITA		VRK1		PRAM1		PLD6		ITPR2		MCM7		ZWINT		ZMAT1		CAPS		MCM6		SLC41A2		CD302		YPEL2
HESX1		CASS4		TEAD3		VIM		SLC14A1		FCGR2B		CPNE5		IL17RA			YPEL3		SSB		TMPRSS9		SSB		YPEL3		SSB		ABTB1		PHF19		RIN3		BMP8B		CCNE2		VPS9D1		MARCHF1		SPC24		CXCL10		OTUB2		PAQR8
PCDHGB3		EFNB1		PTP4A1		NID2		PLD6		WHRN		CSF1		IL1R1			TXK		POLE3		CRLF2		POLE3		TXK		POLE3		RASA4B		MPHOSPH6		TXK		TPX2		DERL3		GADD45B		HMOX1		H2BC14		LBH		TP53RK		KDM6B
PIPOX		MLANA		SOCS3		TCN2		TSPAN13		SPATC1		CSGALNACT1		LAMA3			SLC2A14		RDH10		MAFB		RDH10		SLC2A14		RDH10		FGD2		ENDOD1		SQSTM1		FADS2		GINS3		CCDC30		SRD5A1		CCDC167		CSF1		ABHD14A		NCOA3
MAP1LC3A		CACNB4		F3		NKX2-3		ACTR2		FLRT1		CSMD3		LTBP1			IGSF6		IPO11		BCO2		IPO11		IGSF6		IPO11		PNPLA7		MRPL13		KDM4C		DDIAS		CISH		COL7A1		SERPINF1		DSCC1		HCAR3		CFAP298		GADD45B
FER1L6		NRXN2		CD2		SOCS3		CD300C		PLBD1		CTSG		LY96			HTR2B		EPDR1		SRGAP1		EPDR1		HTR2B		EPDR1		DPEP2		RAB39A		SELPLG		UBE2C		ASF1B		LRRC25		C1orf127		FEN1		HIVEP2		MEN1		PLD1
LTBP1		TAX1BP1		SLC25A4		NPIPA7		SPTBN2		SYT2		CXCL3		ME1			SLC14A1		PDE4D		SMIM14		PDE4D		SLC14A1		PDE4D		GIPR		LCLAT1		ZBTB20		CLSPN		NEXN		ZNF862		ADGRD1		C21orf58		CCL4		FAM83D		KANSL1L
OLFML2B		PLD6		GDF15		CSMD3		GNPDA1		GRIK1		CXCR4		MMP7			MS4A14		SH3TC2		ST8SIA6		SH3TC2		MS4A14		SH3TC2		KIT		CCDC86		MANBA		GAL		PKMYT1		SLC24A4		RENBP		PAQR4		NCKAP1		SF3B6		MMP19
NR3C2		NUTM2A		GPX3		ZNF165		NDUFV2		GCNT7		DAPK2		PLK1			PPP1R32		SLC20A1		CSGALNACT1		SLC20A1		PPP1R32		SLC20A1		DEPTOR		DHCR24		YPEL2		LZTS1		CABLES2		FOSB		IGFLR1		WDR90		CXCL8		ZNF614		ITGAX
DDX43		IFRD1		FEZ1		MCC		IFRD1		LNX1		DDIT3		RRM2			HAVCR2		WDR3		CNTNAP2		WDR3		HAVCR2		WDR3		BCL6		UTP20		PAQR8		LRRC20		CLSPN		C14orf28		SYT17		H2AX		IL32		CRACR2A		SWT1
PLEKHF1		HSPA5		RHOU		MZB1		LPAR6		MYH15		DHRS9		RXFP1			TP53INP2		C1orf109		IMPG2		C1orf109		TP53INP2		C1orf109		EFHC1		DCBLD2		SEL1L3		SLC43A3		H4C4		DDIT4		RASD1		CHAF1A		MMP9		ABHD11		TOM1
TAS1R3		CD69		VIM		APOBEC3B		MEF2C		CEP70		DMWD		SLC25A4			FMN1		IL1RAP		SCARA5		IL1RAP		FMN1		IL1RAP		CNR2		PRELID1		KDM6B		SORCS2		B4GALT2		GABARAPL1		AZIN2		KIF18B		CCL3L1		GNL3L		CD44
AKR7L		ISG20		ZFP36		F3		PMAIP1		DYNC2H1		DNASE1L3		SOCS1			LEAP2		ELL2		RGS3		ELL2		LEAP2		ELL2		ALDH2		TFAM		ATP10D		BUB1		GALNT12		GCNT2		TLR8		ZWILCH		TNFAIP6		CMTM7		ANKRD10
COL8A2		TIGD3		FOS		MAF		MED4		LINC00672		DUSP2		SOCS3			ZNF366		EI24		ABTB1		EI24		ZNF366		EI24		AZIN2		CYCS		NCOA3		SLCO4A1		DTL		NLRP1		B3GALT4		POLA2		MAFB		LSM2		TICAM1
TMEM81		P2RY13		MPEG1		NETO2		ATF3		LRFN3		DUSP7		TEAD3			HMOX1		CDC42EP3		RRH		CDC42EP3		HMOX1		CDC42EP3		POU2F2		CCT5		GADD45B		PIR		TCF19		TXK		ADCY4		HROB		EGR3		UTP14A		PELI2
ALKAL2		LPAR6		PHLDA1		RBM20		TNC		CAMP		E2F2		TNFSF14			TMPRSS9		GALE		CHST12		GALE		TMPRSS9		GALE		KCNQ3		COL27A1		PLD1		CXCL8		EXO1		GSDMB		CCDC30		TOP2A		RASGEF1B		PTPN7		ACVR1
SP140		GMFB		NPIPA7		URAD		MAD1L1		HK3		EDN1					CRLF2		MCEMP1		SLC4A4		MCEMP1		CRLF2		MCEMP1		HLA-DRA		NDUFAB1		KANSL1L		CDCA4		PMP22		ENDOV		SYCP2		WDHD1		THBS1		ZNF442		ADAM28
BSN		AVPR1B		TMEM63B		FOS		TAF1B		IPCEF1		EGR2					MAFB		YWHAQ		KIT		YWHAQ		MAFB		YWHAQ		CASS4		COCH		EFCAB2		KIF24		MYBL1		SLC9A1		GPNMB		CENPE		SGSH		DNAJC11		TCP11L2
FAM131B		HRH4		MAF		MPEG1		COIL		SHISA2		F3					TSSK3		METTL2B		ADGRL2		METTL2B		TSSK3		METTL2B		COL24A1		TOPBP1		AKAP13		TMEM233		ACSM3		CD82		APBB3		RECQL4		BIRC3		HAUS1		ALOX5
BDNF		COIL		CSMD3		NOXRED1		PTGS1		USP16		FBLN5					GRID1		DHRS9		DEPTOR		DHRS9		GRID1		DHRS9		SORL1		NDUFS6		LRRC63		TRAIP		HSD11B1		CCDC154		HLA-F		HJURP		C3AR1		IPO5		CIITA
BATF2		SPTBN2		CDH2		TTC39A		ANKDD1A		GHRL		FCGR1A					SIGLEC15		GNB4		FBXO39		GNB4		SIGLEC15		GNB4		SERPINI2		TREM1		MMP19		ANLN		TYMS		DNASE1		ZNF461		DIAPH3		IL24		NUDT21		FBXO32
KCNK7		TSPAN7		AK5		TMEM63B		NRXN2		CSMD1		FER1L6					BCO2		TEX30		C2orf72		TEX30		BCO2		TEX30		RNF144B		RBL1		ITGAX		TROAP		TICRR		THBD		HOXA3		NET1		LILRB3		MRPL58		TRANK1
STAB2		ARHGAP19		GABARAPL1		SMCO4		TIGD3		TBC1D30		FEZ1					TNXB		NETO2		RGS2		NETO2		TNXB		NETO2		RASGRP4		NUP155		SWT1		UBE2S		FBXO21		SMAD7		MAP1LC3A		H4C1		ZNF366		ZNF551		PNRC1
PCSK6		CD300C		SLC44A3		CPNE5		AVPR1B		NUDT7		FGFR1					CDH23		SVIP		BCL6		SVIP		CDH23		SVIP		DACT3		POMP		TOM1		POLQ		WDR76		DNAJB2		CHN2		FANCI		CCL3		TRMT112		CYTH4
PKD1L3		OPHN1		ALCAM		ZNF77		HRH4		TSPAN16		FLT1					SRGAP1		ERI1		EFHC1		ERI1		SRGAP1		ERI1		HEXIM1		ACTL6A		MR1		STMN1		CABLES1		TLR8		DNASE1		KIF2C		CCL24		HEATR1		RASA4B
CPHXL2		ACTR2		ME1		HOXA6		MLANA		CLDN5		FOS					TLR10		XBP1		VAMP5		XBP1		TLR10		XBP1		ADCY4		CENPH		GPCPD1		FIGNL1		TRIP13		PNPLA7		PATL2		HASPIN		MAFA		SNRPA		IL10RA
MIEF2		RHOH		RNASE2		MORN3		XYLB				FOSB					LSP1		EIF5AL1		CNR2		EIF5AL1		LSP1		EIF5AL1		SH3TC1		PRPS1		CD44		CENPK		PODXL2		SIGLEC6		VNN1		RANBP1		WNT2B		NDUFA3		SULF2
TMEM92		SLC14A1		PTGR1		MCAT		GRIK1				FOSL1					SMIM14		MRPL39		ALDH2		MRPL39		SMIM14		MRPL39		CREBRF		SPATS2L		ANKRD10		G0S2		PASK		ADAMDEC1		LRRC39		CCDC34		IFI30		GTF2H5		FTH1
TOP3B		TAF1B		MYADM		RTKN2		MFSD6				GABARAPL1					ST8SIA6		AEN		COL5A1		AEN		ST8SIA6		AEN		CTSK		CDCA7L		TICAM1		H1-5		MCM6		LRRC39		COL7A1		TUBB		RAB27B		HIGD1A		RNF19B
CXCR4		XYLB		DNASE1L3		DAPK2		HSPA5				GADD45B					ZNF385C		CRYZ		MYO7B		CRYZ		ZNF385C		CRYZ		IL18		NUDC		PELI2		TYRO3		PBK		ZNF665		ACSS3		SGO1		DUSP8		NUDT15		DAPK1
ADRB1		UBE2E2		SLIT2		AFF2		ISG20				GDF15					CSGALNACT1		IMP3		AZIN2		IMP3		CSGALNACT1		IMP3		KCNE3		SRM		ACVR1		KIF11		MCM2		AMY2B		PPP2R5B		H2AC4		ZFP36L1		USP51		CAPG
BAMBI		TNC		NOP16		CD2		P2RY13				GNAL					ABCA7		TRAF3		POU2F2		TRAF3		ABCA7		TRAF3		FHDC1		TOE1		SEPSECS		H3C13		CDC25A		MAP3K12		ZNF396		H2AZ1		PDGFA		CCT4		GAS7
MMP7		JAZF1		IPO4		HECW2		RHOH				GPBAR1					PRAM1		DKK2		KCNQ3		DKK2		PRAM1		DKK2		SYNE1		HSPD1		ADAM28		GGH		CEP55		DACT3		C14orf28		H3C7		MCOLN3		COA7		RALGAPA2
IL10RA		MEGF10		SNTB2		CEBPD		CCL1				GPR34					CNTNAP2		LSM3		HLA-DRA		LSM3		CNTNAP2		LSM3		RSRP1		MTBP		CNR2		KIF4A		AGMAT		ZC3H6		PLD2		KIF23		IRAK2		XPO5		PTPRC
LRRC20		MEF2C		WFDC1		AMN1		SLC7A11				GPX3					IMPG2		ADCK2		CASS4		ADCK2		IMPG2		ADCK2		GABARAPL1		CIT		TCP11L2		KIF20A		ITPRIPL1		CAPS		MAP3K7CL		H3C2		SGK1		CYC1		GABARAPL1
SNX22		TMEM45B		TGM2		ANLN		CREB5				GRN					TET1		IL15RA		COL24A1		IL15RA		TET1		IL15RA		HLA-DMB		CAMSAP2		ALOX5		RAD51AP1		H4C9		YPEL3		NLRP1		MTFR2		RGL1		FAM174C		PPM1M
E2F2		ATP9A		MORN3		TOP2A		HHIP				HECW2					SCARA5		FNIP2		C1orf127		FNIP2		SCARA5		FNIP2		PECAM1		RPP25		CIITA		CDCA5		MANF		C1orf127		PLCL1		CDCA3		IER3		H3C2		TMEM63A
MARCKSL1		FAM83A		MCAT		RAB3C		LNX1				HMOX1					RGS3		YBX1		TMEM169		YBX1		RGS3		YBX1		SERPINF1		SNRNP40		GLIPR1		MCM6		HPDL		CLIP2		SERTAD1		SAPCD2		ADM		ORC6		LACTB
IQGAP3		APOL4		FLT1		TMEM120A		SPDYA				HOMER1					ABTB1		CYP51A1		SORL1		CYP51A1		ABTB1		CYP51A1		CSF1R		ANLN		ATG16L2		RHEX		SUV39H2		BMF		DACT3		TTK		XIRP1		CAD		PLEKHO1
RRM2		CDKN2A		TOP2A		C5AR1		RGPD2				HOXA6					SLC12A8		NDUFB6		SERPINI2		NDUFB6		SLC12A8		NDUFB6		ZNF846		POLD3		PTPN22		SPC24		XRCC2		ZBTB20		RHOC		SKA3		TPPP3		ZNG1C		CDK19
HILPDA		CMTM2		DUSP2		LY96						HS3ST3B1					RASA4B		FUT8		HLA-DPA1		FUT8		RASA4B		FUT8		BMF		GNPNAT1		GCNT1		H2BC14		RRM2		VNN1		ABCA7		MT1G		NRP2		CCT3		ABHD4
CCNB2		MTMR7		TNFSF14		MT2A						HTRA3					RRH		EIF2S2		RNF144B		EIF2S2		RRH		EIF2S2		AHNAK		CCDC34		ATP8A1		CCDC167		GAS6		ITGAX		ABTB1		SPAG5		TNFRSF4		BATF3		STXBP1
LDLR		ATP10B		MPO		KIF23						IGFBP6					CHST12		SMYD5		GRID2IP		SMYD5		CHST12		SMYD5		RIN3		RUVBL1		FBXO32		DSCC1		CHEK1		FCGR2C		ADAM28		NDC80		CD14		RANGAP1		TLR6
IL17RA		IGSF6		HECW2		FER1L6						IL10RA					SLC4A4		PNO1		PRKCE		PNO1		SLC4A4		PNO1		ZNF467		FBXO5		EFHC1		FEN1		ESCO2		PLCL1		ADAMDEC1		FAM83D		MARCKS		VMA21		ZNF277
CENPH		KLHL29		CSGALNACT1		IL1R1						IL15RA					FGD2		GNG10		SERPINB2		GNG10		FGD2		GNG10		IGFLR1		ZNF280B		TRANK1		ALOX12		GINS1		CRISPLD2		ALOX5		DEPDC1		EGLN3		TSN		AHNAK
PTTG1		NCF1		CDC6		RXFP1						IL17RA					SLC6A13		MAK16		MSR1		MAK16		SLC6A13		MAK16		P2RX7		WT1		POLI		ABHD17C		FOXM1		RHOC		BCL3		CDCA8		WWC3		TMEM14B		CTTNBP2NL
STAC3		C1QL3		KCTD1		SLC25A4						IL18RAP					PNPLA7		PRKDC		SH3TC1		PRKDC		PNPLA7		PRKDC		CALCOCO1		PTTG1		PNRC1		GYPC		RAD54L		APBB3		C1QTNF6		H2AC16		LGALS2		TUBA1C		KCTD7
PIK3IP1		TNFSF8		HTRA3		ANKRD42						IL1R1					FGF17		PTPN3		GUCY1A2		PTPN3		FGF17		PTPN3		CLEC2D		GOLM1		TMEM156		SETMAR		CCDC167		HLA-F		CLIP2		H2BC18		CRIM1		RIOX1		RNF213
DHRS9		CD160		MCC		GPR34						IL1RN					SLC26A11		PLD6		NOXRED1		PLD6		SLC26A11		PLD6		ADAMTS10		CDC7		CUBN		PDE7B		CTNNAL1		TCP11L2		CYTH4		CDKN3		RGS1		CSTA		C11orf68
C5AR1		TIGIT		CPNE5		GNAL						IPO4					DPEP2		PHF19		IL18		PHF19		DPEP2		PHF19		DST		FSBP		C1QTNF6		DHRS11		UHRF1		ALOX5		DNAJB2		RFC3		ADAM28		H2BC8		ITPRIPL2
CENPM		KCNIP4		NKX2-3		LRP3						KCTD1					GIPR		MPHOSPH6		KCNE3		MPHOSPH6		GIPR		MPHOSPH6		JAML		NXT1		CYTH4		PGBD5		UBE2T		ABCA7		FCGR2B		NCAPH		TNFAIP8L3		BCL7A		TOM1L2
FCGR1A		GPM6B		ZNF77		LDLR						KIF23					KIT		ENDOD1		RHOB		ENDOD1		KIT		ENDOD1		KCNC3		THOP1		RASA4B		HPSE		E2F2		RASA4B		FCGR2C		KIFC1		ADAMTS2		DNAJC9		SLC35E2B
SLAMF1		CAPNS2		TCN2		DHRS9						KRT8					ARRDC5		SPRED2		FHDC1		SPRED2		ARRDC5		SPRED2		IL10RA		DUSP5		IL10RA		MYO10		RAD51		GPNMB		GABARAPL1		H3C12		CCL2		ZBTB2		ITGAM
MELK		FAM20A		KRT8		STAC3						LAMA3					ADGRL2		EXOSC4		MAFA		EXOSC4		ADGRL2		EXOSC4		LRRC37A3		TCOF1		SULF2		FAM72A		ERCC6L		MOB3B		GADD45B		ORC1		C3		DNAJA1		HBP1
SRGAP2B		COL6A6		RIMKLA		PIK3IP1						LDLR					DEPTOR		MRPL13		SYNE1		MRPL13		DEPTOR		MRPL13		ADRB2		KCNG1		FTH1		PNPLA1		H2AC14		ABHD4		KIT		SHCBP1		PLA2G7		CCNE2		GSN
ARSG		CC2D2A		MICALL2		DDIT3						LDLRAD2					FBXO39		RAB39A		STARD10		RAB39A		FBXO39		RAB39A		SPAG8		ETV5		LYST		CENPF		GNPNAT1		MMP19		LGALS2		CCNF		MAML2		NIPSNAP1		MYO1G
IL18RAP		EPGN		RAB3C		LTK						LMOD3					C2orf72		UQCR10		HLA-DMB		UQCR10		C2orf72		UQCR10		GPR146		CABLES1		TTC17		MTBP		GINS4		AZIN2		LRRC25		UHRF1		IL1R1		SMN2		DDIT4
ZNF503		GK3P		CEBPD		NCAPH						LRP3					RGS2		LCLAT1		RAB3C		LCLAT1		RGS2		LCLAT1		HLA-DMA		SLC16A1		RNF19B		GMNN		FAM161A		ADCY4		MEFV		ESPL1		VWF		TIMM9		CHRFAM7A
IGFBP6		SSC4D		MRC2		SRGAP2B						LRRC20					BCL6		CCDC86		LDLRAD2		CCDC86		BCL6		CCDC86		TBC1D17		MASTL		TLR4		CAMSAP2		E2F7		PLXDC2		RASA4B		SPC25		RELB		UBE2N		ADAMDEC1
SOCS1		OR10AC1		DMWD		ARSG						LTBP1					EFHC1		DHCR24		PLXNB3		DHCR24		EFHC1		DHCR24		STAT2		MMD		DAPK1		TREM1		RFC3		BRICD5		SGK1		GPT2		CD83		DCLRE1A		ABTB1
GADD45B		KCNC1		NPL		SOCS1						LTK					VAMP5		SEH1L		CCR5		SEH1L		VAMP5		SEH1L		PTPRH		LMNB1		CAPG		NCAPG2		TMEM106C		C1QTNF6		SLC24A4		MAD2L1		GADD45G		NDUFAF6		CD86
GPBAR1		CABP4		TDRD9		ZFYVE28						LY96					CNR2		ASPHD1		RIN3		ASPHD1		CNR2		ASPHD1		RFX8		SNRPG		GAS7		CENPW		CENPM		SLFN5		SMAD7		RAD51		CREB5		EHMT2		IGSF6
CCNB1		GREB1L		HS3ST3B1		FCGR1A						MAF					ALDH2		PKM		ATP6V1C2		PKM		ALDH2		PKM		MAP3K7CL		FAM72D		RALGAPA2		HSPA8		OIP5		CCDC149		TCP11L2		AURKB		NFKB2		THOC7		KIF13A
ESPL1		MX1		CTSG		IL18RAP						MARCKSL1					SDK2		UTP20		KCNMB1		UTP20		SDK2		UTP20		PARP15		CKS2		KIT		CCL2		SKA1		B3GALT4		TLR5		CENPA		PCSK6		EIF1AY		GPR183
LTK		LY86		LDLRAD2		ZNF503						MCAT					CLEC18B		ZMYND10		ADAM20		ZMYND10		CLEC18B		ZMYND10		FBXO32		OSM		PTPRC		HMMR		SPDL1		DPEP2		YPEL3		PIMREG		DUSP4		CCNA2		PLXDC2
TYRO3		CCL1		DUSP7		IGFBP6						MCC					COL5A1		SPATA5		IFIT2		SPATA5		COL5A1		SPATA5		F13A1		PRDX4		GABARAPL1		NUF2		ETV4		SGK1				PLK4		APOE		POLD1		BMF
TNFRSF12A		CXCL8				GPBAR1						MDK					MYO7B		DCBLD2		CLEC2D		DCBLD2		MYO7B		DCBLD2		NABP1		DBF4		PPM1M		KIF14		TK1		MEFV				TMEM106C		ADAMDEC1		SIMC1		CREBRF
PLK1		FCGR2B				UBTD1						ME1					AZIN2		NDUFB7		DST		NDUFB7		AZIN2		NDUFB7		GPR162		RPL22L1		TMEM63A		PSAT1		NUF2		DNASE2				CDK1		RASD1		CCDC25		SH3TC1
APOBEC3H		WHRN				FBLN5						MELK					POU2F2		HRH1		JAML		HRH1		POU2F2		HRH1		RBMS2		HMGB2		LACTB		TRIP13		NCAPH		RENBP				BIRC5		HES1		PSMC3		TP53INP1
TPST1		ILDR2				IL15RA						METTL7B					KCNQ3		FAM98A		PDE4B		FAM98A		KCNQ3		FAM98A		PIK3IP1		ECT2		PLEKHO1		UBE2T		SHCBP1		CHN2				PLXNA1		PHLDA1		UTP23		PIK3IP1
HSD3B7		FCGR2A				FGFR1						MICALL2					NOG		PDCD5		ZNF425		PDCD5		NOG		PDCD5		COL9A2		BRCA2		CDK19		GINS3		MEX3A		SLC2A14				DLGAP5		TREM1		APOO		ARHGEF3
TK1		SLC7A11				KRT8						MMP7					HLA-DRA		PRELID1		IL10RA		PRELID1		HLA-DRA		PRELID1		SLC15A2		FABP5		CCDC149		CDC25A		POLE2		MARCHF1				H3C1		ST8SIA6		FBF1		VWA5A
HCK		CREB5				PXYLP1						MORN3					CASS4		TFAM		LRRC37A3		TFAM		CASS4		TFAM		VMAC		CENPO		ABHD4		BATF3		BUB1B		SRD5A1				BUB1B		CD9		BIK		LDLRAD4
TMEM106C		MITF				SLC35F2						MPEG1					COL24A1		NOL6		CTNND1		NOL6		COL24A1		NOL6		KIAA0513		MKI67		STXBP1		CCNE2		PRTN3		LGALS2				E2F2		TRAF1		LY9		CCDC159
UBE2T		SLC1A2				PROS1						MPO					C1orf127		ZNF593		ADRB2		ZNF593		C1orf127		ZNF593		ZC3H6		POLR3G		EXD3		GPRIN1		ESPL1		ADAM28				H4C13		MSC		TUBE1		IFI16
MAD2L1		NR4A1				PELI1						MRC2					MPZL2		CYCS		CCDC68		CYCS		MPZL2		CYCS		PPM1M		HSPA8		AOAH		CDC6		MT1G		SYCP2				ITPRIPL1		TP63		SNTB1		BCL6
VEGFA		SYCP2				GDF15						MS4A4A					TMEM169		LDLR		SIGLEC1		LDLR		TMEM169		LDLR		RAP1GAP2		ATAD2		TLR6		SLC35F1		CENPA		ADGRD1				TK1		PLXDC2		PPP2R1B		FOXO1
LGALS12		FCN3				MS4A4A						MS4A6A					SORL1		TRAP1		FGF18		TRAP1		SORL1		TRAP1		AOAH		GRB10		KLRG1		FAM135B		MTFR2		RASD1				TONSL		ST18		SASS6		RNF144B
FUZ		SGIP1				MS4A6A						MT2A					SERPINI2		RCCD1		LRP1		RCCD1		SERPINI2		RCCD1		TSGA10		TRIB3		CCDC88B		PSRC1		BRCA1		HMOX1				CENPU		FTH1		TUBA1B		CCNG2
ZFYVE28		RASGEF1B				ZFP36						MUTYH					HLA-DPA1		CCT5		STAT2		CCT5		HLA-DPA1		CCT5		PRDM1		RBBP8		ZNF277		ETS1		EEF1AKMT4		BCL3				CDCA2		KCNE1		MT-ATP8		RNF130
TEAD3		HHIP				FOSL1						MYADM					TKTL1		CEP85L		RFX8		CEP85L		TKTL1		CEP85L		ACAD11		STMN1		AK9		EMC9		BEND3		KLF2				RAD54L		PKIG		RTN4IP1		CRTC1
PTP4A1		PCDHGC3				HMOX1						MZB1					RNF144B		UMPS		MAP3K7CL		UMPS		RNF144B		UMPS		CAPN3		RFC4		AHNAK		CSPG4		BRIP1		GADD45G				PLK1		AKR1C3		MYB		NBPF15
CDCA8		CAGE1				AIM2						NCAPH					GPRC5C		ARPC1A		PARP15		ARPC1A		GPRC5C		ARPC1A		SEL1L3		SPDL1		CTTNBP2NL		HTRA3		PLK4		ARC				CHEK1		SLC12A8		KICS2		JUP
DEPDC1		PXT1				NOCT						NETO2					RASGRP4		COL27A1		FBXO32		COL27A1		RASGRP4		COL27A1		BCL3		KIF11		KCTD7		MARS1		NCAPG						SKA1		BCL3		ZBTB47		NOD2
DPM3		NR4A3				MDK						NID2					DACT3		NDUFAB1		SPOCK1		NDUFAB1		DACT3		NDUFAB1		TP53INP1		MAD2L1		RNF213		DCLRE1B		FSBP						CENPM		TNFAIP3		NDUFC2		BCL3
PLB1		GNG10				SKIDA1						NKX2-3					HEXIM1		COCH		F13A1		COCH		HEXIM1		COCH		PHLDA1		NEXN		C11orf68		ZNF530		CCNF						CCNB1		DUSP16		EBF3		SLC22A18
NCAPH		SPAG6				NPL						NOCT					HNRNPA1L2		TOPBP1		NABP1		TOPBP1		HNRNPA1L2		TOPBP1		IFI16		CEP78		ITPRIPL2		EBF3		KIF20A						FAM72B		NFE2L3		PRDX2		ADAM8
KIF15		PTPRO				GRN						NOP16					GRID2IP		NDUFS6		EFHB		NDUFS6		GRID2IP		NDUFS6		SRD5A1		CCNB2		PLB1		MFGE8		SLC38A5						FSBP		CTSH		H1-5		DENND4C
SLCO2A1		THSD1				DUSP2						NOXRED1					SIGLEC6		TREM1		RBMS2		TREM1		SIGLEC6		TREM1		TESK2		GMNN		TOM1L2		HIP1R		H4C11						NCAPG		BTG2		DDX31		STX7
FGFR3		BEGAIN				SDR39U1						NPIPA7					PRKCE		CCND2		SDS		CCND2		PRKCE		CCND2		BCAS3		CCNB1		SLC35E2B		SLC37A4		CENPU						CCNA2		TPSB2		WDR77		DUSP22
SLC9A3		HSP90AA1				LAMA3						NPL					SERPINB2		TBC1D4		SLC15A2		TBC1D4		SERPINB2		TBC1D4		ABHD4		ASAP2		ITGAM		MPO		KIF15						MELK		OPTN		TRAF4		PTPN14
ADGRV1		B9D1				CCDC80						OLFML2B					ADCY4		GCH1		REEP1		GCH1		ADCY4		GCH1		SLC4A8		HMMR		HBP1		NRM		NDC80						MANF		MMP19		COX8A		KDM3A
H1-6		MAST1				TECR						PELI1					MSR1		URB2		THNSL2		URB2		MSR1		URB2		ARL17B		CENPU		MAN2A2		NEDD4		CCNE1						FOXM1		LILRA6		COX5B		VPS13B
H2BC11		SPATC1				TNFSF14						PHLDA1					SH3TC1		RBL1		ANKRD50		RBL1		SH3TC1		RBL1		ITGB7		POLQ		GSN		BCL2L12		RAD51AP1						GINS4		ABCA10		GTPBP4		ZFYVE28
H2AC11		FLRT1				SOX13						PIK3IP1					GUCY1A2		RGCC		PRDM1		RGCC		GUCY1A2		RGCC		TCP11L2		BRIP1		MYO1G		TNF		MELK						XRCC2		FILIP1L		LETM1		ARC
H2AC13		MTFP1				IL1RN						PLK1					NOXRED1		NUP155		SEL1L3		NUP155		NOXRED1		NUP155		ERO1B		E2F7		SDCCAG8		MARCKSL1		GCSH						H2AC14		PTPN14		HMGB3		ZC3H6
H2BC17		C3orf20				FLT1						PROS1					CREBRF		POMP		HYPK		POMP		CREBRF		POMP		TMEM176B		CENPW		DDIT4		ZNF331		TRIM16						WDR76		GPR68		TRIM65		GSDMB
FANCE		ARMC12				CDH2						PTGR1					TSC22D3		ACTL6A		ARHGAP6		ACTL6A		TSC22D3		ACTL6A		NAIP		DHCR7		CHRFAM7A		C9orf40		FKBP4						CCNE1		SCG2		STAMBPL1		NAV1
CDCA2		ALDH8A1				AMACR						PTP4A1					CTSK		CENPH		PHLDA1		CENPH		CTSK		CENPH		EXD3		TOP2A		CD300LB		NECTIN1		MRPL12						GATA2		SLC2A6		NMNAT3		GRN
GINS4		MBLAC1				CPB2						PTTG1					OASL		PRPS1		IFI16		PRPS1		OASL		PRPS1		NIPSNAP3B		DEPDC1B		VPS45		OXCT2		FAM72D						CDC20		GHRL		ZNF544		ASAH1
DYNC2I2		MS4A1				USP44						PXYLP1					ZBTB46		RFTN1		SRD5A1		RFTN1		ZBTB46		RFTN1		SAT1		RFC3		UTRN		TIMM10		CCDC34						TICRR		SQSTM1		PUM3		ISG20
BCO2		CYP27B1				EGR2						RAB3C					IL18		SPATS2L		BCAS3		SPATS2L		IL18		SPATS2L		RBM44		FIGNL1		AHCYL2		HIRIP3		AFDN						GINS1		SOCS3		AMOTL1		MAPK8IP3
APOA1		TRMT61A				AQP3						RBM20					KCNE3		TCTN2		TTC28		TCTN2		KCNE3		TCTN2		GNG7		CCL2		PGPEP1		MELTF		MAD2L1						ESCO2		SLC44A2		ZNF813		NABP1
H2AX		EEF2KMT				KCTD1						RHOU					RHOB		CDCA7L		SH3BP4		CDCA7L		RHOB		CDCA7L		DHX58		FAM83D		ADAMDEC1		HMGB2		CDK1						CEP55		ZBTB46		FTSJ1		PLK2
CCDC153		PRSS36				GABARAPL1						RIMKLA					FHDC1		NUDC		SMPD3		NUDC		FHDC1		NUDC		P2RX1		FAM81A		ABTB1		H1-3		TEX15						HELLS		ARHGAP31		NOC4L		VPS9D1
ADARB2		PTK6				GADD45B						RNASE2					MAFA		SRM		ABHD4		SRM		MAFA		SRM		KCNQ1		BATF3		DEPTOR		FAAP24		KIFC1						EXO1		TPSD1		TMEM147		PTAFR
CEP55		NDUFS7				PLK1						RRM2					SYNE1		TOE1		SOCS1		TOE1		SYNE1		TOE1		CLIP2		BCAT1		CD86		KCNG1		DHCR24						MCM2		ARMC9		SLBP		MPP7
TROAP		GGN				APOBEC3H						RTKN2					RSRP1		HSPD1		ARL17B		HSPD1		RSRP1		HSPD1		MANBA		NBL1		MPEG1		FADS1		ENDOD1						RAD54B		KLHDC8B		GDAP1		KCNE3
GLI1		LMTK3				TM4SF1						RXFP1					IER5L		MTBP		GPR85		MTBP		IER5L		MTBP		SMAD3		MCM6		TSPAN32		RAB39A		PAICS						TCF19		PTGER4		PYCR2		DST
DDIT3		ADM5				CLU						SDCBP2					LTK		GLIPR2		LINC00672		GLIPR2		LTK		GLIPR2		STXBP1		TYMS		IGSF6		CKS2		FANCI						DTL		ABCA6		ZNF57		TMEM106A
IL17D		PLBD1				SDCBP2						SDR39U1					STARD10		CIT		KLF2		CIT		STARD10		CIT		SENP7		SPRY2		KIF13A		CKAP4		CCNA2						PBK		PTGDS		SF3B5		RELB
NDFIP2		CAMKMT				MUTYH						SKIDA1					GABARAPL1		CAMSAP2		ERO1B		CAMSAP2		GABARAPL1		CAMSAP2		TPM2		NCAPH		GPR183		RPL39L		TONSL						MCM4		PTX3		RCN2		EVI2A
ADPRHL1		ESYT3				RIMKLA						SLC25A4					SKOR1		RPP25		KLF7		RPP25		SKOR1		RPP25		TRPM4		PIM1		JAG1		ATAD2		EPHB4						RRM2		AK5		OSBPL5		SNX29
RAD51		TBPL1				ARL4A						SLC35F2					LMNTD2		PTGFRN		NAIP		PTGFRN		LMNTD2		PTGFRN		SYCP2L		CDK1		PLXDC2		AURKA		HYAL2						ETV4		CYTIP		DUSP23		TIMP2
CCNF		HEG1				METTL7B						SLC44A3					HLA-DMB		SNRNP40		DOCK1		SNRNP40		HLA-DMB		SNRNP40		PELI2		NCAPG		BMF		TUBB4B		HASPIN						ERCC6L		HTRA3		NASP		CFLAR
TEDC2		C1QTNF4										SLIT2					RAB3C		ADCY1		ZNF608		ADCY1		RAB3C		ADCY1		CCDC30		PLK4		FGD2		PHLPP2		XBP1						ZWINT		MTSS1		ZNF829		CAMK1D
PKMYT1		SYT2										SMCO4					LDLRAD2		SQLE		NIPSNAP3B		SQLE		LDLRAD2		SQLE		ZNF117		SKA1		CREBRF		INCENP		DLGAP5						E2F1		RHBDF1		ZNHIT2		CHD2
MMP25		GRIK1										SNTB2					PECAM1		ANLN		SAT1		ANLN		PECAM1		ANLN		SLC24A4		CDC25A		SH3TC1		CCNB2		HSPA8						PKMYT1		KITLG		MRPL18		JAK2
CARHSP1		GCNT7										SNX22					RET		POLD3		RBM44		POLD3		RET		POLD3		GCNT1		GPRIN1		TP53INP1		SPRY4		GPT2						ZNF367		RTL5		TIMM23		SYTL2
SHCBP1		LNX1										SOCS1					SERPINF1		SLC25A15		EFCAB12		SLC25A15		SERPINF1		SLC25A15		ERV3-1		MELK		PIK3IP1		H2BC8		CHAC2						TEDC2		FZD7		CEP41		RBM47
HSF4		MYH15										SOCS3					CSF1R		ARHGAP21		MANBA		ARHGAP21		CSF1R		ARHGAP21		MPEG1		MCM4		FAM210B		PTTG1		RFC2						CHAF1B		SRC		POLR2K		MVP
MFAP4		CEP70										SOX13					ZNF846		CHAC1		SRGAP3		CHAC1		ZNF846		CHAC1		TIMP2		UNG		ARHGEF3		H3C11		INPP5J						GINS2		DYNLT4		HSP90AB1		SOS2
BIRC5		DYNC2H1										SRGAP2B					PLXNB3		GNPNAT1		RXFP1		GNPNAT1		PLXNB3		GNPNAT1		RNPC3		XRCC2		SIRPB2		P2RY1		KIF11						CDC45		FAT1		REXO4		LENG8
NDC80		LINC00672										STAC3					BMF		CCDC34		PIK3R6		CCDC34		BMF		CCDC34		DTX4		ZWINT		VWA5A		CIP2A		NR2C2AP						MYBL2		LRP1		NDUFV1		KIAA2026
EBF4		LRFN3										TCN2					AHNAK		TNIP3		FBXO15		TNIP3		AHNAK		TNIP3		BAIAP2		DTL		LDLRAD4		RFC4		CDCA5						MCM10		RENBP		EIF5B		ZFYVE26
MYBL2		CAMP										TDRD9					CCR5		RUVBL1		SMAD3		RUVBL1		CCR5		RUVBL1		MAP2K6		EXO1		CCDC159		GPC1		FAM72B						FAM124A		HIVEP1		OIP5		THEMIS2
SPC24		HK3										TEAD3					RIN3		FBXO5		AMPD3		FBXO5		RIN3		FBXO5		CNTN4		CCNE2		NAIP		INAVA		H4C13						GAS6		TIAM2		PNP		MARK4
ASF1B		IPCEF1										TECR					ZNF467		INHBA		STXBP1		INHBA		ZNF467		INHBA		CD44		GINS2		IFI16		H2BC17		PIGW						H2BC13		LGALS3		MRPL19		LGALS3
DPF1		SHISA2										TGM2					ATP6V1C2		ZNF280B		ME1		ZNF280B		ATP6V1C2		ZNF280B		TNFSF14		MCM10		CRYL1		ECT2		ATAD5						NDUFAF2		GBP2		CCT6A		KMT2C
PPFIA3		USP16										TM4SF1					IGFLR1		WT1		RAB27B		WT1		IGFLR1		WT1		GABARAP		E2F2		BCL6		MT-ND6		RAD54B						SLC7A2		GABRR2		EXOSC9		ADCY6
VSIG10L		GHRL										TMEM120A					KCNMB1		PTTG1		SENP7		PTTG1		KCNMB1		PTTG1		CES1		VCP		FOXO1		DNAJC9		CDCA8						SLC39A8		BMF		NAE1		OTUD1
CDC45		CSMD1										TMEM63B					CKB		GOLM1		TRPM4		GOLM1		CKB		GOLM1		MEFV		EXOSC9		RNF144B		KPNA2		CDCA2						ST14		TP53INP2		PTCD1		ZNF688
SOCS3		TBC1D30										TNFSF14					P2RX7		CDC7		SYCP2L		CDC7		P2RX7		CDC7		KDM6B		CCDC15		CCNG2		DSN1		UBE2C						CENPI		TCP11L2		TUBG1		RIN2
URAD		NUDT7										TOP2A					CALCOCO1		FSBP		PELI2		FSBP		CALCOCO1		FSBP		LENG8		HYOU1		RNF130		RPA3		STIL						GCAT		CD109		SLC2A8		YPEL3
NID2		TSPAN16										TPST1					ADAM20		NXT1		KYNU		NXT1		ADAM20		NXT1		CAMK1D		PSMD14		CRTC1		H4C3		CGREF1						ANKRD13B		JUN		TFAM		CD36
F3		CLDN5										TTC29					LPAR2		THOP1		CCDC30		THOP1		LPAR2		THOP1		LY86		GAS6		GOLGA8B		KIF18A		NME1						SLC29A2		CCDC92		MRPL1		FCGR2C
CD2		OMD										TTC39A					IFIT2		DUSP5		ZNF117		DUSP5		IFIT2		DUSP5		PLB1		UQCC2		NBPF15		B3GLCT		SPC24						LRP8		ADCY6		PSMB3		JAML
SLC25A4		IL20RB										TYRO3					TSPAN10		TCOF1		SLC24A4		TCOF1		TSPAN10		TCOF1		RSAD2		TAGLN2		AIFM3		KNL1		RANBP1						ALDH18A1		BCL2A1		EXOSC3		SLC4A8
GDF15		PDE8B										UBE2T					CLEC2D		KCNG1		FAM71F2		KCNG1		CLEC2D		KCNG1		KLHDC1		PWP2		JUP		SDC4		SPC25						EPHB4		TRIM2		FITM2		ABCA7
TMIGD3		RGS20										UBTD1					ADAMTS10		ETV5		GCNT1		ETV5		ADAMTS10		ETV5		NLRP1		SURF4		NOD2		H4C12		SLCO4A1						PGAP4		NFKBIA		VAMP8		CSF1R
E2F7		ASPN										URAD					FAM214A		CABLES1		MPEG1		CABLES1		FAM214A		CABLES1		CD244		NOC4L		TRAPPC6A		CHTF18		DDIAS						NR2C2AP		TLR5		LARS1		BCAS3
SEMA4C		MYPOP										USP44					DST		SMKR1		KCNIP2		SMKR1		DST		SMKR1		NBPF15		DGCR8		RBMS2		EPOP		ORC1						XRCC3		SDC3		SLC46A3		SMIM14
DEPP1		CHRNB2										VIM					JAML		SLC16A1		SNAI1		SLC16A1		JAML		SLC16A1		FTH1		DBN1		APOL3		RFLNB		HSPE1						XBP1		CRLF2		CLSTN2		DPYSL3
TMEM121B		CAMK1										WFDC1					PDE4B		MASTL		SKIDA1		MASTL		PDE4B		MASTL		TDRD7		PSMD11		TNFSF4		STC2		SCD						PMP22		ITGAX		HK3		FCGR2B
IFIT2		C7orf25										ZFP36					ZNF425		MMD		ZNF774		MMD		ZNF425		MMD		ACSF2		NUP205		BCL3		H3C10		KIF4A						INPP5J		PIP5K1B		MDH2		CARF
MAP3K6		LRRC4										ZFYVE28					KCNC3		CGNL1		TMEM144		CGNL1		KCNC3		CGNL1		PDE1B		GEMIN5		SLC22A18		DYNC2I2		SV2B						C1orf112		MTUS1		SLC29A1		P2RX1
GPX3		TMPRSS5										ZNF165					IL10RA		LMNB1		RNPC3		LMNB1		IL10RA		LMNB1		ANO8		SLC1A5		LRRC25		MCM8		E2F8						H4C11		SAT1		DDX55		FGL2
FEZ1		OMG										ZNF503					ZNF555		SNRPG		ADAM23		SNRPG		ZNF555		SNRPG		DNAJC5B		EEF1E1		RFX8		MKI67		CDKN3						E2F8		C17orf107		BLM		GTF2IRD2
MRPS24		NNAT										ZNF77					LRRC37A3		FAM72D		GALNT4		FAM72D		LRRC37A3		FAM72D		ANGPTL6		OXCT1		PCNX2		ALDH1L2		H3C12						BRIP1		SRD5A1		NDUFB6		GTF2IRD2B
H3C13		RPS16															CTNND1		CKS2		CNTN4		CKS2		CTNND1		CKS2		ATP7A		SLC7A1		ADAM8		C21orf58		HSPA5						APOL4		YPEL3		ZNF639		CLHC1
IHO1		CERKL															ADRB2		OSM		CD44		OSM		ADRB2		OSM		TLR6		WDR18		DISC1		H4C2		C1orf198						RPL22L1		SERPINI1		WDR36		NBPF14
ABHD14A		C4orf19															SLC9B1		SLAIN1		TESMIN		SLAIN1		SLC9B1		SLAIN1		PAQR8		ALG14		HLA-E		KNSTRN		ANKRD13B						TIMM8A		KLF6		SSX2IP		BTBD8
CCDC80		SMN2															DNAJC28		PRDX4		OLIG1		PRDX4		DNAJC28		PRDX4		IL3RA		PSMD1		DENND4C		RFC5		ONECUT2						GALNT12		C5AR1		CENPU		EPAS1
CD80		KCNJ1															CCDC68		DBF4		SLFNL1		DBF4		CCDC68		DBF4		CD86		TXNDC17		STX7		PAQR4		MMAB						MMAB		ZSWIM4		CHAF1A		ST8SIA6
PODXL2		GPC6															SPAG8		RPL22L1		TNFSF14		RPL22L1		SPAG8		RPL22L1		SH2D3C		ZNF519		DUSP22		H4C8		SGO1						HSPA5		SLC7A11		SLC7A5		HLA-DMB
FBN2		KLHL10															SIGLEC1		HMGB2		CES1		HMGB2		SIGLEC1		HMGB2		IRF7		NAA50		AGAP6		WDR90		H2AC12						L2HGDH		NR5A2		DBR1		REPS2
RWDD2A		COL4A4															GPR146		ECT2		LY86		ECT2		GPR146		ECT2		CCDC88B		EBP		PTPN14		SLC25A10		SKA3						PWP2		FBXO32		GYG2		DNASE2
IGF2BP3		ANKUB1															HLA-DMA		BRCA2		PLB1		BRCA2		HLA-DMA		BRCA2		SP140L		TACO1		KDM3A		H2AX		CCDC78						GDAP1		EID3		TRAPPC4		DPEP2
CAV2		FAM217A															FGF18		STK17B		RSAD2		STK17B		FGF18		STK17B		PARP12		NEMP1		VPS13B		NEK2		CDC20						CCDC86		PPARG		WDR46		CCDC146
GAS2		GRIFIN															CLCF1		FABP5		MCC		FABP5		CLCF1		FABP5		ZNF391		RNF26		CD244		TUBG1		RNF144A						GAR1		ABHD4		ADCK2		TMEM176B
C11orf96		MTCP1															TIAF1		IL12A		FTH1		IL12A		TIAF1		IL12A		SAT2		STOML2		PPM1L		CKS1B		KIF18B						PYCR3		AXL		TMEM9		AMY2B
MS4A4A		GPR152															TBC1D17		CPXM1		RGL1		CPXM1		TBC1D17		CPXM1		TNFSF4		SHMT1		PPP1R21		CDC25C		FIGNL1						C1orf198		TG		CENPH		ZMAT1
CCDC3		WNT8B															APOBR		CENPO		PLXDC1		CENPO		APOBR		CENPO		BTN3A1		MRPL12		ZFYVE28		SPR		H3C2						PRTN3		CAMKV		MCM8		MAP3K12
BHLHE41		SCNN1A															LRP1		UBE2E2		C9orf72		UBE2E2		LRP1		UBE2E2		NBPF1		MRPL20		ARC		TUBA1C		SVIL						DLG5		RGS2		LSM7		ZNF862
LRP1		CCDC85C															MADCAM1		LOXL1		DNAJC5B		LOXL1		MADCAM1		LOXL1		TTLL3		GAR1		SLC2A14		DTYMK		ZWILCH						WWC1		TM6SF1		IFT57		CTSO
SAMD15		CHRM5															STAT2		MKI67		SLC7A11		MKI67		STAT2		MKI67		DAPP1		SMC1A		CASS4		RRM1		TPX2						EEF1AKMT4		ARHGAP24		PUS7L		TSGA10
NPW		PDZD9															PTPRH		POLR3G		MS4A2		POLR3G		PTPRH		POLR3G		MILR1		CD320		GPR146		NDUFA4L2		PSAT1						MRPL12		OSGIN1		PFDN6		C3
ADAP2		ABCC11															MSI2		HSPA8		TLR6		HSPA8		MSI2		HSPA8		ACCS		GRPEL2		ZC3H6		CHAF1A		H4C1						PIGW		SLC6A8		EIF3B		SLFN5
ARL4D		TAX1BP3															KRBA2		ATAD2		PAQR8		ATAD2		KRBA2		ATAD2		CYTH4		DDX11		GSDMB		TUBA1B		WWC1						PASK		APLF		HRAS		THBS3
LRG1		SERPIND1															CDKN2B		PTPRU		ARL5C		PTPRU		CDKN2B		PTPRU		PARP10		VDAC1		NAV1		RIBC2		PYCR1						PDSS1		S1PR2		ITPA		YPEL5
PRX		SIAH1															DAPK2		TUB		CD86		TUB		DAPK2		TUB		ZMYM6		PDAP1		GRN		PRC1		FAM83D						ITPR3		MAFF		HDHD5		CALCOCO1
PRRG2		CD70															RFX8		GRB10		HSPBAP1		GRB10		RFX8		GRB10		GTF2IRD2		FAM72C		ASAH1		KIF18B		H3C13						ATAD3A		TBC1D9		ANKRD16		AXL
RHOU		ADORA2A															MAP3K7CL		BMP2		PARP12		BMP2		MAP3K7CL		BMP2		FRY		C8orf33		C12orf76		ZWILCH		CALR						HYAL2		VWA5A		AGPAT5		COL9A2
VIM		LRRN2															PARP15		KREMEN1		BIN1		KREMEN1		PARP15		KREMEN1		GADD45B		CFAP20		APOBEC3H		WDR62		H2BC14						PYCR1		CREBRF		PMPCA		CFAP70
ZFP36		SPDYA															FBXO32		SLC45A3		TNFSF4		SLC45A3		FBXO32		SLC45A3		ZNF585A		DNAAF5		TXNIP		POLA2		STMN1						GNPNAT1		STXBP1		UBXN2B		BIRC3
AQP3		CTSK															SPOCK1		PLCL2		CACNA1E		PLCL2		SPOCK1		PLCL2		YPEL5		NDUFAF2		SDSL		HROB		H2AC4						CABLES2		CLIP4		YARS1		CHI3L1
FOS		MSTN															SIGLEC10		TRIB3		OLFML3		TRIB3		SIGLEC10		TRIB3		MYO15B		SNRPC		ISG20		TOP2A		PTP4A3						ENDOD1		FCER2		SFMBT2		HLA-DMA
NOXRED1		DCAF4L1															NTNG2		RBBP8		CLMN		RBBP8		NTNG2		RBBP8		NBPF11		CDR2L		MAPK8IP3		SGMS2		GDAP1						PAICS		RND1		MEX3D		ZCWPW1
GAS2L1		HSD17B13															SPATC1		STMN1		PDE4DIP		STMN1		SPATC1		STMN1		ZMAT3		KATNB1		ZNF763		S1PR3		DIAPH3						FAM161A		FCAR		RPS17		PCLO
FOSL1		IFNK															F13A1		PRNP		TCF23		PRNP		F13A1		PRNP		CLHC1		HSPA9		NABP1		MNS1		TMEM237						TMEM237		AZIN2		NUP43		STAT2
ANKRD42		CCDC38															NABP1		RFC4		DAPP1		RFC4		NABP1		RFC4		ZCWPW1		SGO2		PLK2		SLC7A5		AURKB						TMEM97		BCO2		RPUSD1		LEPR
CXCL3		EID3															EFHB		SLPI		MILR1		SLPI		EFHB		SLPI		ITPRIPL2		PI4K2B		PIWIL4		WDHD1		H3C1						AFDN		GARIN1A		PRDX3		ATOSA
ZNF165		GOLGA8R															PROM2		SPDL1		CYTH4		SPDL1		PROM2		SPDL1		HLA-E		WWC1		VPS9D1		CENPE		PINX1						CDCA7L		ZBTB20		ANP32A		KLHL24
IL2RA		MNS1															HES1		ARNTL2		GTF2IRD2		ARNTL2		HES1		ARNTL2		PPP2R5B		SSRP1		PTAFR		DDN		WDHD1						NME1		SIGLEC6		MRPS33		KDM7A
MPEG1		SLC9A5															GPR162		FAR2		MGLL		FAR2		GPR162		FAR2		SPATA7		EZR		MPP7		RECQL4		H2AC16						PODXL2		PLXNA3		SLC16A7		ADAMTS2
PHLDA1		ODAD4															RBMS2		KIF11		LY9		KIF11		RBMS2		KIF11		CCNG2		LAS1L		KCNE3		HJURP		CHAF1A						AGMAT		ACVR2A		BRI3BP		ZMAT3
NPIPA7		RGS9BP															ACSBG2		MAD2L1		FRY		MAD2L1		ACSBG2		MAD2L1		ATP10D		GAMT		DST		DIAPH3		CDCA7L						THOP1		BHLHE40		SEPHS1		MS4A14
TMEM63B		ELFN2															SDS		NEXN		SMARCD3		NEXN		SDS		NEXN		RHOC		SLC43A3		TMEM106A		ORC6		RHOBTB1						TEX15		KLF2		SLA		MYO15B
MAF		AGMAT															PIK3IP1		STAMBPL1		TNFSF13B		STAMBPL1		PIK3IP1		STAMBPL1		ADCY6		ARHGAP11A		IL16		NET1		ST14						FANCG		RAPH1		RFC4		SSBP2
TTC39A		EPHB2															COL9A2		CEP78		YPEL5		CEP78		COL9A2		CEP78		ZFP14		ELAVL1		RELB		H4C1		H2AC13						MIF		SNX9		PEX10		C18orf32
NETO2		RCAN3															SLC15A2		CCNB2		SEZ6L		CCNB2		SLC15A2		CCNB2		CTSS		RAD1		EVL		FANCI		SUV39H1						TIMELESS		AHNAK		AQP3		LMF1
CSMD3		AZIN2															REEP1		GMNN		RFX3		GMNN		REEP1		GMNN		LMF1		GLO1		NRG4		KIF2C		HROB						MEX3A		CFP		LZTS1		SAT1
PELI1		ZMPSTE24															ZNF843		CCNB1		ARL15		CCNB1		ZNF843		CCNB1		NCOA3		POLR2I		CATSPER1		HASPIN		MCM3						TFRC		ARAP2		PACSIN3		IFIH1
B3GNT7		IPP															VMAC		ASAP2		LRRC37A		ASAP2		VMAC		ASAP2		NAV1		CCT2		EVI2A		PHGDH		H3C7						LIG1		APOC1		ME2		ABCA5
MDK		SLC5A9															KIAA0513		HMMR		ITPRIPL2		HMMR		KIAA0513		HMMR		CCDC191		RIOX1		TRAF3IP3		RANBP1		ALDH18A1						DHCR7		BIN1		HELLS		NPHP3
FBLN5		DYNLT5															AVIL		CENPU		GLT1D1		CENPU		AVIL		CENPU		TLR1		FDPS		ARHGAP25		CCDC34		DHCR7						DDX11		ALOX5		PSME3		ZSCAN30
HMOX1		KCND3															IFI30		RHOH		HLA-E		RHOH		IFI30		RHOH		CBLB		ELOC		SNX29		TUBB		DDX11						MCM3		PHLDA2		PINX1		DTX4
SULT1C4		LY9															ZC3H6		POLQ		CCNG2		POLQ		ZC3H6		POLQ		YPEL2		SHCBP1		SP140L		SGO1		MCM5						SDF2L1		ATF3		H3C11		MSC
RBM20		GREB1															WIPI1		BRIP1		THSD1		BRIP1		WIPI1		BRIP1		SEC31B		RBBP7		TIMP2		H2AC4		TIMM8A						CIT		RGCC		MRPS16		PFKFB2
CDH2		CYRIA															PPM1M		E2F7		PDGFC		E2F7		PPM1M		E2F7		ADAM8		NSD2		ACYP2		DNAJB5		SAPCD2						CENPO		RHOB		STIP1		WDR49
AK5		CHAC2															THNSL2		TIAM1		ATP10D		TIAM1		THNSL2		TIAM1		EVI2A		PSMB3		CFLAR		H2AZ1		RECQL4						H2AC13		MGLL		PTPN3		DAPP1
CMYA5		RGPD2															RAP1GAP2		CENPW		CTSS		CENPW		RAP1GAP2		CENPW		ZFYVE28		CCDC124		SIRT3		MEX3D		CIT						ONECUT2		TNFAIP2		LTV1		BEST1
ARL4A		CCR9															AOAH		DHCR7		NCOA3		DHCR7		AOAH		DHCR7		LILRA2		NUDT8		ADA		H3C7		KIF14						CKAP2L		PRDM1		CDKN3		GOLGA8K
GPR34		HHLA2															TSGA10		TOP2A		TEC		TOP2A		TSGA10		TOP2A		CFP		RPA1		CRYGS		KIF23		PGAP4						ATAD5		PIK3IP1		NKRF		OPLAH
SLC35F2		BTLA															ANKRD50		DEPDC1B		NAV1		DEPDC1B		ANKRD50		DEPDC1B		TRPM8		HIP1R		CAMK1D		H3C2		FABP5						TIPIN		RASA4B		FBXW9		TMOD2
METTL7B		UGT2B11															PRDM1		RFC3		COL23A1		RFC3		PRDM1		RFC3		SLC17A5		SPATA33		SNX24		EPB41L4B		WDR90						HPDL		IFIH1		ADAT2		PCMTD1
USP44		SHROOM3															ACAD11		FIGNL1		TLR1		FIGNL1		ACAD11		FIGNL1		DNAJB2		CETN2		CHD2		MBOAT2		L2HGDH						FBXO21		ITGA6		SERBP1		CCDC191
GABARAPL1		SRD5A1															CAPN3		CCL2		LPP		CCL2		CAPN3		CCL2		TFEB		HSPBP1		JAK2		MTFR2		GGH						POGLUT3		TSC22D3		H2AC15		LRRC69
CXCL2		ENC1															SEL1L3		FAM83D		CBLB		FAM83D		SEL1L3		FAM83D		CD74		FOSL1		JMJD1C		CDCA3		MCM7						MCM5		SEMA6B		SLC25A19		CBX7
SLC44A3		HSF2															SNX32		FAM81A		SUPT3H		FAM81A		SNX32		FAM81A		DBP		TUBB6		FLT3		SAPCD2		C1orf21						SUV39H1		MB21D2		PCCB		ZNF836
ALCAM		PKIB															HYPK		PLCB4		YPEL2		PLCB4		HYPK		PLCB4		WBP1		POLR3K		SYTL2		TTK		NET1						CALR		ENO2		TIMM44		MMP2
ME1		LPAR4															ARHGAP6		BATF3		SEC31B		BATF3		ARHGAP6		BATF3		DNAH1		BORA		LPAR6		HMGB3		PLXNA1						H2AC12		RNF19B		POLDIP2		C2orf92
AIM2		MAMLD1															BCL3		BCAT1		EVI2A		BCAT1		BCL3		BCAT1		CDK18		DOHH		RBM47		SKA3		POLA2						FKBP4		RASGRP3		PTDSS1		CDK18
FCGR3A		TTC16															DEGS2		NBL1		DDX58		NBL1		DEGS2		NBL1		TMEM63A		ERH		MVP		MT1G		TFRC						MYBL1		FHDC1		GEMIN2		RABAC1
CAVIN2		HARBI1															TP53INP1		MCM6		CACNA1D		MCM6		TP53INP1		MCM6		ARTN		TIMM50		SOS2		SPAG5		TTK						HSPE1		CEMIP2		PGAP4		KCNC3
PROS1		CD6															PHLDA1		MND1		SLC17A5		MND1		PHLDA1		MND1		TXNIP		GADD45GIP1		IFI6		NDC80		POGLUT3						SCD		LFNG		BCS1L		MIEF2
SLC2A14		TAF1D															NFE2		PROK2		CEP104		PROK2		NFE2		PROK2		PFKFB2		CDC25B		LENG8		FAM83D		CCNB1						NEXN		MS4A14		SLX9		MXD4
OASL		DCUN1D5															IFI16		TYMS		MOB1B		TYMS		IFI16		TYMS		RMDN2		HIRIP3		ZNF658		DEPDC1		MPZL1						CHAC2		ME1		COX7B		DSC2
SDCBP2		TMEM236															SRD5A1		FCGR1B		RUNDC1		FCGR1B		SRD5A1		FCGR1B		EVL		MAGOHB		KIAA2026		CDCA8		KIF2C						DHCR24		SLC43A2		DNAAF5		LGALS2
RNASE2		CLEC1B															TESK2		MYOF		PFKFB2		MYOF		TESK2		MYOF		EFCAB2		CACYBP		ZFYVE26		H2AC16		ATAD3A						KIF15		LY96		UCHL3		TLR5
PTGR1		PLEKHG3															BCAS3		SPRY2		HIPK2		SPRY2		BCAS3		SPRY2		SWT1		ECE1		GPR141		H2BC18		CKAP2L						DERL3		ZMIZ2		MYO19		ITGA6
MYADM		ZNF410															TTC28		NCAPH		KCNA3		NCAPH		TTC28		NCAPH		YPEL1		DDX21		OSBPL7		FAM72C		CENPW						SLC38A5		HMGCS1		SPOCK1		DNAJB2
RNF207		CHAC1															SH3BP4		PIM1		RUNX2		PIM1		SH3BP4		PIM1		SNX29		LRP8		THEMIS2		CDKN3		TIPIN						POLE2		INHBA		SNRPB		ADAMTS10
RASAL2		MORF4L1															SMPD3		CDK1		SRGAP2B		CDK1		SMPD3		CDK1		CSF3R		NUP107		HGSNAT		GTSE1		SLC7A2						BRCA1		EDNRB		WRAP53		BNIP3L
JMY		CTSH															ABHD4		DUSP6		EFCAB2		DUSP6		ABHD4		DUSP6		NIPAL3		PPIH		TTYH2		RFC3		TIMELESS						E2F7		IL10RA		ACTB		ANO8
COL23A1		LRRC28															SOCS1		NCAPG		SWT1		NCAPG		SOCS1		NCAPG		IGIP		RUVBL2		P4HTM		NCAPH		PSMC3IP						SUV39H2		NFKBIZ		HTATSF1		NAGK
DCBLD1		LYRM9															TMEM8B		PLK4		SLC8A1		PLK4		TMEM8B		PLK4		C1QTNF6		PSME3		MARK4		KIFC1		SPAG5						OIP5		TLR8		PLTP		FERMT3
HOXA1		RNF138															SLC4A8		IL2RA		APBB1IP		IL2RA		SLC4A8		IL2RA		IQSEC2		RAN		LGALS3		ACOT7		PYCR3						TYMS		FBXW10B		MTHFS		ARHGAP26
SEMA3A		LOXHD1															ARL17B		SKA1		CLN8		SKA1		ARL17B		SKA1		ARHGAP26		KCNK5		KMT2C		H3C12		KIF23						CTNNAL1		MAP3K12		MRPL15		TIGAR
MAP3K15		IER3IP1															GPR85		CDC25A		PTPRN2		CDC25A		GPR85		CDC25A		CCDC7		SAE1		SLC46A3		ORC1		XRCC3						B4GALT2		SULF2		TUFM		HCK
NXF3		LZTS3															LINC00672		GPRIN1		YPEL1		GPRIN1		LINC00672		GPRIN1		EPAS1		FBF1		SAMD9L		SHCBP1		FADS2						UNG		KCTD7		PCBD1		C9orf72
IL13RA1		CCDC188															ITGB7		MELK		SNX29		MELK		ITGB7		MELK		PNRC1		PROCR		TRAPPC5		CCNF		ARRDC4						FAM111B		KYNU		TUT1		AGRN
CA2		RAB11FIP4															KLF2		MCM4		DQX1		MCM4		KLF2		MCM4		CNNM2		PRPS2		ADCY6		UHRF1		DEPDC1						STON1		FOSB		RFK		TNFSF14
MS4A6A		FAM110A															TCP11L2		ANKRD22		FAM95C		ANKRD22		TCP11L2		ANKRD22		ZFAND3		MATK		TP53I13		ESPL1		TMEM97						BEND3		JAK3		ARL2		RAB11FIP1
NOP2		DOC2A															ERO1B		UNG		CSF3R		UNG		ERO1B		UNG		TOM1		NOLC1		OTUD1		SPC25		PLK1						BLM		TBX19		MZT2A		PILRA
DNAI7		SCNN1D															TMEM176B		XRCC2		NIPAL3		XRCC2		TMEM176B		XRCC2		ZNF862		ABCF2		CPNE3		GPT2		PPFIA3						CABLES1		P2RX7		DOHH		VPS8
CCDC168		FAM72D															KLF7		ZWINT		DENND1B		ZWINT		KLF7		ZWINT		DENND4C		YWHAH		ZNF688		MAD2L1		MIF						CDC6		ZC3H12C		ALG14		ATP6V0A1
PLEKHH1		NBPF20															NAIP		WASF3		IGIP		WASF3		NAIP		WASF3		GLIPR1		ARPC5L		C11orf71		RAD51		RPL22L1						CENPW		HEG1		ISG20L2		VAMP1
C16orf74		SLC4A5															TMC4		DTL		DOCK4		DTL		TMC4		DTL		POLD4		DLX1		SCARF1		AURKB		SLC29A2						FABP5		UPP1		NUP35		NBPF10
PIEZO2		FHDC1															HCN2		EXO1		PDLIM1		EXO1		HCN2		EXO1		WDR49		HNRNPR		RIN2		CENPA		PIMREG						FERMT1		CD276		ATP5MF		RNPC3
SPACA6		ANKRD31															DOCK1		IL7R		ARHGAP26		IL7R		DOCK1		IL7R		RTN2		CCDC138		YPEL3		PIMREG		H2BC18						GCSH		LPAR1		GOT2		ZFYVE16
A1BG		LEAP2															ZNF608		CCNE2		KLF4		CCNE2		ZNF608		CCNE2		GOLGA8M		HACD3		CD36		PLK4		SDF2L1						GINS3		NGEF		TOE1		CTSB
ZSWIM5		VNN1															EXD3		GINS2		CD302		GINS2		EXD3		GINS2		TP53I13		PRIM1		FCGR2C		TMEM106C		H2BC13						HMMR		SERPINF1		TNN		IL3RA
DNASE1L3		VNN2															NIPSNAP3B		MCM10		TSPAN2		MCM10		NIPSNAP3B		MCM10		MAPK8IP3		SAAL1		JAML		CDK1		ZNF286A						HSPA8		ATOSA		KLHL13		CFP
RAPGEF5		GYG2															DLX4		E2F2		ZHX2		E2F2		DLX4		E2F2		ATG16L2		NUP188		SLC4A8		BIRC5		C21orf58						KIF14		DPYSL3		EAF2		SMAD7
ZG16B		TOLLIP															SAT1		COX5B		EPAS1				SAT1		COX5B		ZNF493		NUDT1		ABCA7		PLXNA1		CDCA3						PIM1		CCNG2		HENMT1		TRPM4
SLIT2		PLET1															CD72		NUP93		PNRC1				CD72		NUP93		UTRN		FARSA		KIF26B		DLGAP5		DLG5						RFC2		AGPAT4		DECR2		GADD45G
NOP16		B3GNT4															RBM44		LBR		MYO9B				RBM44		LBR		TBC1D2		TELO2		GNG7		H3C1		GAR1						SH2D4A		TLR7		ST3GAL4		HMOX1
IPO4		GRTP1															GNG7		NIT2		XPA				GNG7		NIT2		PKIB		FUOM		CSF1R		BUB1B		PSTPIP2						SLCO4A1		FABP3		MALSU1		SRD5A1
SNTB2		XRCC3															DHX58		DAD1		ZFAND3				DHX58		DAD1		BNIP3L		HMGN2		BCAS3		E2F2		PDSS1						TERT		KDM6B		MRPL21		ABCC2
WFDC1		CAPN15															HEXIM2		FBL		GLRX				HEXIM2		FBL		ARHGAP9		NUTF2		SMIM14		H4C13		H1-5						TRIP13		UST		TSEN2		SERPINF1
TGM2		NUBP2															EFCAB12		RADIL		RUFY3				EFCAB12		RADIL		VAMP1		PIF1		LTC4S		ITPRIPL1		CENPI						UBE2T		JUP		RPP25		KLHDC8B
C1QA		FCSK															P2RX1		AHCTF1		F2R				P2RX1		AHCTF1		PLCD1		SCD		DPYSL3		TK1		TUBB						C1orf21		RASGRF1		RPL7L1		RENBP
H2BC21		AOC2															KCNQ1		KNOP1		LIMA1				KCNQ1		KNOP1		LILRB4		C1QBP		FCGR2B		TONSL		CCDC86						CCNE2		KLF4		C9orf78		IGFLR1
SLAMF6		NME2															CLIP2		TTI1		MYO5A				CLIP2		TTI1		KANSL1L		GEMIN4		CARF		CENPU		GCAT						CDC25A		WWC2		SIRPB1		RASD1
NAT8B		DYNLL2															MROH6		DDX55		IL31RA				MROH6		DDX55		ZNF713		NEIL3		ITGB7		CDCA2		PWP2						FAM72D		REPS2		HMGB1		NATD1
NR4A2		CD226															MANBA		MRPL41		ZNF862				MANBA		MRPL41		PLCB2		TIMM8A		LY86		RAD54L		SLC39A8						FAM81A		TP53INP1		DDX49		AZIN2
COL5A2		ZGPAT															SRGAP3		VCP		SDK1				SRGAP3		VCP		HBP1		PDSS1		P2RX1		PLK1		TOP2A						HSP90AA1		SKIL		MRPL20		TLR8
SCN11A		ZNF57															RXFP1		SUMO1		GLIPR1				RXFP1		SUMO1		RNF130		PGAM1		FGL2		CHEK1		GATA2						NETO2		LRP12		ATPAF1		B3GALT4
UGT2A1		NDUFA11															PIK3R6		EXOSC9		HMBOX1				PIK3R6		EXOSC9		PLEKHM3		RFWD3		PLD3		SKA1		PAQR4						NUF2		NRP1		SUPV3L1		ADCY4
NOCT		TSSK6															FBXO15		CCDC15		C12orf76				FBXO15		CCDC15		VPS13B		MAD2L2		GTF2IRD2		CENPM		HMMR						PINX1		AMPD3		NUDT1		CCDC30
H2AC7		PDCD2L															SMAD3		ARL2		PHACTR1				SMAD3		ARL2		VAMP4		TROAP		GOLGA8M		IGFBP4		BIRC5						PSAT1		DNAJB2		HNRNPR		SYCP2
CLIC5		BCKDHA															AMPD3		BTBD6		WDR49				AMPD3		BTBD6		RNF213		OAF		GTF2IRD2B		CCNB1		DSC2						STIL		GABARAPL1		MFNG		RBM44
LRRD1		IGLL1															STXBP1		HYOU1		GOLGA8M				STXBP1		HYOU1		CCDC146		BMP8B		S100A8		FAM72B		H2BC11								CTSO		FSBP		GPNMB
KCP		RGL4															ME1		PSMD14		CD300A				ME1		PSMD14		ZNF277		TSR1		ALDH2		FSBP		ITPR3								PLEKHA1		COX14		APBB3
GIMAP4		CRYBB1															PRAF2		NTMT1		SLC38A6				PRAF2		NTMT1		ASAH1		PCLAF		CLHC1		NCAPG		H2AX								CYP1B1		HILPDA		KCNQ3
SLC6A8		CASTOR1															RAB27B		FBXW9		PKIG				RAB27B		FBXW9		THEMIS2		NDUFS5		ENTPD1		CDHR1		SOCS3								RIN2		PRPF4		BCO2
LACTB2																	SENP7		GAS6		TP53I13				SENP7		GAS6		KIAA2026		ATAD5		NBPF14		CCNA2		HJURP								TMEM176B		AKAP7		APLF
CCN3																	TPM2		MRPL24		HEATR5A				TPM2		MRPL24		ZFYVE16		LIN9		MS4A6A		MELK		FANCG								HTR7		FH		SERPINI1
IFITM3																	HAMP		SRD5A3		UTRN				HAMP		SRD5A3		PTPRC		ZNRF3		CACNA2D3		MANF		HSP90AA1								CALHM2		H2BC4		FHDC1
DTX4																	KIF17		SRRD		ELMO1				KIF17		SRRD		DDIT4		RAD51C		BTBD8		FOXM1		FZD3								ZFYVE16		ERCC2		HLA-F
DNAJC12																	TRPM4		WDR89		TLE1				TRPM4		WDR89		GGA2		IQGAP3		FAAH		GINS4		LRP8								CFAP70		AATF		REC8
MORN4																	MPZ		UQCC2		STX16				MPZ		UQCC2		SIRPB2		RANGAP1		EPAS1		XRCC2		BLM								DAB2		ICMT		CCDC17
FAM186A																	SYCP2L		TAGLN2		PKIB				SYCP2L		TAGLN2		MAN2A2		SLIRP		ST8SIA6		NBL1		C1orf112								PPP1R15A		ZNF480		HOXA3
STOML3																	DENND6B		PWP2		BNIP3L				DENND6B		PWP2		PSAP		ACY1		HLA-DMB		H2AC14		NDUFAF2								ODF3B		LIG1		MAP1LC3A
JPH4																	PELI2		SURF4		KLHL6				PELI2		SURF4		TTC14		POLE		REPS2		WDR76		THOP1								CCRL2		CBX1		TBX19
CIB2																	KYNU		NOC4L		RABGAP1L				KYNU		NOC4L		LILRB2		GPSM2		DNASE2		CCNE1		CENPO								SLAMF1		IMMP1L		NMRK1
MT1E																	CCDC30		PSMA7		LILRB4				CCDC30		PSMA7		SLCO3A1		TIMM21		DPEP2		GATA2		NETO2								RNF217		UBL5		DNASE1
NXN																	ZNF117		PEBP1		KANSL1L				ZNF117		PEBP1		EFCAB13		STIP1		CCDC146		CDC20		DEPDC1B								SH3TC1		POLR3H		CNTNAP1
C17orf50																	SLC24A4		CIDEB		BASP1				SLC24A4		CIDEB		NBPF12		GALK1		VMAC		TICRR		CENPE								ABTB1		NABP2		PATL2
HOXB2																	ARRDC3		PES1		FOXN3				ARRDC3		PES1		KIZ		DEK		TMEM176B		GINS1		LIG1								OAS3		GMPS		ACSF2
APOE																	FAM71F2		DGCR8		HBP1				FAM71F2		DGCR8		GM2A		NIP7		AMY2B		ESCO2		H2AZ1								DDIT4		HSD17B8		PMEPA1
TNNT1																	GCNT1		TMEM64		VPS13B				GCNT1		TMEM64		GPCPD1		SLC25A10		ZMAT1		CEP55										NR4A1		DDX21		ACAD11
AURKC																	ERV3-1		RNPS1		RNF213				ERV3-1		RNPS1		ZNF251		LONP1		MAP3K12		HELLS										ARHGAP42		MRPS25		LRRC39
DDX3Y																	MPEG1		DBN1		HSPG2				MPEG1		DBN1		CCT6B		DONSON		ZNF862		H1-1										SNN		CACYBP		COL7A1
TMSB4Y																	KCNIP2		CYB5D1		CCDC146				KCNIP2		CYB5D1		GTF2IRD2B		RRP9		CTSO		EXO1										SLC15A3		EMG1		SH2D3C
MORN3																	SNAI1		CASP8AP2		SMAP1				SNAI1		CASP8AP2		ZNF181		HNRNPAB		TSGA10		MCM2										NEU1		TRUB1		RSRP1
MCAT																	SKIDA1		PEA15		ZNF277				SKIDA1		PEA15		ZNF396		PPIL1		C3		RAD54B										PSAP		WDR90		EZH1
FLT1																	ZNF774		PHPT1		SNX18				ZNF774		PHPT1		JAK2		HAUS5		SLFN5		AUNIP										NLRP1		GRPEL2		C7orf31
CDKN3																	NBPF20		CTPS1		MYH15				NBPF20		CTPS1		PRCP		FANCA		THBS3		TCF19										SOCS1		CEP78		FBXL20
TOP2A																	TIMP2		PSMD11		RDH5				TIMP2		PSMD11		RBM47		C4orf46		YPEL5		DTL										ADGRB1		ESF1		RTL5
AFF2																	TMEM144		NUP205		GIMAP8				TMEM144		NUP205		AGRN		FASN		RSAD2		CBX2										FBN1		CENPW		LRMDA
APOBEC3B																	RNPC3		GEMIN5		THEMIS2				RNPC3		GEMIN5		NEIL1		LDHA		OAS1		PBK										PHACTR1		TRMT6		PPP2R5B
RTKN2																	DTX4		SLC1A5		KIAA2026				DTX4		SLC1A5		DISC1		ALDH18A1		CALCOCO1		MCM4										CTTNBP2NL		POLR3E		FRY
DAPK2																	ADAM23		EEF1E1		PHF21A				ADAM23		EEF1E1		INTS6L		PA2G4		AXL		SLAMF8										S100A10		RRP1B		TESK2
SDR39U1																	GALNT4		OXCT1		FANK1				GALNT4		OXCT1		PCMTD1		NUDT15		COL9A2		RRM2										FMNL3		KAT2A		P2RX7
KIF23																	BAIAP2		SLC7A1		RERE				BAIAP2		SLC7A1		CD36		FANCD2		CFAP70		ETV4										MITF		NUTF2		GSTM2
MT2A																	MAP2K6		PBX4		PPFIBP2				MAP2K6		PBX4		AHCYL2		FAAP24		BIRC3		ZNF483										FERMT3		HSPA9		RIGI
DUSP2																	CNTN4		TRAPPC4		ZFYVE16				CNTN4		TRAPPC4		PIWIL4		CENPF		CHI3L1		ERCC6L										KIAA1614		TRMT10C		RNF215
MUTYH																	CD44		PLCXD1		PTPRC				CD44		PLCXD1		CDK5RAP3		UBE2S		HLA-DMA		ZWINT										CCDC146		ACSM3		BLTP1
CA14																	TESMIN		WDR18		RRAGC				TESMIN		WDR18		CCDC159		CCDC150		ZCWPW1		E2F1										ACSS2		ANP32E		H2AC7
TNFSF14																	CDK20		XPO5		GGA2				CDK20		XPO5		CTSO		RAC3		PCLO		PACSIN3										CHI3L1		RTP4		BAIAP2
SOX13																	OLIG1		TUSC2		FOXP2				OLIG1		TUSC2		RPS6KA2		FBXO43		STAT2		PKMYT1										ABCC2		NOP2		IL13RA1
PIM2																	SLFNL1		EIF4E		MAN2A2				SLFNL1		EIF4E		PREX1		HSP90AA1		LEPR		ZNF367										DUSP10		ANAPC15		C14orf28
IL1RN																	TNFSF14		TMEM177		TTC14				TNFSF14		TMEM177		CBX7		TIMELESS		ATOSA		TEDC2										HEXIM1		HOXA13		SLC15A3
TECR																	GABARAP		CASZ1		SLCO3A1				GABARAP		CASZ1		RCBTB2		LRRC59		KLHL24		CHAF1B										CD44		C12orf43		ANKRD18B
GPR61																	SGSH		ALG14		KCNK10				SGSH		ALG14		TIGAR		PRDX1		COL18A1		CBS										NFAT5		FAIM		NEK8
TMEM120A																	CES1		CALM2		PLXNC1				CES1		CALM2		RUFY4		EIF5A		KDM7A		GINS2										ARID5A		DDX28		DNAH1
PPP1R35																	MEFV		EXOSC3		FLNB				MEFV		EXOSC3		STX7		APBB2		ADAMTS2		CDC45										YPEL5		INTS13		TRIM52
TPX2																	KDM6B		TNKS1BP1		NBPF12				KDM6B		TNKS1BP1		PLD1		PUS7		ZMAT3		MYBL2										ADAM8		FIGNL1		BTG2
LRP3																	LENG8		ELANE		FBXL13				LENG8		ELANE		AP1G2		HSPH1		MS4A14		TRPA1										KIAA1522		PCLAF		KRCC1
MPO																	CAMK1D		CNOT9		GM2A				CAMK1D		CNOT9		KDM4C		ZMYND19		MYO15B		C12orf75										GAS2L1		GNB1L		SAT2
PI15																	LY86		PSMD1		CSGALNACT2				LY86		PSMD1		ERMAP		GRWD1		SSBP2		MCM10										PPP2R5B		SRSF1		GOLGA8H
ANLN																	PLB1		TXNDC17		GPCPD1				PLB1		TXNDC17		MX2		PTRH1		C18orf32		FAM124A										RBM44		RPGRIP1L		CNNM2
IFITM1																	RSAD2		ZNF519		CSMD3				RSAD2		ZNF519		BTG2		POC1A		LMF1		GPR84										TUBA1A		DLX1		TBC1D17
ESCO2																	SLC25A35		NAA50		GTF2IRD2B				SLC25A35		NAA50		ARHGAP25		ICMT		METTL7A		SPATS2L										NCF1		CALM3		GABARAP
HECW2																	KLHDC1		EBP		LHFPL2				KLHDC1		EBP		CHD2		KIF22		CAPN3		MIX23										CASK		CHPT1		PPARG
CSGALNACT1																	NLRP1		CYC1		PRCP				NLRP1		CYC1		FBXL20		TOMM5		SAT1		ARHGAP23										ACVR1		NOL11		IGIP
LETM2																	MCC		TACO1		ZC3H3				MCC		TACO1		H6PD		HAT1		IFIH1		SLC7A1										MAP1LC3B		NTMT1		ATOSB
PSD																	POLR2J3		HAUS6		NCOA2				POLR2J3		HAUS6		FGD3		MTHFD1		SYCP2L		POLD1										FGR		PDLIM2		WDR45
TSNAXIP1																	RNF24		U2AF2		RYBP				RNF24		U2AF2		ZNF658		SNRNP25		SEC31B		ANP32E										JAML		TNFSF10		NBPF1
ZNF821																	CD244		JMJD4		ODF3B				CD244		JMJD4		PMEPA1		TOMM40		ABCA5		TUBB6										SLC2A3		MRPL57		GCNA
CDC6																	NBPF15		NEMP1		RBM47				NBPF15		NEMP1		SOS2		MRTO4		NPHP3		MTHFD2										EMP2		SLC9A3R1		PLD2
MED18																	FTH1		NDUFB3		STX4				FTH1		NDUFB3		NCALD		IPO4		MS4A4E		PDIA6										SERPINE2		MYCBP		MARCHF2
C1orf122																	RGL1		PARK7		ABTB2				RGL1		PARK7		RALGAPA2		SLBP		DBP		ECE1										CCDC30		MSH2		IRF7
NUF2																	PLXDC1		APRT		UCP3				PLXDC1		APRT		ZNF83		MSH6		PLAAT3		EBP										CNTNAP1		IDH2		KIAA0513
NEK2																	BCORL1		TRMT6		CCNI				BCORL1		TRMT6		IL16		SNRPB		FAM228B		RBBP7										KIAA0513		KATNB1		SEMA6B
CCDC150																	MS4A7		RPS17		NSMAF				MS4A7		RPS17		ATXN1		SIGMAR1		POLD4		ZMYND19										LMNA		JPT1		MBD5
HJURP																	TDRD7		NOCT		PCMTD1				TDRD7		NOCT		CDK19		FADS1		FUCA1		PPIB										TTC21A		H4C11		DNAAF9
CCNA2																	ACSF2		MYC		CD36				ACSF2		MYC		FAAH		HAUS8		ZSCAN30		ELOC										FCHO2		COCH		PNISR
KIF20A																	PDE1B		RNF26		SLC44A2				PDE1B		RNF26		ZNF461		SLCO4A1		NHSL2		CEP72										EGR1		TOMM22		NBPF11
H3C1																	TAGLN		STOML2		AHCYL2				TAGLN		STOML2		BBS9		CDT1		PLD4		GAS6										SLC9A9		RNASE6		APOLD1
H3C2																	ANO8		CSTF2		FAM168A				ANO8		CSTF2		ATG14		NHP2		ZNF493		BRIX1										TTC28		SUMO3		ZER1
H3C3																	C9orf72		SHMT1		STAB1				C9orf72		SHMT1		NCAM2		TUBA1C		CCS		SMC1A										CELSR1		TSPAN32		POU2F2
PBK																	DNAJC5B		MRPL12		PIWIL4				DNAJC5B		MRPL12		ANKRD10		WDR90		SIAE		HMGB1										CLCN6		H3C1		ZNF846
FBXL6																	SLC7A11		SLC25A22		CTSO				SLC7A11		SLC25A22		PCNX2		ULBP3		DTX4		RTTN										PAPSS2		DDX51		NLRP1
CSKMT																	ANGPTL6		NOP10		RPS6KA2				ANGPTL6		NOP10		REPS2		MIS18A		MSC		HMGN2										SSC5D		RIOK1		IRF9
SERPINH1																	MS4A2		RRP12		N4BP2L1				MS4A2		RRP12		ARC		MT1G		ABCC6		TMPO										SLC4A8		LAPTM4B		SKIL
KRT2																	ATP7A		MRPL20		RUFY4				ATP7A		MRPL20		SYCP2		MANF		C5		DCTPP1										KDM7A		COLGALT1		IQCG
ORMDL2																	TLR6		MRPL4		IRS2				TLR6		MRPL4		NHSL2		TERT		CLEC2D		HAT1										RIT1		ATP5ME		LRRC28
IL23A																	PAQR8		SOD1		STX7				PAQR8		SOD1		CD84		MRPL17		IQSEC2		NASP										SLC37A2		PSME2		RPS6KA2
ZAR1L																	ARL5C		KIF21B		SLC25A20				ARL5C		KIF21B		PATL2		POLD1		CFD		LRR1										B3GALT4		POLD2		SYNE1
RUBCNL																	IL3RA		CLPP		ZNF596				IL3RA		CLPP		ZMAT1		CCND3		PFKFB2		H2BC13										PPARD		TIMM22		TBC1D2
DLGAP5																	HSPA2		ANKLE1		PTGS1				HSPA2		ANKLE1		ZBTB20		COQ3		WDR49		PCNA										PDE4DIP		MTFR2		VPS13C
GPS2																	CD86		DPCD		DNM3				CD86		DPCD		RENBP		CENPL		SLC9A7		RRP9										RHOC		HDDC3		UTS2
AURKB																	SH2D3C		MRPL51		PLD1				SH2D3C		MRPL51		CFAP70		PRTN3		KIFC2		C1orf21										PLD2		OGFOD1		H1-0
LPO																	HSPBAP1		IL17RC		AP1G2				HSPBAP1		IL17RC		SERPINF2		LRR1		MAP2K6		VARS1										SAMD8		E2F5		POU5F2
CEBPB																	IRF7		GAR1		KDM4C				IRF7		GAR1		PLXNA3		THOC3		ZNF391		IDI1										KLHL5		ZNF749		SLC17A5
GTSE1																	CCDC88B		HLTF		LCP2				CCDC88B		HLTF		GSDMB		LIG1		DAPP1		GRPEL2										BAIAP2		POLA2		ATG14
SMCO4																	MYOM2		RIN1		DENND5A				MYOM2		RIN1		SLC9A7		EIF4EBP1		ANGPTL6		TPRKB										PLD5P1		MRPS7		CTSS
KCTD1																	PRR5L		SMC1A		MYO18A				PRR5L		SMC1A		AMY2B		SFXN1		BBS2		ABCF2										KIFC3		GGCT		FCGRT
CLU																	SP140L		CD320		BBS10				SP140L		CD320		SOX5		TUBA1B		ACCS		H2BC15										RARG		RAD54B		ERCC6
HTRA3																	PARP12		GRPEL2		ASAP1				PARP12		GRPEL2		TBX19		IFRD2		GIPR		TTF2										SPIB		GNL3		CYLD
MCC																	ZNF391		DDX11		CUX1				ZNF391		DDX11		PADI2		INCENP		BEST1		PTRH1										CTSK		RHOF		SERTAD1
CPNE5																	BIN1		PRMT3		RAP1GAP				BIN1		PRMT3		NECTIN4		ZGRF1		GOLGA8K		ACTL6A										COL7A1		RBM38		NEU1
NKX2-3																	SAT2		ITGB1BP1		NCOR2				SAT2		ITGB1BP1		H1-0		TIMM10		OPLAH		NDUFAF2										DNM3		KCNQ5		CTSK
ZNF77																	MAP2K5		SF3A3		ARHGAP25				MAP2K5		SF3A3		SAMD9L		RPL39L		KLHL30		NUP205										SLCO3A1		FGFBP3		DMXL1
TCN2																	DDAH2		TSEN15		SLC48A1				DDAH2		TSEN15		FYB1		SIVA1		HOXA6		MAP7										TOM1		ARHGEF6		HEXIM1
UBTD1																	SNX21		VDAC1		MAGEF1				SNX21		VDAC1		MS4A4E		GCSH		TMOD2		SLF1										PTPRE		PER2		UTY
AMN1																	TNFSF4		CIAPIN1		ZNF658				TNFSF4		CIAPIN1		CAPS		MMS22L		HLA-DRA		SLC7A2										SMIM14		WDHD1		NBPF12
KRT8																	BTN3A1		PDAP1		CADM1				BTN3A1		PDAP1		TAS2R4		NUP35		GAB2		TEX30										SMAD3		MRPL37		HECTD4
PXYLP1																	CACNA1E		PLAUR		SOS2				CACNA1E		PLAUR		PCLO		MNS1		EVI2B		ISOC2										MTHFR		MRPL16		ATP7A
IL15RA																	OLFML3		MRPL11		NCALD				OLFML3		MRPL11		CATSPERG		CENPE		PCMTD1		RFWD3										HAVCR2		PRPS2		ANKRA2
SKIDA1																	CLMN		FAM72C		ZSCAN2				CLMN		FAM72C		KLHDC8B		POLA1		TRIM22		GSTCD										ACSF2		SRSF8		SMPD1
NR1D1																	PLA2G6		BCAT2		RALGAPA2				PLA2G6		BCAT2		CARF		STIL		ZNF117		SLC1A5										IGFLR1		TACO1		CAPRIN2
RIMKLA																	PDE4DIP		PEX11G		ABCA6				PDE4DIP		PEX11G		KLHL24		FADS2		CCDC191		PRMT1										MAP3K8		BCKDHB		OGT
MICALL2																	NBPF1		DDX56		ACER3				NBPF1		DDX56		BMPR2		DCTPP1		IDUA		HMGCS1										ABCB4		IDNK		SHFL
FGFR1																	TTLL3		C8orf33		ZNF83				TTLL3		C8orf33		VWA5A		PGAM5		LRRC69		HSPB1										IRF7		NAA38		PDE1B
GRN																	TCF23		NOP58		IL16				TCF23		NOP58		COL9A3		RFC2		C6orf163		ERH										SNAI1		NXT1		BMPR2
RAB3C																	LBX2		CISH		ZNRF1				LBX2		CISH		ZNF836		CCDC167		CBX7		SLC39A8										ELL2		ARMC6		TLR1
CEBPD																	APOBEC3F		CFAP20		TBC1D32				APOBEC3F		CFAP20		ARHGEF40		TNF		MGAM2		PHB1										KIF13A		TMEM160		FIG4
MRC2																	DAPP1		DNAAF5		ATXN1				DAPP1		DNAAF5		H2AC7		PASK		GM2A		H2AC21										WIPI1		AFMID		PLEKHM3
DMWD																	MILR1		DHODH		XYLT1				MILR1		DHODH		SLFN5		DIAPH3		AOC1		NRIP3										FADS3		NFIA		SAMD8
HOXA6																	APOC2		NDUFAF2		ATG4C				APOC2		NDUFAF2		DNASE1		EBNA1BP2		EDA2R		LMNB2										MSMO1		EMB		PLXNA3
GNAI1																	ZNF226		TMEM107		SLC27A3				ZNF226		TMEM107		PLD3		RRM1		TDRD7		EBNA1BP2										CD209		POLR1C		CSF2RA
NPL																	ACCS		SNRPC		NEDD9				ACCS		SNRPC		PLD2		SDF2L1		ZNF836		MSANTD3										THBS3		COX6C		LILRB4
TDRD9																	CYTH4		CDR2L		PRKCB				CYTH4		CDR2L		HERC3		PRC1		L3MBTL1		FANCC										CLIP2		CDC20		SERAC1
HS3ST3B1																	PARP10		MOK		TMEM116				PARP10		MOK		CD37		TUBB4B		SLC35D2		KCNS1										NATD1		MYO10		TFE3
IFI6																	NKPD1		C1orf216		GOLGA1				NKPD1		C1orf216		EVI2B		FANCG		ARSD		ST14										INSIG1		XRCC3		TFEB
FAM184B																	ZMYM6		KATNB1		NCAM2				ZMYM6		KATNB1		GSTM2		RACGAP1		COLGALT2		AHSA1										HLA-F		JMJD4		METTL25B
AMACR																	FCER2		HGH1		TIFA				FCER2		HGH1		IL11RA		LSM4		MMP2		DHFR										C1orf21		SRPRB		SPSB3
MZB1																	GTF2IRD2		HSPA9		PHYKPL				GTF2IRD2		HSPA9		ABHD8		COMTD1		ALDH6A1		CENPI										PRXL2A		TFB2M		IFT20
RSPH9																	MGLL		SGO2						MGLL		SGO2		SLC49A4		PLXNA1		C2orf92		APOBEC3B										NCF2		RTL8B		FCAR
TMEM176B																	LY9		SLC25A11						LY9		SLC25A11		PLAAT4		FAM72B		CDK18		ZNF280B										ZNF703		HSPBP1		SLITRK4
GNAL																	FRY		CISD3						FRY		CISD3		METTL7A		PCNA		RABAC1		YWHAQ										MEI1		PNPLA1		MTMR3
CTSG																	SMARCD3		PI4K2B						SMARCD3		PI4K2B		CNTNAP1		NDC1		KCNC3		NOC4L										ZNF697		PEMT		PABIR3
ERCC6L																	TNFSF13B		WWC1						TNFSF13B		WWC1		SARM1		BLM		ZFP2		CD320										CACNB4		STOML1		BBS9
SCARA3																	GADD45B		ZCCHC17						GADD45B		ZCCHC17		REC8		DNAJC9		RBKS		ZNRF3										ARID5B		DDX18		ZNF641
ADGRA2																	ZNF585A		ASS1						ZNF585A		ASS1		VPS9D1		LYAR		MIEF2		SPRY2										KLHL24		DTYMK		HEATR5B
LDLRAD3																	YPEL5		SSRP1						YPEL5		SSRP1		PLIN5		SUV39H1		TMEM150A		NETO2										TPST1		PHACTR3		ICAM4
CD163																	MYO15B		SNU13						MYO15B		SNU13		ABCC2		TMPO		CD74		CYCS										SWT1		DHRS4L2		SIGLEC14
HAL																	CACNB4		C1orf74						CACNB4		C1orf74		HSF4		ZNF850		CCT6B		ETV5										SGMS2		SSB		HERC3
LILRB3																	SEZ6L		DAZAP1						SEZ6L		DAZAP1		ENO3		DYRK3		HLA-DQB1		HSP90AA1										SERPINI2		CARD9		WASHC2C
SELP																	RFX3		EZR						RFX3		EZR		NPHP3		C1orf112		MXD4		FERMT1										NINJ1		MTERF3		RSPH3
FAM89A																	ARL15		NOC2L						ARL15		NOC2L		PCP2		CCNE1		DOP1A		FAM81A										NFE2L2		H3C10		CBFA2T2
LDHD																	C7orf31		CAD						C7orf31		CAD		ADA2		BUB1		OPN3		BCAR1										ANKRD28		C15orf61		HERPUD2
SNAI3																	NBPF11		LAS1L						NBPF11		LAS1L		HLA-DQB1		BOLA3		DSC2		RCC1										GADD45B		ACTR3B		PRCP
LDLRAD2																	ZMAT3		DDX39A						ZMAT3		DDX39A		SSBP2		CMSS1		LGALS2		SAMD1										KLF12		FAH		RHOC
DUSP7																	GAB1		GAMT						GAB1		GAMT		HECTD4		CHAC2		TLR5		CFAP20										FLACC1		ATP5MC3		VAMP4
FNDC10																	LRRC37A		SLC43A3						LRRC37A		SLC43A3		CCDC17		DCLRE1B		SLC24A4		MRPL17										PLPP1		ZNF343		WDFY3
FAM229A																	TPTE2		FH						TPTE2		FH		LEPR		CHAF1A		ITGA6		MVK										KREMEN1		MOCOS		MOB3C
CDKN2C																	CLHC1		NCLN						CLHC1		NCLN		ECHDC2		PLK1		DNAJB2		NUTF2										NMT2		CCT5		PFKFB4
C1orf162																	ZCWPW1		DTD1						ZCWPW1		DTD1		VPS13C		RIBC2		SOX5		NLE1										ANKDD1A		STEAP3		CYBRD1
NR1I3																	ACY3		ARHGAP11A						ACY3		ARHGAP11A		PAN2		KIF24		NEIL1		TACO1										H1-0		MCAT		CAST
USH2A																	ITPRIPL2		ELAVL1						ITPRIPL2		ELAVL1		FAM228B		SUV39H2		ADAMTS10		SLC4A11										NBPF14		MRPS23		KANTR
C1orf198																	GLT1D1		RPGRIP1L						GLT1D1		RPGRIP1L		DMXL1		MIF		MEFV		CCDC150										DUSP1		MRM3		ZBTB4
UCN																	HLA-E		MCAT						HLA-E		MCAT		NMRK1		CDCA4		CEACAM4		ZNF829										ATOSB		NCDN		ABHD8
TOGARAM2																	PPP2R5B		RAD1						PPP2R5B		RAD1		AIFM3		MCM3		RAP1GAP2		MRPL13										SLFN5		NOL10		GRINA
ABCG8																	SPATA7		POLR1C						SPATA7		POLR1C		AK9		TRAIP		PRAM1		PUS7										RRAS		H2BC13		ERO1B
FZD7																	CAMKV		IKZF2						CAMKV		IKZF2		AGO4		DSN1		BNIP3L		GCAT										SLC12A7		EDA2R		LMBR1L
IL17RC																	CCNG2		GLO1						CCNG2		GLO1		APBB3		NEK2		PECAM1		YARS1										LPAR5		POLR2F		ZFAND3
ADCY5																	FOSB		S100B						FOSB		S100B		DNAJC4		FANCI		DNAJC5B		DPH2										VASH1		MIPEP		TEP1
BLOC1S4																	FCHO2		C16orf91						FCHO2		C16orf91		NRG4		CENPA		ANO8		CENPQ										FAM20C		GPR160		NFKB2
TPBG																	THSD1		PPP5C						THSD1		PPP5C		ZKSCAN8P1		SPR		RCBTB2		CCT6A										SYCP2		POLR2H		ANXA4
TMEM225B																	MAP4K1		GDF11						MAP4K1		GDF11		AOC1		TPX2		NAGK		POLE3										NQO1		MAP4K1
OR2AE1																	PDGFC		POLR2I						PDGFC		POLR2I		PTAFR		KNSTRN		FERMT3		KIFBP										HELZ2		PRMT7
TMEM176A																	ATP10D		EIF2B3						ATP10D		EIF2B3		FMO5		NME1		ARHGAP26		NDUFB6										PLEKHF1		CENPB
SMARCD3																	RHOC		CLUH						RHOC		CLUH		LRRC24		KNL1		TIGAR		SIGMAR1										AMY2B		AASDHPPT
PIWIL2																	ADCY6		DKC1						ADCY6		DKC1		SAMD8		ACOT7		CES1		NDUFS5										SERTAD1		RFC2
TNFRSF10C																	ZFP14		ENDOG						ZFP14		ENDOG		GOLGA8H		TICRR		HCK		BAG2										TESK2		SV2B
FBXO43																	CTSS		SLC3A2						CTSS		SLC3A2		TGM5		RAD54B		FRMD4A		ANKRD13B										FRY		UBE2T
RHPN1																	LMF1		GTPBP4						LMF1		GTPBP4		C3		SLC7A5		C9orf72		TXNDC17										EFCAB12		BDH2
C9orf131																	NCOA3		CCT2						NCOA3		CCT2		ZSCAN30		CDC25C		AGRN		NECTIN2										BEST1		LMNB2
FBXO10																	TEC		MAP3K21						TEC		MAP3K21		UTY		TUBA4A		TNFSF14		HSPB11										SLCO4C1		GINS3
CARD9																	PLBD2		ATAD3B						PLBD2		ATAD3B		DNAAF9		HSPA4L		RAB11FIP1		FOXRED2										FAM114A1		MRPL35
SAPCD2																	NAV1		CCDC113						NAV1		CCDC113		COL7A1		CKS1B		VSIR		CCT2										KCNQ3		BST1
TMEM262																	CCDC191		RIOX1						CCDC191		RIOX1		NBPF14		TUBG1		MYCBPAP		CCDC117										CHST7		CTU2
B4GAT1																	COL23A1		ARHGAP19						COL23A1		ARHGAP19		ZNF514		FKBP4		PILRA		SSRP1										HABP4		LSM5
FUOM																	TLR1		FDPS						TLR1		FDPS		ARMCX4		CDKN3		VPS8		PPIH										IL21R		CLSPN
P3H3																	LPP		ELOC						LPP		ELOC		PABIR3		TIPIN		RMDN2		PSMD14										STARD13		RAB44
CLEC12B																	CBLB		SHCBP1						CBLB		SHCBP1		TRIM52		HSPE1		ATP6V0A1		USP54										AFDN		TBL3
FAM234B																	SUPT3H		TIMP3						SUPT3H		TIMP3		COL18A1		CKAP4		H6PD		BMAL2										SPACA6		NKD2
KRT18																	YPEL2		RBBP7						YPEL2		RBBP7		TRANK1		RFC5		GGA2		CDR2L										CLCN4		LY6E
MIP																	SPON2		NSD2						SPON2		NSD2		PBXIP1		NCAPG2		VAMP1		SLC29A2										IDS		PIGU
SLC8B1																	SEC31B		MXD3						SEC31B		MXD3		LRRC39		CCNF		NBPF10		CCDC77										LDLR		TTC26
AMN																	ADAM8		PSMB3						ADAM8		PSMB3		TRIM66		UHRF1		PTEN		CCT5										LACC1		CSE1L
GOLGA8K																	MAMSTR		MALSU1						MAMSTR		MALSU1		GVQW3		PSRC1		BEND6		EEF1E1										AKR1C1		UBTF
SENP8																	KRBOX4		CCDC124						KRBOX4		CCDC124		LRMDA		ARHGEF39		RNPC3		PCLAF										ABCA5		DIS3L
METRN																	EVI2A		FLVCR2						EVI2A		FLVCR2		GOLGA8B		GPT2		RAB37		GARS1										GSN		LMNB1
HSD11B2																	C18orf32		NDUFS8						C18orf32		NDUFS8		PNISR		DTYMK		ARL17B		NUP37										HSPB7		FBXO4
C16orf86																	DDX58		BCL7A						DDX58		BCL7A		GIMAP1		MCM5		CPNE8		DNMT3B										ATP6V0A1		SSRP1
C17orf107																	SCARB2		MRPS7						SCARB2		MRPS7		MBD5		KIF23		PARP12		SAE1										CYLD		SAAL1
BORCS6																	ZFYVE28		NUDT8						ZFYVE28		NUDT8		KLC4		TONSL		FBXO25		MT-ATP8										DENND4C		TFDP1
ABHD15																	LILRA2		RPA1						LILRA2		RPA1		THBS3		BUB1B		NCAM2		COCH										CALCOCO1		LDHA
SLFN5																	ZC3H11A		PUS1						ZC3H11A		PUS1		ICAM4		KIFC1		METAP1D		NEIL3										TMEM51		STOML2
ETV4																	BTBD11		PUF60						BTBD11		PUF60		ZNF610		KIF15		CYBB		LRP8										PELI1		SLCO4A1
COPZ2																	BTG1		HIP1R						BTG1		HIP1R		EZH1		ALDH1L2		RGL2		ALDH18A1										FOS		FAAP100
SMIM5																	CFP		SPATA33						CFP		SPATA33		JUP		FERMT1		ZFYVE16		ATP5MC1										BNIP3L		HSPA8
TEN1																	TRPM8		CETN2						TRPM8		CETN2		GNS		HJURP		SENP6		DYRK3										NOD2		ZNF121
C17orf99																	CACNA1D		UBL5						CACNA1D		UBL5		SLC35D2		KIF14		CTSB		DNA2										MAPK13		DNAJA3
PYCR1																	SLC17A5		ZNF584						SLC17A5		ZNF584		SHFL		DEPDC1		IL3RA		HSP90B1										PNPLA3		C17orf58
LAMA3																	SH3PXD2A		HSPBP1						SH3PXD2A		HSPBP1		L3MBTL1		PAQR4		CFP		MSH6										RRAGC		TAF9
PALM																	TRAF1		USP2						TRAF1		USP2		SCARF1		APOBEC3B		SMAD7		EPHB4										SDCBP		WWC1
ABHD8																	CEP104		FAM222A						CEP104		FAM222A		SCPEP1		OIP5		HLA-A		PGAP4										SLC6A6		NCLN
ARVCF																	DNAJB2		FOSL1						DNAJB2		FOSL1		ACACB		GINS4		KIZ		RBBP8										ADCY4		PGAM1
																	MOB1B		NUP85						MOB1B		NUP85		C5		CKAP2L		TRPM4		KCTD15										C14orf28		RPL26L1
																	FMNL1		AGT						FMNL1		AGT		DYNLT5		GINS1		ZNF397		HMGN5										SH2D3C		AEN
																	TFEB		TUBB6						TFEB		TUBB6		KDM5D		RAD51AP1		GADD45G		FUT7										TYMP		RIN1
																	TSC22D2		CCDC170						TSC22D2		CCDC170		LRRC69		SGO1		NME8		NR2C2AP										CPEB4		PPM1G
																	RUNDC1		POLR3K						RUNDC1		POLR3K		ANKRA2		TTK		PNPLA7		NRSN2										MINAR1		ARMH1
																	TNS1		DUSP2						TNS1		DUSP2		KMT2C		RAD54L		CAPS		EME1										PAQR5		GFUS
																	ONECUT2		BORA						ONECUT2		BORA		GSN		DLGAP5		MARCHF1		CDK2										IL6ST		JPT2
																	ADGRB1		SCRIB						ADGRB1		SCRIB		PHAF1		KIF18B		HMOX1		XRCC3										LRRC39		METTL5
																	CD74		RASL11A						CD74		RASL11A		NBPF10		GGH		KLHDC1		XBP1										RNF213		ACADSB
																	GHRL		DOHH						GHRL		DOHH				PMP22		SRD5A1		PMP22										RIPOR1		PGM1
																	SYNJ1		ERH						SYNJ1		ERH				AURKB		ABCC2		NIBAN1										ARHGEF3		NDC1
																	CUEDC1		PEX10						CUEDC1		PEX10				PSMC3IP		MYOM1		INPP5J										NPC1		PNPLA4
																	DBP		TIMM50						DBP		TIMM50				KIF2C		SERPINF1		C1orf112										GAB1		SNAI3
																	WBP1		PGK1						WBP1		PGK1				UBE2C		C1orf127		H4C11										ADAMTS10		AUNIP
																	UBN2		PC						UBN2		PC				UBE2T		ADGRD1		H2BC26										FCGR2C		PSMB9
																	DNAH1		JMJD8						DNAH1		JMJD8				AUNIP		KLHDC8B		E2F8										ASAH1		CX3CR1
																	CDK18		GADD45GIP1						CDK18		GADD45GIP1				CEP55		HSF4		BRIP1										HBP1		PSMB10
																	NEK3		NAXE						NEK3		NAXE				RMI2		RENBP		APOL4										SPHK1		RPA3
																	PICK1		FANCE						PICK1		FANCE				GINS3		CATSPERG		TRPV1										CHST2		SLC35F2
																	RPH3AL		CDC25B						RPH3AL		CDC25B				CDC20		ZNF467		NUFIP1										JUNB		GINS4
																	TMEM63A		SLC25A19						TMEM63A		SLC25A19				LAPTM4B		FCRLA		ANKS6										ABCA1		POLR1H
																	ARTN		HIRIP3						ARTN		HIRIP3				TRIP13		IGFLR1		SMYD5										GCNA		POLR1E
																	TXNIP		MAGOHB						TXNIP		MAGOHB				CCNA2		SYT17		UCHL5										MVK		PRMT6
																	ZNF296		CACYBP						ZNF296		CACYBP				RRM2		RASD1		TFAM										SLC5A3		TCP1
																	PFKFB2		XYLB						PFKFB2		XYLB				CHEK1		CCDC102B		SRSF1										TNF		NDUFB7
																	HIPK2		ECE1						HIPK2		ECE1				PBK		NATD1		VCAN										NCOA1		ATP23
																	KCNA3		NT5C3B						KCNA3		NT5C3B				CLSPN		AZIN2		PSMD2										EPAS1		APRT
																	DDX60L		DDX21						DDX60L		DDX21				CTNNAL1		SPAG8		WDR18										SUCNR1		CD93
																	RUNX2		IVNS1ABP						RUNX2		IVNS1ABP				WDR76		TLR8		TRAF4										NOTCH2NLC		UMPS
																	RMDN2		ZNF598						RMDN2		ZNF598				SPC24		B3GALT4		TSR1										ZC3H12A		CARNMT1
																	SRGAP2B		LRP8						SRGAP2B		LRP8				ESCO2		ADCY4		NUDT21										MANBA		IARS1
																	SLC10A7		NUP107						SLC10A7		NUP107				CDCA5		CCDC30		MAK16										PNRC1		NETO2
																	ZFP28		PPIH						ZFP28		PPIH				ZNF367		SYCP2		ANKH										RAB11FIP4		CCDC137
																	RBM34		DPYSL3						RBM34		DPYSL3				PSAT1		GPRASP1		GPR180										IER5L		C12orf29
																	EVL		RUVBL2						EVL		RUVBL2				CENPM		RBM44		CDR2										H2AC7		ERAP2
																	TBX1		PSME3						TBX1		PSME3				SLC38A5		GPNMB		CCDC15										SMPD1		TYSND1
																	EFCAB2		RAN						EFCAB2		RAN				MCM2		APBB3		STK17A										AP1S2		NOC2L
																	SWT1		KCNK5						SWT1		KCNK5				CHAF1B		TRMT9B		POMP										OTUD1		PAK1IP1
																	SLC8A1		MTERF3						SLC8A1		MTERF3				E2F1		KCNQ3		SURF4										SSH1		RFC5
																	CRYZL1		UBE2M						CRYZL1		UBE2M				PKMYT1		BCO2		LMNB1										BMPR2		SF3A3
																	TFEC		SAE1						TFEC		SAE1				FEN1		APLF		BCAT1										CD36		RBKS
																	APBB1IP		FBF1						APBB1IP		FBF1				TK1		PADI2		KCNS3										DAAM1		PLB1
																	CLN8		KREMEN2						CLN8		KREMEN2				ASF1B		SERPINI1		TMEM241										LSS		GADD45GIP1
																	PTPRN2		CORO2A						PTPRN2		CORO2A				SPC25		TRPM8		TOPBP1										JUND		DNPH1
																	YPEL1		PROCR						YPEL1		PROCR				POLE2		FHDC1		CCND3										ACAD11		WDR18
																	SNX29		PRPS2						SNX29		PRPS2				TCF19		SERPINF2		MDC1										FNIP2		NAT8L
																	DQX1		KHK						DQX1		KHK				ETV4		HLA-F		PINX1										RAB4B		SLC5A6
																	FAM95C		ENO1						FAM95C		ENO1				DSCC1		NECTIN4		SEPHS1										CEBPB		EXO1
																	CSF3R		EXOSC2						CSF3R		EXOSC2				CDC45		ZKSCAN8P1		HSPA9										TFE3		HES6
																	NIPAL3		MATK						NIPAL3		MATK				CDC6		ZNF461		PRPS2										STX11		NDUFAB1
																	KPNA5		NOLC1						KPNA5		NOLC1				NANOS1		REC8		RPP25										LPIN1		TUBB
																	DENND1B		ABCF2						DENND1B		ABCF2				MIX23		PAIP2B		KCNK5										TNFRSF14		RCL1
																	IGIP		YWHAH						IGIP		YWHAH				RRP36		PCP2		PPP1R27										TRIO		VARS1
																	C1QTNF6		ARPC5L						C1QTNF6		ARPC5L				VARS1		PLIN5		OXCT1										TJP2		CISD3
																	DOCK4		DLX1						DOCK4		DLX1				BCL2L12		CCDC17		PNO1										IL13RA1		CTNNAL1
																	IQSEC2		HNRNPR						IQSEC2		HNRNPR				POLR1F		HOXA3		UTP20										ZFHX3		PNPT1
																	MBD6		UQCR11						MBD6		UQCR11				SLC37A4		MAP1LC3A		LRRCC1										AGRN		ZBTB9
																	PDLIM1		DBNDD1						PDLIM1		DBNDD1				NDUFA6		TBX19		MYO1B										RCN3		NT5DC2
																	ARHGAP26		EMG1						ARHGAP26		EMG1				MRPS2		NMRK1		ABCA2										LEPR		KBTBD11
																	KLF4		CCDC138						KLF4		CCDC138				SLC2A3		CHN2		NXT1										ADAMTS14		MSH6
																	CD302		TYSND1						CD302		TYSND1				FANCB		DNASE1		AK4										DENND5A		RNASEH1
																	TSPAN2		HACD3						TSPAN2		HACD3				CCDC137		CNTNAP1		PDAP1										TBC1D17		MRPL12
																	CCDC7		PRIM1						CCDC7		PRIM1				MAP3K6		LAMA2		PSMG1										CCSER2		NOP14
																	ZHX2		COA3						ZHX2		COA3				CENPV		DEPP1		USP31										BMT2		SSBP1
																	PRH1		TREML2						PRH1		TREML2				PARP2		ADRB2		TOE1										CYP51A1		GATM
																	EPAS1		TMEM147						EPAS1		TMEM147				CRELD2		PATL2		B3GALNT1										TRIM3		RFC3
																	PNRC1		SAAL1						PNRC1		SAAL1				MEX3D		ACSF2		DBF4										TTYH3		PPP1R14B
																	CNNM2		NUP188						CNNM2		NUP188				GSTCD		VNN1		CDC7										BTBD19		ERP29
																	MYO9B		ALDH1B1						MYO9B		ALDH1B1				H4C11		PMEPA1		SH3PXD2B										TNFSF9		PRIM1
																	XPA		NUDT1						XPA		NUDT1				CENPS		REEP3		NUP107										TESK1		FAAP24
																	POLR2J3		FARSA						PLEKHH1		FARSA				MT-ND6		OPRL1		SRM										SEMA4A		POLR1A
																	PLEKHH1		TELO2						ZFAND3		TELO2				USP1		ACAD11		COL27A1										TXK		SNRPE
																	ZFAND3		LRP3						IQSEC1		LRP3				GLRX5		DNAI4		GCSH										DMPK		MGST2
																	IQSEC1		FUOM						ESRRB		FUOM				NTHL1		ZNF554		SLC25A4										BCL6		PAQR7
																	ESRRB		HMGN2						GLRX		HMGN2				TMEM237		LRRC39		SLC39A14										TWSG1		ERCC6L
																	GLRX		TDRKH						NOTCH2		TDRKH				IARS1		PAN2		TEAD3										SYNE1		CRISPLD1
																	NOTCH2		LGALS12						RUFY3		LGALS12				LRRC45		DHX58		WT1										GPRIN3		BMP2
																	RUFY3		NUTF2						TOM1		NUTF2				CCT6A		COL7A1		C5orf34										UAP1L1		PHGDH
																	TOM1		RAPGEFL1						MTMR11		RAPGEFL1				XRCC6		SH2D3C		APBB2										NFKBID		FAM72C
																	MTMR11		PIF1						F2R		PIF1				POLR1G		CNTN4		GOLM1										DNAJC28		MTMR1
																	F2R		SCD						LIMA1		SCD				USP54		RASGRP4		OAF										SOX13		ACRBP
																	LIMA1		PPRC1						MYO5A		PPRC1				L2HGDH		TAS2R4		FABP5										NID1		PCNA
																	MYO5A		CYP1A1						IL31RA		CYP1A1				MZT1		ZNF514		SMC2										PFKFB4		HMGN5
																	IL31RA		TIMM8B						ZNF862		TIMM8B				NAP1L5		GNMT		BLM										EXT1		THRA
																	ZNF862		C1QBP						DENND4C		C1QBP				MRPS12		CSF3R		CEP78										LHFPL2		WDR76
																	DENND4C		GEMIN4						SDK1		GEMIN4				YARS1		RSRP1		HSPA4L										NPIPB15		NOP58
																	SDK1		NEIL3						HEBP1		NEIL3				ATP5MF		UNC80		CABLES1										SPON2		DUT
																	HEBP1		TIMM8A						GLIPR1		TIMM8A				DNA2		EZH1		FAM72D										TBC1D4		RPF2
																	GLIPR1		WDR77						GATAD2B		WDR77				CHCHD4		ACSS3		BEND3										HSD17B7		SLC43A1
																	GATAD2B		TTLL12						BEGAIN		TTLL12				PSMG1		GOLGA8S		RFC2										CAPN2		TGS1
																	BEGAIN		PDSS1						HMBOX1		PDSS1				ATP6V0E2		C7orf31		STIL										NFKBIE		NXF3
																	HMBOX1		PGAM1						C12orf76		PGAM1				DPH2		FBXL20		PIM1										CERT1		SPC24
																	C12orf76		RFWD3						RAB11FIP4		RFWD3				JPT1		RTL5		SH2D4A										CAPG		MRPL36
																	RAB11FIP4		MAD2L2						PHACTR1		MAD2L2				AARS1		PLAAT4		TERT										RAB11FIP1		PNPO
																	PHACTR1		TROAP						FKBP11		TROAP				ALOX12		FYB1		UTP15										FCER1G		ASS1
																	FKBP11		OAF						POLD4		OAF				CCT7		LRMDA		POLR1F										VMP1		MRPL17
																	POLD4		STON2						WDR49		STON2				CENPP		PPP2R5B		POLR3G										NAB2		CKLF
																	WDR49		BMP8B						RTN2		BMP8B				ACAT2		FRY		CKAP5										STX3		NUP37
																	RTN2		TSR1						CA11		TSR1				TTF2		ICAM3		KIFC3										ATP6V1C2		RPIA
																	CA11		MYBBP1A						GOLGA8M		MYBBP1A				NPM3		C1QTNF3		ARG2										CEP19		MRPS34
																	GOLGA8M		PCLAF						CD300A		PCLAF				BRIX1		TESK2		GALK1										GRINA		UQCR10
																	CD300A		FDXACB1						SLC38A6		FDXACB1				GARS1		PLPP7		RRP36										GSDMB		MECR
																	SLC38A6		TBL3						PKIG		TBL3				PGAP4		ADSS1		DPP3										MAP1LC3A		CCDC169
																	PKIG		DNPH1						TP53I13		DNPH1				POGLUT3		OCEL1		CETN2										PEAK1		LDHB
																	TP53I13		SYCE2						MAPK8IP3		SYCE2				RBM38		COL9A3		NAE1										ABCA7		ZWINT
																	MAPK8IP3		MRPS26						HEATR5A		MRPS26				UQCRQ		IL11RA		H2BC21										FLNA		DHFR
																	HEATR5A		NDUFS5						NMUR1		NDUFS5				ITGB3BP		SENP7		ARPC5L										SMAD7		HIRIP3
																	NMUR1		ATAD5						PARP9		ATAD5				CENPQ		P2RX7		MATK										ITPR2		GRPEL1
																	PARP9		LIN9						ATG16L2		LIN9				PPP1R14B		ERV3-1		UQCC2										ZFP36		EIF5A
																	ATG16L2		ZNRF3						ZNF493		ZNRF3				MMAB		GSTM2		MTCH2										HMGCR		NOC3L
																	ZNF493		RAD51C						UTRN		RAD51C				PDIA4		SLC15A2		HAUS2										MUC1		NUP210
																	UTRN		IQGAP3						ELMO1		IQGAP3				KNTC1		C11orf21		TSPAN4										REC8		RRP1
																	ELMO1		RANGAP1						TLE1		RANGAP1				ASIC1		ZNF396		MRPL20										ATP2B1		PRMT5
																	TLE1		SLIRP						STX16		SLIRP				SASS6		FMO5		MT-ND4L										MVD		PDCD11
																	STX16		ACY1						TBC1D2		ACY1				NDUFA4L2		ADA2		ELAVL1										OSBPL11		TUBA4A
																	TBC1D2		POLE						PKIB		POLE				WEE1		RIGI		ZNF273										NEK11		ZNF670
																	PKIB		GPSM2						BNIP3L		GPSM2				PRMT1		TTLL3		RBM38										ANKRD10		MANF
																	BNIP3L		TIMM21						ARHGAP9		TIMM21				AHSA1		RNF215		SELENOW										NBPF10		CCDC51
																	ARHGAP9		RNASEH2A						KLHL6		RNASEH2A				EEF1AKMT1		BLTP1		PRR11										CCDC57		CCT2
																	KLHL6		STIP1						VAMP1		STIP1				PHLPP2		H2AC7		SELENOI										PCLO		ZNF692
																	VAMP1		GALK1						PLCD1		GALK1				NCAPH2		SLC49A4		GLRX5										PMEPA1		LRP3
																	PLCD1		PRADC1						RABGAP1L		PRADC1				TUBB		TYROBP		HPRT1										ZC3H6		MRPL13
																	RABGAP1L		DEK						LILRB4		DEK				C21orf58		MILR1		FANCB										PIM1		HSD17B10
																	LILRB4		NIP7						KANSL1L		NIP7				TFDP1		BAIAP2		NAA50										MGAT4B		LGALS9
																	KANSL1L		SLC25A10						ZNF713		SLC25A10				POP1		DYNLT5		VCP										COL24A1		TIMM50
																	ZNF713		LONP1						BASP1		LONP1				CEP72		IL13RA1		PSME3										RHEBL1		FARSA
																	BASP1		DONSON						IDNK		DONSON				NEFH		C14orf28		TARS1										NOL3		SUV39H2
																	IDNK		RRP9						PYROXD2		RRP9				SLC4A11		SLC49A3		STOML2										IFFO2		GTF3A
																	PYROXD2		HNRNPAB						NAPSA		HNRNPAB				CALR		SLC15A3		HMX2										DAGLA		SNRPF
																	NAPSA		PPIL1						FOXN3		PPIL1				LZTS1		ANKRD18B		ZNF239										RNF144B		NME4
																	FOXN3		HAUS5						PLCB2		HAUS5				POLD2		ACACB		IPO11										APBB3		NMRAL1
																	PLCB2		FANCA						HBP1		FANCA				H1-3		NEK8		IFRD2										RALGAPA2		ATP8B3
																	HBP1		ANAPC11						PUS10		ANAPC11				PIGW		PLCB2		CCDC138										NBPF15		SFXN1
																	PUS10		PLEKHF1						RNF130		PLEKHF1				NASP		DNAH1		FBXL19										WDR19		RAD51C
																	RNF130		LAGE3						PLEKHM3		LAGE3				GPC1		DNAJC4		LCLAT1										MPP7		MTHFD1
																	PLEKHM3		C4orf46						VPS13B		C4orf46				H4C12		TRIM52		HSP90AB1										NCOA7		BYSL
																	VPS13B		FASN						TNNI2		FASN				BOP1		GPR162		LSM3										ADGRE5		PIGW
																	TNNI2		LDHA						VAMP4		LDHA				POP7		BTG2		VDAC1										DAPK1		GCFC2
																	VAMP4		CDKN2C						RNF213		CDKN2C				HROB		KRCC1		POLD3										PTGS2		LRRCC1
																	RNF213		ADAMTS14						HSPG2		ADAMTS14				B3GLCT		KCNQ1		AGFG2										CHD2		NDUFS6
																	HSPG2		ANK2						ZNF577		ANK2				RRP7A		ZNF491		NTHL1										ADAM17		VIT
																	ZNF577		ALDH18A1						CCDC146		ALDH18A1				CIP2A		SAT2		PGRMC1										DGKH		CCT7
																	CCDC146		PA2G4						TEX22		PA2G4				CENPX		GOLGA8H		FANCA										LPXN		HDDC2
																	TEX22		NUDT15						SMAP1		NUDT15				C1orf198		TMEM71		NOLC1										IL27RA		COQ2
																	SMAP1		FANCD2						TUBA1A		FANCD2				LMNB2		ARMCX4		HEG1										BMP2K		WDCP
																	TUBA1A		TIMM22						ZNF277		TIMM22				TP73		CNNM2		FAM136A										ZFYVE1		RRM1
																	ZNF277		FAAP24						SNX18		FAAP24				SKP2		WBP1		DNAJB1										DAPP1		B9D1
																	SNX18		CENPF						MYH15		CENPF				KIF18A		ADGRA2		GEMIN4										SLC7A7		BCL11A
																	MYH15		UBE2S						RDH5		UBE2S				PAICS		TBC1D17		KHSRP										ZFAND3		MFSD3
																	RDH5		CCDC150						SECISBP2L		CCDC150				JPT2		GABARAP		PPIL1										ADPRHL1		ENTR1
																	SECISBP2L		PVR						ASAH1		PVR				ALYREF		PARP10		EZR										SUMO4		NDUFB10
																	ASAH1		RAC3						CLK4		RAC3				CSE1L		PPARG		SLC2A3										MMP14		NUP155
																	CLK4		FBXO43						JUN		FBXO43				KPNA2		IGIP		C8orf33										HCK		CCDC138
																	JUN		RNF157						GIMAP8		RNF157				ASPM		F11R		RPL22L1										MELTF		AHSA1
																	GIMAP8		HSP90AA1						THEMIS2		HSP90AA1				NCAPD3		ATOSB		GADD45GIP1										PTGIR		FAM184A
																	THEMIS2		TIMELESS						SCUBE1		TIMELESS				FANCC		YPEL1		NAP1L5										SLC17A5		GCHFR
																	SCUBE1		LRRC59						CLN3		LRRC59				PODXL2		WDR45		ZNF670										GPC1		SLFN13
																	CLN3		PRDX1						KIAA2026		PRDX1				MSH2		NBPF1		ILF2										LACTB		TGM5
																	KIAA2026		SLC29A1						PHF21A		SLC29A1				PSMC3		GCNA		GRWD1										ARHGAP44		C8orf33
																	PHF21A		EIF5A						FANK1		EIF5A				EPOP		PARP15		RIOX1										TMEM251		FLAD1
																	FANK1		APBB2						RERE		APBB2				MYBL1		PTPRO		MYDGF										PIK3R5		SLC37A4
																	RERE		PUS7						PPFIBP2		PUS7				H2BC21		CD37		MRPS12										FCGR2B		HNRNPAB
																	PPFIBP2		ZNF724						C14orf28		ZNF724				ATP5MC1		ARHGEF40		SEPTIN11										RRAGD		DYNC1I1
																	C14orf28		HSPH1						ZFYVE16		HSPH1				H4C5		PLD2		LY6E										CASTOR2		DUS4L
																	ZFYVE16		ZMYND19						PTPRC		ZMYND19				EEF1AKMT4		MARCHF2		NCL										NOTCH2		QTRT1
																	PTPRC		GRWD1						RRAGC		GRWD1				AURKA		UBA7		CHCHD7										BBC3		KCTD15
																	RRAGC		PTRH1						CALHM2		PTRH1				H3C11		IRF7		FUOM										CFLAR		CETN3
																	CALHM2		POC1A						GATAD1		POC1A				ZWILCH		CSGALNACT1		COQ3										TMEM87B		WDR12
																	GATAD1		ICMT						DDIT4		ICMT				HMGB3		KIAA0513		HNRNPA2B1										TIPARP		CDKN2AIPNL
																	DDIT4		KIF22						GGA2		KIF22				CBX2		SEMA6B		ACY1										ITPRIPL2		P2RY1
																	GGA2		TOMM5						PTK6		TOMM5				C9orf40		MBD5		DCBLD2										ABL2		MCM7
																	PTK6		HAT1						FOXP2		HAT1				LY6E		DNAAF9		DLX1										HIVEP3		GNPNAT1
																	FOXP2		MTHFD1						SIRPB2		MTHFD1				H4C2		ARTN		BORA										HLA-DMB		L2HGDH
																	SIRPB2		HAUS7						MAN2A2		HAUS7				PFAS		SH3YL1		POLR2I										G6PD		SNRPC
																	MAN2A2		SNRNP25						PSAP		SNRNP25				FOXRED1		ARHGAP9		GRB10										PIM3		SAPCD2
																	PSAP		NANP						FAM214B		NANP				DDN		RUFY4		NIP7										PLEC		IGFBP7
																	FAM214B		TOMM40						CCNYL1		TOMM40				SMC2		IFFO1		HSPBP1										ZCWPW1		CLNS1A
																	CCNYL1		MRTO4						TTC14		MRTO4				DARS2		MAP3K7CL		GOT1										IL3RA		NUDT16L1
																	TTC14		IPO4						LILRB2		IPO4				INAVA		AP5B1		TULP3										GPRC5C		CHCHD10
																	LILRB2		SLBP						SLCO3A1		SLBP				SPAG5		PNISR		PKN3										PLEKHO1		UQCR11
																	SLCO3A1		MSH6						KCNK10		MSH6				PXMP2		NBPF11		DDX21										ACSL1		INKA1
																	KCNK10		TRNP1						PLXNC1		TRNP1				H2BC12		ERMAP		TOMM5										WDR45		TELO2
																	PLXNC1		SNRPB						FLNB		SNRPB				SLAMF8		TGM5		SLC19A2										CREB3		MOSPD3
																	FLNB		SIGMAR1						GPC2		SIGMAR1				H2BC15		CX3CR1		TLNRD1										ATF5		AIMP2
																	GPC2		FADS1						EFCAB13		FADS1				ORC1		APOLD1		MS4A3										EMP3		UTP15
																	EFCAB13		HAUS8						LRP10		HAUS8				POLA2		CDK5RAP3		PRELID1										IER5		TXNDC17
																	LRP10		MFSD2A						NBPF12		MFSD2A				PYCR1		PTPRH		MLC1										PTPN12		CCDC85B
																	NBPF12		SLCO4A1						TBC1D19		SLCO4A1				H2BC4		ZER1		PGAM5										HIPK2		DHX37
																	TBC1D19		CDT1						RFFL		CDT1				H2AC11		ZNF585A		PAFAH1B3										EPHB3		BCCIP
																	RFFL		NHP2						KIZ		NHP2				H2BC5		POU2F2		SNRNP40										KLF9		PDAP1
																	KIZ		TUBA1C						PIEZO2		TUBA1C				GTSE1		ZNF846		SLC35B1										CCDC191		CLUH
																	PIEZO2		WDR90						FBXL13		WDR90				CENPN		NLRP1		XRCC6										CXCL2		NOL6
																	FBXL13		ULBP3						RAB4B		ULBP3				MBOAT2		ADAM32		PROCR										ANO8		RUVBL2
																	RAB4B		MIS18A						GM2A		MIS18A				H2AX		TNN		PRPS1										NHSL1		SPEF2
																	GM2A		MT1G						GBP2		MT1G				H4C3		U2AF1L4		SIVA1										CLN8		EXOSC4
																	GBP2		MANF						DIP2A		MANF				AGMAT		IRF9		WRAP53										TMOD2		RRP15
																	DIP2A		TERT						AMACR		TERT				ATAD3A		NUDT6		PELO										STAT2		RPS26
																	AMACR		MRPL17						CSGALNACT2		MRPL17				H2AC8		NIPSNAP3B		PSMB3										CAMK1D		DTL
																	CSGALNACT2		NOP16						GPCPD1		NOP16				RPA3		SKIL		JPT1										FER		HMX2
																	GPCPD1		POLD1						LRRC27		POLD1				H2BC7		LILRB2		ATP5MF										NR4A2		PES1
																	LRRC27		CCND3						ZNF251		CCND3				BTG3		IQCG		C1QBP										TAS2R30		SNAPC5
																	ZNF251		COQ3						ELK3		COQ3				NCS1		LRRC37A3		CDK2AP2										BCAS3		RPL22L1
																	ELK3		CENPL						CSMD3		CENPL				H2BC8		LRRC28		NUP35										RPS6KA2		ACY1
																	CSMD3		PRTN3						CCT6B		PRTN3				DERL3		RPS6KA2		DNAJA4										PGM2L1		POLE2
																	CCT6B		LRR1						GOLGB1		LRR1				NR2C2AP		PLCL1		UBR7										CYTH1		H2BC26
																	GOLGB1		GNAZ						PHLDA2		GNAZ				H3C1		SARM1		MTHFD1										VEGFB		TRAPPC2L
																	PHLDA2		THOC3						ELF4		THOC3				SKA3		SYNE1		TMEM201										STARD4		TEDC2
																	ELF4		LIG1						ADD2		LIG1				PIMREG		AGO4		MAD2L2										CD86		PRICKLE1
																	ADD2		EEF2KMT						TMEM38A		EEF2KMT				RANBP1		GAPT		FAM83G										TSHZ3		GART
																	TMEM38A		EIF4EBP1						RARG		EIF4EBP1				NUF2		TBC1D2		IARS1										PHC1		CHRNA5
																	RARG		SFXN1						ZFP3		SFXN1				RBFOX2		VPS13C		IPO4										CNNM2		SLC16A1
																	ZFP3		TUBA1B						GTF2IRD2B		TUBA1B				EME1		UTS2		FICD										DCAF4L1		H2AZ1
																	GTF2IRD2B		IFRD2						EGR1		IFRD2				H2AZ1		H1-0		CRELD2										CD58		H2BC18
																	EGR1		INCENP						ZNF181		INCENP				WDR62		POU5F2		TELO2										SH3BP5		ORC1
																	ZNF181		ZGRF1						ZNF396		ZGRF1				H2AC15		SLC25A29		POLR1G										KLF10		MT-ND6
																	ZNF396		TIMM10						STAT5A		TIMM10				KIF4A		RWDD2A		HSPA14										NPHP3		CCNE1
																	STAT5A		RHEBL1						JAK2		RHEBL1				CDK2		SLC17A5		AIFM2										NBPF20		C16orf74
																	JAK2		EHD4						LPIN3		EHD4				TEDC1		ATG14		LAS1L										FAM117A		WDR5
																	LPIN3		RPL39L						NFXL1		RPL39L				CHTF18		CD84		PPP1R14B										PELI2		SFXN2
																	NFXL1		SIVA1						LHFPL2		SIVA1				CDCA8		RAPGEF3		COMTD1										ANKRD18B		TRUB2
																	LHFPL2		EML5						PRCP		EML5				TSPAN4		CTSS		H1-2										ZSWIM8		G0S2
																	PRCP		GCSH						GMIP		GCSH				DHFR		FCGRT		NUP188										ARHGAP26		H2AC4
																	GMIP		MMS22L						ZC3H3		MMS22L				H2AC21		ERCC6		HNRNPR										EPHX1		PARP1
																	ZC3H3		PHB						NCOA2		PHB				SDC4		CYLD		SNRPC										ARL8A		NOCT
																	NCOA2		NUP35						FER		NUP35				WDHD1		SERTAD1		FOXRED1										ITGAM		ACAT1
																	FER		MNS1						WDFY2		MNS1				PYCR3		PSTPIP1		PCDHGA11										CYTH4		GAPT
																	WDFY2		ISOC1						ABAT		ISOC1				H1-1		PBXIP1		NDUFAB1										UBALD2		MSTO1
																	ABAT		CENPE						RYBP		CENPE				KIF20A		NEU1		H4C5										CSGALNACT2		ISOC2
																	RYBP		POLA1						ODF3B		POLA1				ZNF695		CTSK		GEMIN5										GAS7		ENDOD1
																	ODF3B		STIL						HTRA3		STIL				CDCA3		DMXL1		INSIG1										CLSTN3		TET1
																	HTRA3		FADS2						RBM47		FADS2				SAPCD2		LRRC24		MYO19										KDM3A		EIF5AL1
																	RBM47		DCTPP1						STX4		DCTPP1				NIBAN1		HEXIM1		RRS1										IFNGR2		MRPL4
																	STX4		PGAM5						AGRN		PGAM5				CENPI		UTY		TAGLN2										CBLB		BAG2
																	AGRN		RFC2						TMEM94		RFC2				H2BC17		BLVRB		NHP2										CSTB		AP1S3
																	TMEM94		CCDC167						NEIL1		CCDC167				MCM7		NBPF12		DNAAF5										ZNF836		CORO1A
																	NEIL1		TNF						DISC1		TNF				ORC6		SYNPO		TIMM50										ZNF862		SLC2A5
																	DISC1		PASK						INTS6L		PASK				ESPL1		ANKZF1		KATNB1										CSF2RA		ERI3
																	INTS6L		DIAPH3						ABTB2		DIAPH3				BIRC5		ZNF251		PLD6										CLK1		CCDC78
																	ABTB2		EBNA1BP2						UCP3		EBNA1BP2				CDCA2		DYNC2H1		ACSL3										LIMD2		TCOF1
																	UCP3		TMEM160						ZNF501		TMEM160				CENPK		HECTD4		TSPYL2										USP35		PROSER2
																	ZNF501		RRM1						CCNI		RRM1				MTFR2		MX2		NUDT1										TRIM25		ERLIN1
																	CCNI		SDF2L1						NSMAF		SDF2L1				H3C10		ATP7A		CCT7										DNHD1		INPP5J
																	NSMAF		PRC1						PCMTD1		PRC1				FOXM1		ANKRA2		HAUS5										PLK2		TRIP13
																	PCMTD1		COL15A1						GPATCH2L		COL15A1				NDC80		ACTA2		CLN6										NABP1		NCL
																	GPATCH2L		TUBB4B						ZNF484		TUBB4B				H4C8		KDM5D		AMOTL1										PDE4A		CCL23
																	ZNF484		FANCG						CD36		FANCG				H2AC13		PHKA2		ADAMTS1										RNF145		WNT6
																	CD36		RACGAP1						SLC44A2		RACGAP1				H2AC12		SMPD1		SIRT6										RNASEK		TOMM34
																	SLC44A2		LSM4						AHCYL2		LSM4				TMEM106C		CAPRIN2		GMPPB										GPR137		ARPC5L
																	AHCYL2		COMTD1						ZNF490		COMTD1				DYNC2I2		KLLN		PFKM										MYO6		PPIH
																	ZNF490		PLXNA1						FAM168A		PLXNA1				H4C13		GPR18		HACD3										TNFSF14		PEBP1
																	FAM168A		FAM72B						THAP2		FAM72B				XRCC3		ZNF83		DOHH										CAMSAP2		SLIRP
																	THAP2		PCNA						ZBTB22		PCNA				PACSIN3		BTN3A1		CDK2AP1										ANXA5		RAN
																	ZBTB22		NDC1						STAB1		NDC1				H2BC11		TMEM42		ALG14										ZCCHC14		RGS18
																	STAB1		BLM						TMEM229B		BLM				NET1		OGT		TMEM109										ACVRL1		SULT1A1
																	TMEM229B		DNAJC9						PIWIL4		DNAJC9				H2AC4		CYP4V2		CHST4										MAP3K2		AKAP1
																	PIWIL4		TSKU						CDK5RAP3		TSKU				RECQL4		GALT		NT5DC2										PDE4B		MRPS17
																	CDK5RAP3		LYAR						CCDC159		LYAR				BRCA1		SHFL		SNRPF										ARHGAP21		MTLN
																	CCDC159		SUV39H1						CTSO		SUV39H1				HPDL		FGD3		MLH1										CAST		MPI
																	CTSO		TMPO						RPS6KA2		TMPO				H2BC14		PDE1B		EXOSC9										SC5D		CBX2
																	RPS6KA2		SFXN2						ADPRM		SFXN2				HASPIN		ZNF302		DUT										PTGS1		SNU13
																	ADPRM		ZNF850						BTN3A2		ZNF850				B4GALT2		BMPR2		DLAT										CLDND1		HMOX2
																	BTN3A2		DYRK3						PREX1		DYRK3				H2AC16		WDR31		TRAF2										AKT1S1		FKBP7
																	PREX1		C1orf112						TTC21A		C1orf112				H4C4		CNOT6L		TUBA4A										EVI2A		GPR141
																	TTC21A		MIPEP						CBX7		MIPEP				CHRNA5		TLR1		PSMA3										RBM47		HACD3
																	CBX7		CCNE1						RCBTB2		CCNE1				H3C12		EFCAB13		EEF1AKMT1										DNAAF9		UQCC2
																	RCBTB2		BUB1						N4BP2L1		BUB1				ERCC6L		KLC4		CDC25B										GSTM2		NUDC
																	N4BP2L1		BOLA3						CCDC40		BOLA3				H3C13		FIG4		YWHAH										SGTB		H4C8
																	CCDC40		CMSS1						TIGAR		CMSS1				HELLS		RHPN1		GTF3C5										DMXL2		FAM216A
																	TIGAR		CHAC2						RUFY4		CHAC2				MCM8		PLEKHM3		TTC26										JAK2		PSMG4
																	RUFY4		OSBPL3						WDPCP		OSBPL3				H3C7		SURF1		SPATA33										NAV1		PLPPR3
																	WDPCP		DCLRE1B						SPINT1		DCLRE1B				H1-5		MCMDC2		MMD										NAGK		SMYD5
																	SPINT1		APBB1						IRS2		APBB1				H2BC18		TTC14		RHOF										FLOT1		CYB5RL
																	IRS2		CHAF1A						STX7		CHAF1A				DDIAS		SAMD8		MT1E										PHETA1		THOC3
																	STX7		PLK1						SIDT2		PLK1				H2BC13		ECHDC2		PI4K2B										VPS9D1		HAUS7
																	SIDT2		RIBC2						SYF2		RIBC2				HSD11B1		PLCD1		GLO1										CCDC17		SLC22A4
																	SYF2		KIF24						SLC39A1		KIF24				H4C1		PGGHG		PGAM1										TRIM36		GINS1
																	SLC39A1		PRRT4						SLC25A20		PRRT4				H3C2		CCDC7		DGCR8										CDHR1		MBLAC2
																	SLC25A20		SUV39H2						ZNF596		SUV39H2				TEDC2		OFD1		NDUFS6										SERAC1		RPP40
																	ZNF596		MIF						IRF4		MIF				RAD51		PKIB		YES1										TOM1L2		FARSB
																	IRF4		CDCA4						ZKSCAN8		CDCA4				E2F8		RFNG		RUVBL2										ZER1		TMEM109
																	ZKSCAN8		MCM3						PTGS1		MCM3				H2AC14		PLXNA3		KAZN										BCORL1		SLC9B2
																	PTGS1		TRAIP						ZNF606		TRAIP				STON1		BRWD1		RAN										AFF4		OXCT1
																	ZNF606		DSN1						XAF1		DSN1				H4C9		PCMTD2		CHCHD4										ANTXR2		PPAN
																	XAF1		NEK2						DNM3		NEK2				FAM111B		ZNF334		BOP1										FNIP1		MAD2L1
																	DNM3		FANCI						PLD1		FANCI				PHGDH		TCEA2		RAD18										ZCWPW2		PSMG1
																	PLD1		CENPA						RBM33		CENPA				GAL		TFAP2E		CENPH										PSEN2		CEP70
																	RBM33		SPR						AP1G2		SPR				MYBL2		GVQW3		ISYNA1										CD82		ZNF512B
																	AP1G2		TPX2						NHLRC4		TPX2				APOL4		IGBP1		PPP1R16B										OPLAH		CITED4
																	NHLRC4		ARHGEF16						KDM4C		ARHGEF16						LMBRD1		HSPA1A										IRF9		MRPL3
																	KDM4C		KNSTRN						MLXIP		KNSTRN						PEX6		FARSA										WDR49		EIF2B3
																	MLXIP		NME1						ERMAP		NME1						CSF2RA		DNMT1										EIF1		COA4
																	ERMAP		PDF						LCP2		PDF						LILRB4		CACYBP										SQLE		RAC3
																	LCP2		NRGN						DENND5A		NRGN						AP1G2		RAD1										GATAD2B		TIMM21
																	DENND5A		KNL1						SYNRG		KNL1						CYB5D2		PRKCQ										IL1B		THOP1
																	SYNRG		ACOT7						NEURL2		ACOT7						ZNF880		NEMP1										PEA15		CENPM
																	NEURL2		TICRR						MX2		TICRR						SERAC1		DBN1										FSD1L		UBIAD1
																	MX2		RAD54B						ZNF20		RAD54B						TFE3		SLC20A1										LRMDA		MS4A4A
																	ZNF20		SLC7A5						MYO18A		SLC7A5						GIMAP1		MRPS2										MVP		MS4A4E
																	MYO18A		CDC25C						TRMT10B		CDC25C						FRRS1		CHCHD6										POU5F2		SHMT1
																	TRMT10B		TUBA4A						BBS10		TUBA4A						MZF1		TIMM8A										TIMP2		GALNT3
																	BBS10		HSPA4L						ASAP1		HSPA4L						ARHGEF17		FBXW10B										ANXA4		ALG3
																	ASAP1		CKS1B						CUX1		CKS1B						CLDN15		GALNT12										ANXA1		CISD1
																	CUX1		TUBG1						BTG2		TUBG1						PRKAR2B		CCDC124										ANKRD12		RUBCNL
																	BTG2		ERFE						ERN1		ERFE						SERPINB1		LRRC34										NEDD9		MCM5
																	ERN1		FKBP4						RAP1GAP		FKBP4						SCPEP1		PRDX1										SPAG9		DCAF13
																	RAP1GAP		CDKN3						MYEF2		CDKN3						DACT3		FDPS										GPR137B		ALDH4A1
																	MYEF2		TIPIN						NCOR2		TIPIN						MIB2		MASTL										DST		SLC39A14
																	NCOR2		HSPE1						ARHGAP25		HSPE1						TSTD3		H2BC5										DNAAF11		H4C13
																	ARHGAP25		CKAP4						SLC48A1		CKAP4						TFEB		RRP7A										BBS9		CHST10
																	SLC48A1		RFC5						CHD2		RFC5						METTL25B		FOSL1										GARRE1		MIS18A
																	CHD2		NCAPG2						ZNF613		NCAPG2						SPSB3		PA2G4										TBC1D2		NDUFS5
																	ZNF613		CCNF						EFEMP2		CCNF						IFT20		LRWD1										RASSF4		FIBCD1
																	EFEMP2		UHRF1						ZNF571		UHRF1						CFAP92		JADE3										DUSP5		PRMT3
																	ZNF571		PAK5						MAGEF1		PAK5						PPFIBP1		NDUFA6										CLIP1		H2AC14
																	MAGEF1		PSRC1						LTBP4		PSRC1						FCAR		APOO										MYOF		DMAC1
																	LTBP4		ARHGEF39						AGO3		ARHGEF39						SLITRK4		SLBP										HERC1		NAT10
																	AGO3		GPT2						FBXL20		GPT2						ITPKC		TCOF1										HECTD4		GALK1
																	FBXL20		DTYMK						OMA1		DTYMK						ZNF181		THOC3										NCOA3		RRP7A
																	OMA1		MCM5						NUDT13		MCM5						PHAF1		PDIA5										APBA3		HHEX
																	NUDT13		KIF23						H6PD		KIF23						MTMR3		EIF5B										INPP5F		SCRIB
																	H6PD		TONSL						DCLRE1C		TONSL						LILRA2		PSMB2										KIF1B		IFITM2
																	DCLRE1C		BUB1B						ZNF211		BUB1B						SH3BGRL		CENPX										LRRFIP2		ANKRD13B
																	ZNF211		KIFC1						FGD3		KIFC1						DRAM2		RAD51C										TANK		PUS1
																	FGD3		KIF15						ZNF658		KIF15						TRIM66		EIF5A										DPYSL2		UQCC3
																	ZNF658		ALDH1L2						CADM1		ALDH1L2						FBXL8		PFAS										CSRNP1		C1QBP
																	CADM1		FERMT1						PMEPA1		FERMT1						PABIR3		ULBP3										ATP10A		RBFA
																	PMEPA1		HJURP						SOS2		HJURP						BBS9		CCDC137										TRAF3		CIBAR1
																	SOS2		KIF14						NCALD		KIF14						TPM2		GAMT										DPEP2		MAK16
																	NCALD		DEPDC1						SLC16A5		DEPDC1						FZD2		NPM3										TCF7L2		TMEM106C
																	SLC16A5		PAQR4						ZSCAN2		PAQR4						ZNF641		HIGD1A										BRI3		PRPS1
																	ZSCAN2		APOBEC3B						RALGAPA2		APOBEC3B						HEATR5B		EXOSC8										LILRB4		SNRPG
																	RALGAPA2		OIP5						RAB33B		OIP5						ICAM4		RUVBL1										LTB		INAVA
																	RAB33B		GINS4						ABCA6		GINS4						ENO3		TIMM21										CCDC168		IMP4
																	ABCA6		CKAP2L						NBEAL2		CKAP2L						SIGLEC14		MMAB										SLC11A2		LILRA2
																	NBEAL2		GINS1						ACER3		GINS1						HERC3		KNTC1										MXD1		ALYREF
																	ACER3		RAD51AP1						INO80D		RAD51AP1						KCTD21		UQCRQ										VEGFA		MACROD1
																	INO80D		SGO1						ZNF83		SGO1						WASHC2C		HSPA5										EZH1		H3C13
																	ZNF83		TTK						IL16		TTK						DCAF8		SAAL1										ARID3B		MCM3
																	IL16		RAD54L						ZNRF1		RAD54L						LOXL3		DEK										GCLM		MRPL11
																	ZNRF1		DLGAP5						TBC1D32		DLGAP5						RSPH3		APBA2										ULK1		CDC6
																	TBC1D32		KIF18B						RHBDF2		KIF18B						GNS		PHF19										NAA80		PAFAH1B3
																	RHBDF2		SLC6A9						ATXN1		SLC6A9						GDPGP1		SLCO4C1										LRP10		TEAD4
																	ATXN1		GGH						XYLT1		GGH						MSS51		L2HGDH										PGD		MYBL2
																	XYLT1		PMP22						CDK19		PMP22						TLCD2		ADRM1										FAM151B		SLC39A4
																	CDK19		AURKB						SLC37A2		AURKB						TAFA2		NUP155										SLC23A2		UQCRQ
																	SLC37A2		PSMC3IP						ATG4C		PSMC3IP						CBFA2T2		PDIA3										TNFAIP8L1		ABCA2
																	ATG4C		KIF2C						SERINC5		KIF2C						B3GNT7		PWP2										EVA1B		TIMM13
																	SERINC5		UBE2C						SLC27A3		UBE2C						RBM4		MRTO4										FOXJ2		NDUFA4L2
																	SLC27A3		UBE2T						ZFYVE1		UBE2T						R3HDM2		PEMT										STX5		STMN1
																	ZFYVE1		AUNIP						RAB40B		AUNIP						HERPUD2		RNF26										RABAC1		CHCHD4
																	RAB40B		CEP55						FAAH		CEP55						ZNF713		MAGOHB										VIM		DDIAS
																	FAAH		RMI2						ZNF461		RMI2						PRCP		MPHOSPH6										PHF1		GRWD1
																	ZNF461		GINS3						TRAF3IP2		GINS3						TMEM182		EPDR1										SLC12A6		GLRX5
																	TRAF3IP2		CDC20						ZNF581		CDC20						RHOC		PSMD11										HERC3		BCL2
																	ZNF581		LAPTM4B						NEDD9		LAPTM4B						NIPAL3		EZH2										ZFC3H1		NR2C2AP
																	NEDD9		TRIP13						BRI3		TRIP13						VAMP4		MZT1										MYO1E		CABLES2
																	BRI3		CCNA2						PRKCB		CCNA2						AFF3		LSM5										ALAS1		CDPF1
																	PRKCB		RRM2						CREBBP		RRM2						WDFY3		SLC25A1										PLEKHM3		NDUFAF2
																	CREBBP		CHEK1						NFKBIL1		CHEK1						RTN2		SLIRP										WWP1		POP7
																	NFKBIL1		PBK						TMEM116		PBK						RABL2A		GDAP1										RAPGEF1		SIGMAR1
																	TMEM116		CLSPN						GOLGA1		CLSPN						ZNF610		CCDC86										TSC22D1		MCM6
																	GOLGA1		CTNNAL1						BBS9		CTNNAL1						ZMYM6		KIF22										ZNF846		PDGFD
																	BBS9		WDR76						ATP2B4		WDR76						MINDY1		CD276										BACH1		RPUSD2
																	ATP2B4		SPC24						ATG14		SPC24						MOB3C		POLD2										HECA		SLC2A4RG
																	ATG14		ESCO2						NCAM2		ESCO2						PFKFB4		GAR1										CSKMT		THEM6
																	NCAM2		CDCA5						ANKRD10		CDCA5						HESX1		PARP2										MRAS		DSCC1
																	ANKRD10		ZNF367						HSD17B11		ZNF367						CYBRD1		H2AC8										SIK3		DCAF4
																	HSD17B11		PSAT1						TIFA		PSAT1						MOSMO		PARPBP										IRF1		FBXO21
																	TIFA		CENPM						C19orf54		CENPM						CAST		LONP1										TXNRD1		DHRS11
																	C19orf54		SLC38A5						PHYKPL		SLC38A5						KANTR		PYCR3										GAS2L3		POLR2I
																	PHYKPL		MCM2						ZNF720		MCM2						OPHN1		SNRPD1										AVIL		BASP1
																	ZNF720		CHAF1B						PCNX2		CHAF1B						CES4A		FAIM										SPAG6		ZMYND19
																	PCNX2		E2F1								E2F1						ZNF33B		GALE										HEBP1		RUVBL1
																	REPS2		PKMYT1								PKMYT1						ZBTB4		GPSM2										PNPLA8		SESN3
																	ARC		FEN1								FEN1						DIRAS1		PIF1										SLC38A6		CCDC125
																	NLRP4		TK1								TK1						HDAC10		PXMP2										IQCG		SPR
																	SYCP2		ASF1B								ASF1B						ABHD8		MTFP1										TICAM1		WDR43
																	NHSL2		SPC25								SPC25						GRINA		ANKRD9										SCG5		NIFK
																	PIWIL2		POLE2								POLE2						BAZ2B		PRDX4										CYTH2		IRAK1BP1
																	RND1		TCF19								TCF19						SPATA7		SNRPB										PPFIBP2		C1orf109
																	TF		ETV4								ETV4						INTS6L		ABCB4										NUAK1		FLT3
																	OTOA		DSCC1								DSCC1						ERO1B		RANGAP1										GDF11		C7orf50
																	CFAP157		CDC45								CDC45						LMBR1L		ZNF850										EVI5		ELANE
																	CD84		CDC6								CDC6						ZFP14		LSM4										PPM1M		HGH1
																	SLC26A7		POLDIP2														ZFAND3		RHNO1										GPR35		NUCB2
																	PCDHGA2		RTN4IP1														DNASE1L1		LRRC59										TSGA10		BABAM2
																	HLA-DPB1		ALG3														TEP1		CDK5R1										ZMAT1		TSR1
																	PRKN		NANOS1														ANKAR		ZNF519										NBPF12		CCDC34
																	EFCAB8		TFB2M														NFKB2		ATP8B2										MAPK8IP3		H4C2
																	MSH4		ATP5MC3														ANXA4		TCP1										KANTR		LAS1L
																	ZNF154		STUB1																BRCA2										RFX2		LILRA1
																	OVGP1		ADAM15																BEX1										RHOQ		CBR1
																	GEM		SIGLEC12																RAC3										LENG8		HSPD1
																	PATL2		TOMM40L																PSMD1										ORAI2		GAR1
																	PCDHGB7		OPTN																SLC19A1										TM7SF2		TMEM52B
																	ZMAT1		GFUS																SPINDOC										JAZF1		LYAR
																	ZBTB20		CENPB																C1orf198										SMIM29		PDSS1
																	RENBP		MAPK12																PRTN3										CCNL1		ALDH5A1
																	FAM241B		DHX9																SLC16A1										DDIT3		XYLB
																	CFAP70		MIX23																CMSS1										FTL		STAR
																	RAD51AP2		RRP36																RBFOX2										SEC61A2		EEF2KMT
																	SERPINF2		MTLN																H2BC4										IFRD1		GPX7
																	PLXNA3		FANCM																SKP2										SECISBP2L		TEF
																	KCND3		DUSP14																HNRNPAB										ARL4A		MIX23
																	GSDMB		PJA1																CENPP										CAB39L		H4C3
																	ARMH4		POLR3H																VAT1L										RASAL2		FEN1
																	SLC9A7		VARS1																ATP6V0E2										ALS2		SUSD3
																	SLC22A1		BCL2L12																LYAR										DSTN		H1-3
																	AMY2B		PFN1																TRIB3										MYO1C		H4C12
																	VN1R1		CCDC28B																SGO2										MAST2		ERH
																	SGK2		POLR1F																PRDM8										ARRDC4		UHRF1
																	PCDHGB1		EGFL7																KIF20B										KLF11		PA2G4
																	GAS2		FBXO10																FSCN1										MALT1		TIMM8B
																	SOX5		DMAC1																AARS1										MAP3K10		ITGA4
																	C19orf18		SLC37A4																RBL1										KLC1		COQ3
																	TBX19		KIF9																POLA1										GGT7		PRDX4
																	PADI2		NDUFA6																PTPN3										RALA		ONECUT2
																	DCST2		CMC2																JPT2										ST3GAL2		FAM162A
																	NECTIN4		H4-16																STIP1										POU2F2		LIMA1
																	H1-0		DDX20																LRRC45										NBPF11		POLR1B
																	TCAF2		MPV17L																EMILIN1										PLIN2		TRPA1
																	SLC24A3		NSDHL																TFDP1										TYK2		CHAF1B
																	SAMD9L		FKBP9																NUDC										IDI1		H4C9
																	FYB1		DENND10																ELOVL6										PLBD2		MCM10
																	SLC22A18AS		ATP5MK																EIF4EBP1										SDC4		REEP6
																	PCDHGA6		MRPS2																USP1										DNMBP		SDHAF3
																	HOMER2		COA4																ARHGAP11A										SLAMF8		MRPL33
																	PIGZ		SENP3																ASAP2										TMBIM1		TTLL12
																	MS4A4E		SRPK1																RPA1										HS1BP3		EIF4EBP1
																	RHOXF1		GEMIN2																H2BC12										PMAIP1		H3C12
																	IFITM10		POMGNT2																AKR1B1										DNAH1		CLTCL1
																	SLAMF7		MICOS13																HYOU1										BMAL1		DHX33
																	PCDHGB5		SLC2A3																C1orf159										ERN1		SDC2
																	PLPP1		ING2																DLG5										MCOLN1		SIRPB2
																	LAMA5		NUSAP1																FBF1										RFX3		SCLY
																	TRIM73		FCER1A																IQGAP3										APOLD1		PRRG4
																	BLNK		NDUFB10																WWC1										RIN3		GEMIN6
																	PCDHGA1		FANCB																ITGB3BP										KMT2E		SURF6
																	ANKRD20A4P		BANF1																RMI2										ABHD6		TONSL
																	ALPK3		PRDX2																ALYREF										IGSF6		AK2
																	MSLN		ADAM9																SLC38A1										FCGRT		GCDH
																	PCDHGB3		CCDC137																FANCD2										ITGB5		ST14
																	CAPS		TREM2																SHMT1										IL7R		XRCC2
																	GRIP1		MAP3K6																LDHA										PI4K2A		TMEM156
																	TMEM119		C8orf88																EEF1AKMT4										CBX7		NMB
																	A1BG		PTGES2																CRISPLD1										KCTD11		KCNA3
																	DLEC1		VEGFA																NDC1										SLC30A1		MRPS2
																	PCDHGC4		CENPV																PODXL										ZBTB22		GCSH
																	ANKDD1B		PARP2																MRPL12										UTY		NOLC1
																	TAS2R4		ARVCF																HSPD1										BCL9L		SAMD13
																	PCLO		NQO1																POP7										HCN3		TIMM8A
																	PCDHGA4		CEP76																PRIM1										GTF2IRD2		FABP5
																	CLEC12B		TPI1																PIGW										DTX4		PODXL
																	PCDHGB6		BOLA2B																WEE1										DSC2		PINLYP
																	CATSPERG		PARD6G																DARS2										AHR		TCF23
																	TBC1D30		PPM1E																POLR3K										PLD1		UTP20
																	KLHDC8B		CRELD2																PASK										TBXAS1		TMEM241
																	C1R		MEX3D																ODC1										GOLGB1		EARS2
																	C17orf100		GSTCD																FBXO5										PILRA		METTL26
																	ATP6V1FNB		CKLF																ICMT										ZMIZ1		NOP56
																	MST1		OGFOD1																NUDT15										SUSD6		PRKACB
																	PCDHGA12		PSME2																CSE1L										LONRF3		SEMA3G
																	CD7		PRPF4																PDIA4										RAPGEF2		SNRPD1
																	M1AP		H4C11																PDSS1										MRTFB		SYNPO
																	KRTCAP3		SAPCD1																ITPR3										RYBP		FOXRED2
																	ZNF470		PRMT5																ACAT2										ARHGEF10L		SETMAR
																	GASK1B		CENPS																POP1										PMFBP1		KIF26B
																	ODAD1		MT-ND6																FBXO43										GPS2		EPHX2
																	CARF		USP1																BTG3										ZNF688		NRSN2
																	KLHL24		GLRX5																CENPV										SLC31A2		FDXACB1
																	CAPN11		EIF2S1																NSD2										RAP1A		ATAD3A
																	HOXB3		TMEM121B																ATAD3A										SSBP2		EXOSC5
																	BMPR2		PPAT																HYAL2										MYO15B		AIF1
																	PROCA1		GABRD																SFXN1										PLK3		PPAT
																	ZNF10		CIBAR1																TOMM40										PLAGL1		BRIX1
																	VWA5A		NUP88																PYCR1										AHRR		SLC25A22
																	NOL3		NTHL1																GNA11										UTS2		NUDT8
																	PEAK3		RRP1																POLE										ABHD8		FAM136A
																	PTCRA		TMEM237																FAM184A										MOB3C		PGAM5
																	CFAP58		GPATCH4																GNPNAT1										IGF2R		GPD1L
																	COL9A3		RTN4R																SNRNP25										PCMTD1		SLC46A1
																	CHRNE		METTL26																CABLES2										UBR4		EBPL
																	ZNF836		IARS1																MTSS2										ZBTB10		COMTD1
																	TNFRSF4		PAK1IP1																ARHGEF39										NFKB1		CDK20
																	TENT5A		TIMM23																ENDOD1										MYO9B		IPO4
																	NTRK3		LRRC45																POC1A										SHTN1		KNOP1
																	ATP13A4		CCT6A																TRIM7										ARFGAP3		ARL5C
																	ARHGEF40		GATM																PAICS										ATP2C1		CDCA7L
																	NLGN2		XRCC6																FAM161A										USP14		GAMT
																	H2AC7		POLR1G																ASPM										FAM229A		CDC45
																	BICRA		CCHCR1																FASN										KLHL6		EEF1E1
																	APOC1		MRPS34																ZGRF1										NBEAL1		TOMM5
																	MT-ND2		GSDME																TMEM237										TRPM4		ADRB1
																	SLFN5		CDRT1																TMEM97										SGMS1		PRR22
																	EPHA10		NDUFB2																AFDN										ZFYVE26		NT5DC3
																	CFAP47		USP54																CDCA7L										GPHN		LRRC45
																	GDPD3		L2HGDH																MEIOC										CDKN1A		YDJC
																	NOXA1		PSMG3																DNAJA1										LPP		EEF1AKMT1
																	SAMD11		ACD																NME1										WDFY3		URB1
																	DNASE1		MSTO1																DHRS13										PHF21A		SNRNP25
																	RASAL2		MZT1																PSMC3										SIPA1L2		H3C7
																	MROH8		PKP4																NCAPH2										KLHL28		KAZN
																	GBP3		CCT3																NCS1										CBFA2T2		EEF1AKMT4
																	PLD3		NAP1L5																MSH2										POLR2A		GEMIN4
																	PLD2		S100A9																C4orf46										CIC		NXT2
																	ABCA10		HRAS																SNRPG										LONRF1		RHOBTB1
																	GUCA1B		SLC35G1																H2AC15										NBPF1		CHCHD7
																	ADM		SLC27A4																TEAD4										TNIP1		SKP2
																	TRPM5		MRPS12																DONSON										RNF215		CAT
																	SRPK3		YARS1																IQCC										SPEN		DKC1
																	CTSF		ATP5MF																CENPL										B4GALT1		SLC29A4
																	RCAN3		DNA2																H2AC11										CTSB		ABCF2
																	ADGRE1		CHCHD4																NEFH										GNRH1		NFE2
																	SEPTIN1		CHST10																BOLA3										TLK1		ANKLE1
																	TMEM91		PRXL2A																PODXL2										C18orf32		PHB1
																	LRIT3		PSMG1																AGMAT										KMT2C		NLE1
																	ATL1		METRN																MMS22L										SYNJ2		MRPS12
																	HERC3		ANKRD35																THOP1										EPG5		HS3ST3B1
																	CD37		SURF2																NCAPD3										SMOX		POP1
																	TBC1D10C		ATP6V0E2																TEX15										PIP5K1C		ABCB10
																	EVI2B		CDK4																CDC14B										CLMN		POLE3
																	GSTM2		H2AC20																FANCG										SLC45A3		ZNRF3
																	IL11RA		GPAA1																MIF										CADM1		PSMB8
																	PANX2		PEG3																TEDC1										KRCC1		BDH1
																	ABHD8		DPH2																RACGAP1										CAPRIN2		PSAT1
																	ASIC3		PCK2																TIMELESS										TBC1D12		POLR3K
																	PCDHGA5		JPT1																MIS18A										DHCR7		SFXN4
																	SLC49A4		ROMO1																MEX3A										ADGRE2		NPM3
																	CACNB1		NUBP2																LAPTM4B										GLIPR2		DEPTOR
																	PLK5		AARS1																LIN9										UPB1		TRAP1
																	PCDHGB4		ALOX12																TFRC										UBE2H		B3GNT7
																	KCND1		TWNK																LIG1										RSRP1		CIDEB
																	UGT8		C9orf116																DHCR7										DIXDC1		NIP7
																	KCNMB3		TXNDC5																DDX11										MCTP1		NUDT7
																	ZNF575		CCT7																ZNF114										TSC22D2		RASGRP2
																	KLF1		CENPP																MCM3										NPC2		DCTPP1
																	C2orf92		ACAT2																SDF2L1										ALOX12		PXMP2
																	PLAAT4		TTF2																CIT										ADORA2B		MRPS26
																	NPIPB4		UBL4A																CENPO										CRYBG3		MARS2
																	SCART1		NPM3																H2AC13										KATNIP		TOMM40
																	FAM229A		FAS																ONECUT2										STX16		SRM
																	CD209		THAP7																CKAP2L										WDR26		ZNF593
																	METTL7A		UQCC3																ATAD5										NIPBL		CCDC167
																	CNTNAP1		PUSL1																NANOS1										C3orf62		NHP2
																	TLCD5		MEA1																TIPIN										NLRC4		PRSS57
																	USP9Y		BRIX1																HPDL										TFEC		PFAS
																	MOB3B		GARS1																FBXO21										NBPF26		MIF
																	MISP3		PGAP4																POGLUT3										ZNF292		EBNA1BP2
																	SARM1		MRPL14																MCM5										SNX25		ALDH18A1
																	ACSM1		CHPT1																SUV39H1										POR		PRKCQ
																	IL2RG		POGLUT3																ZNF695										BSDC1		ANKRD39
																	REC8		CD151																CALR										MSANTD2		PAICS
																	VPS9D1		RBM38																H2AC12										HMBOX1		LYZ
																	TAS2R30		UQCRQ																FKBP4										COL9A2		PUS7
																	MTRNR2L12		BYSL																MYBL1										WBP1L		FKBP4
																	PLIN5		ITGB3BP																HSPE1										TBC1D10A		PNO1
																	EPHB3		CENPQ																CNKSR2										SERINC5		RANBP1
																	TNFRSF25		RHOBTB3																SCD										ZSWIM6		IFRD2
																	PCDHGA8		PPP1R14B																NEXN										GSAP		MRPL24
																	CLIP3		PRXL2B																CHAC2										CIITA		TWNK
																	ATP1B1		MMAB																DHCR24										ENG		COL8A2
																	HHLA2		PDIA4																KIF15										ZC3H11A		TFAP4
																	ZNF547		NDUFAF8																DERL3										LDLRAD4		ALKBH2
																	CCDC73		POGLUT2																SLC38A5										CYP2S1		CENPX
																	ADAM11		KNTC1																POLE2										KLF3		GIMAP6
																	CRACR2B		ASIC1																BRCA1										GMPR		TRMT61A
																	ABCC2		SASS6																ASIC1										METRNL		ATP5MC1
																	C19orf38		NDUFA4L2																E2F7										PTPRC		PPIL1
																	STAG3		WEE1																SUV39H2										STX7		MYBBP1A
																	UCN		H1-4																OIP5										PLEKHO2		DCPS
																	LMTK3		PRMT1																TYMS										ARL6IP5		EXOSC2
																	HSF4		AHSA1																CTNNAL1										ATG9A		EMILIN1
																	ZNF793		EEF1AKMT1																CENPS										CTNS		SYTL1
																	RHBDF1		PHLPP2																DUSP5										CTSD		BOLA3
																	ANXA2R		NCAPH2																CHRNA5										CPEB2		SORD
																	ZNF404		TRIM47																B4GALT2										PLAUR		NUFIP1
																	ENO3		TUBB																UNG										PPTC7		RNASE3
																	LPAR5		MAGI3																FAM111B										LRCH1		PWP2
																	IQCN		C21orf58																TP73										DNASE2		GPATCH4
																	NPHP3		EPB41L2																STON1										ACER3		NTHL1
																	TTC39B		TFDP1																										DUSP22		RIDA
																	PCP2		POP1																										FGFR1		NDUFAF8
																	PCDHGA7		CEP72																										ZNF267		GEMIN5
																	MTRNR2L1		NEFH																										PAPLN		SLC27A2
																	ADA2		DOK4																										MOB1B		RRP9
																	MTRNR2L10		SLC4A11																										ARRB1		H2BC14
																	HLA-DQB1		CALR																										SPIRE1		CD320
																	CLDN7		ESYT3																										TTLL4		PPP1R27
																	GIPC3		LZTS1																										BICRA		MANSC1
																	SSBP2		NEURL1																										CRISPLD2		TIMM10
																	HECTD4		POLD2																										ZNF699		DTD2
																	SEMA3B		H1-3																										UGCG		WDR3
																	MTHFR		ESPN																										CHRFAM7A		CORO2A
																	CYSLTR1		MPP2																										SLC9A1		URB2
																	TBC1D3L		PIGW																										LRRC28		ZNF485
																	COL11A2		OGDHL																										C2orf92		IGSF10
																	CCDC17		LRRC3																										ASB2		ATP6V0E2
																	LEPR		NASP																										RPS6KC1		HSPE1
																	ANKRD6		GPC1																										PLEKHA8		ODC1
																	USP41		H4C12																										USP49		THBS4
																	BATF2		NOP56																										AVPI1		THNSL1
																	ECHDC2		BOP1																										DOCK11		TESC
																	CFAP46		LHFPL6																										PATL2		CGREF1
																	VPS13C		TLCD3A																										IFNAR1		CHAC2
																	PAN2		POP7																										CEP170B		DHRS9
																	MAPK8IP2		WDR17																										JHY		MRTO4
																	SLC9A5		FPR2																										MMP2		HSH2D
																	ICAM5		TAF5																										UBC		AGMAT
																	ERP27		C3orf14																										SAT2		TFR2
																	CPS1		HROB																										INO80D		PPP1R16B
																	FAM228B		B3GLCT																										EP400		PRLR
																	ENHO		RRP7A																										CSF2RB		NAXE
																	C17orf113		CIP2A																										DMXL1		KCNK5
																	MTRNR2L8		TREX2																										MAP4K3		HSPA4L
																	DMXL1		CENPX																										CENPJ		DPH2
																	ZFC3H1		MINDY4																										FBXO30		PYCR3
																	NMRK1		HSD17B8																										KLF7		ELOVL3
																	VSIG10L		C15orf65																										GOLGA8H		USP18
																	AIFM3		C1orf198																										NRBP2		NME1
																	MFSD11		POLR2L																										REL		CDC25A
																	AK9		NAA38																										TAPT1		PYCR1
																	AGO4		LMNB2																										NXF1		MCM4
																	APBB3		TP73																										CDC42BPB		PODXL2
																	ANO9		SKP2																										ZNF704		B4GALT2
																	DNAJC4		KIF18A																										TPCN2		SH2D4A
																	NRG4		BEX3																										P2RX4		CDK5R1
																	MT-ND1		PAICS																										STK40		JCAD
																	GPR83		JPT2																										ANXA2		TIPIN
																	ZKSCAN8P1		ALYREF																										MBD5		CENPV
																	AOC1		CSE1L																										VAMP1		AGT
																	PTAFR		KPNA2																										DNASE1		ASIC1
																	C1orf54		ASPM																										ACOT9		RABEPK
																	BICRAL		NCAPD3																										TOB1		BOP1
																	FMO5		FANCC																										FAM177A1		TEX15
																	PCSK4		PODXL2																										NUMB		SPNS3
																	IRAG2		MSH2																										SLC38A2		RNASE2
																	FRA10AC1		PSMC3																										DDAH2		AKR7A3
																	LRRC24		EPOP																										NQO2		SDF2L1
																	SAMD8		MYBL1																										ARL8B		PTPRN2
																	PPP1R3F		H2BC21																										HINT3		NRG4
																	UBE2L6		ATP5MC1																										CARF		GSG1
																	DGKA		H4C5																										MTMR3		SLC25A15
																	DCAF4L1		DIPK1C																										MARCHF2		SLC19A1
																	ZNF382		EEF1AKMT4																										VPS8		NEFH
																	CCDC183		AURKA																										CSPG4		GCAT
																	GOLGA8H		H3C11																										CCNYL1		NLRC3
																	TGM5		ZWILCH																										UNKL		MCMDC2
																	C3		HMGB3																										MYADM		KCNE5
																	C11orf21		KIF26A																										GPATCH2L		RFLNB
																	ZSCAN30		GPR153																										TP53I3		P2RY2
																	ROBO1		CBX2																										FBXL20		APOL4
																	UTY		C9orf40																										USP34		DERL3
																	GPR52		LY6E																										KCNC3		LAMP5
																	HLA-DRB1		JCAD																										ZNF814		PM20D2
																	ZNF35		H4C2																										MAPK11		C20orf27
																	DNAAF9		PFAS																										LMBR1L		MLC1
																	COL7A1		STOX1																										DCUN1D3		SYNPO2
																	SPATA1		FOXRED1																										CSF1R		CD1D
																	NBPF14		DDN																										FBXL13		AFF3
																	ZFHX2		SMC2																										CD70		GINS2
																	ZNF514		DARS2																										PLXNB2		EPHA1
																	ARMCX4		MAGED1																										ST3GAL6		TRIM14
																	GARRE1		TLCD1																										NFATC1		DHODH
																	PABIR3		INAVA																										SNX29		H1-1
																	ZNF814		SPAG5																										PLEKHM2		SORCS2
																	TRIM52		TMEM14A																										SLC12A4		NOP16
																	COL18A1		PXMP2																										TPBG		MCM2
																	TRANK1		H2BC12																										NPEPPS		H4C4
																	IQANK1		SLAMF8																										STARD9		ITPRIPL1
																	ADAM22		H2BC15																										KMT2D		PDE7B
																	SYTL1		ORC1																										ZNF654		CDCA7
																	NBPF26		POLA2																										RAB5B		KLF15
																	BBOF1		PYCR1																										FGL2		SLC35F1
																	ZKSCAN3		WNT3																										ARL15		MMACHC
																	UNC79		H2BC4																										NIPA1		PDCD2L
																	MEGF6		H2AC11																										TMEM63B		ALDH1B1
																	PBXIP1		H2BC5																										BAMBI		IRX3
																	C10orf143		GTSE1																										UBE2V1		MRM1
																	CDNF		H1-6																										TGFBR1		MTSS2
																	LRRC39		CENPN																										CUX1		PARD6B
																	TRIM66		MBOAT2																										PLEKHM1		ILDR2
																	LPAR4		TSPAN9																										SOS2		CXCR2
																	CYRIA		H2AX																										SIAH1		GAL
																	GSTM4		H4C3																										WASHC2C		LRRC20
																	SPACA9		SYT2																										POLR2J3		SLC25A10
																	GVQW3		AGMAT																										ICA1		VAT1L
																	SCNN1D		ATAD3A																										MAN1A1		SEMA3A
																	LRMDA		H2AC8																										ZSCAN30		SMIM10
																	GPAT3		GAREM1																										ITGAV		OXCT2
																	GOLGA8B		RPA3																										LAPTM4A		MEST
																	NOTUM		DLGAP3																										GPR157		F13A1
																	PNISR		H2BC7																										TMEM185A		ZNF114
																	LDAF1		BTG3																										GCLC		FAM124A
																	CRISPLD2		NCS1																										FMNL1		CBS
																	GIMAP1		H2BC8																										PTAFR		BEND3
																	GGT7		DERL3																										THEMIS2		BEGAIN
																	CRYBG1		NR2C2AP																										ATP6AP2		RRS1
																	MBD5		H3C1																										ERCC6		SCAMP5
																	HLA-DRB5		SKA3																										HYPK		SLC38A5
																	PJVK		PIMREG																										PAQR8		TPD52
																	TPP1		RANBP1																										SLC27A1		SLC22A16
																	KLC4		H2BU1																										SREBF2		HIP1R
																	PPP1R3A		NUF2																										CDYL2		LRRC34
																	THBS3		RBFOX2																										CDH24		UPK3A
																	ICAM4		SLC2A4																										ATP6V1B2		ZNF239
																	ACAP1		EME1																										IFI16		UNG
																	ZNF610		H2AZ1																										NECAP1		GPT2
																	EZH1		WDR62																										ABHD17C		NREP
																	CCDC9B		H2AC15																										RICTOR		CCDC86
																	TRIQK		PLS3																										CYRIA		KCNS1
																	MT-ND4		KIF4A																										ZCCHC2		MYC
																	CCDC154		H4C6																										RERE		PLD4
																	ZDHHC21		CPNE7																										USP53		TMEM177
																	KIAA1109		CDK2																										KIAA2026		POLR3G
																	JUP		TEDC1																										DENND11		BEX1
																	C11orf54		CHTF18																										OGA		LGALS12
																	MAPK15		CDCA8																										ZMAT3		S100A8
																	GNS		TSPAN4																										DRAM1		MEIOC
																	EFCAB5		DHFR																										TYW1B		PLD6
																	SIGLEC5		H2AC21																										FOXO1		CYFIP2
																	TNFAIP2		SDC4																										ISG20		MEX3A
																	ITGA7		RAB15																										VPS13C		POLR1G
																	SLC35D2		WDHD1																										C11orf80		B3GALNT1
																	SHFL		PYCR3																										PFKFB2		MTARC1
																	L3MBTL1		H1-1																										ZFYVE9		HAL
																	PRX		KIF20A																										IL18BP		TERT
																	FAM227B		H3C15																										VPS13B		HSD11B1
																	SCARF1		H2BC6																										STX1A		FUT7
																	C6orf163		ZNF695																										ATP6V1H		TSPOAP1
																	SCPEP1		CDCA3																										SH3GLB1		FERMT1
																	ZBED3		SAPCD2																										SCD		NEXN
																	TRPV1		NIBAN1																										CCNK		KANK1
																	FAM221A		SLFN11																										TRIB1		MNDA
																	ACACB		CENPI																										TUT7		HPDL
																	ADGRL1		H2BC17																										ARL4D		MYO7A
																	PCDHGB2		MCM7																										ATP6V1A		CA2
																	ABRAXAS1		ORC6																										DMTF1		EPB41L4B
																	C5		ESPL1																										DLGAP4		MUC19
																	HHIPL1		BIRC5																										IL4R		MAP2K6
																	CES3		CDCA2																										YPEL2		BMP8B
																	ING4		ADM2																										KDM4B		DDN
																	LY75		CENPK																										ATXN1		ZNF556
																	BRICD5		AKR1C2																										ICAM4		PRTN3
																	SULT1A1		MTFR2																										IQSEC1		RNF175
																	QRICH2		H3C10																										PTPN6		FAM135B
																	MT-ND4L		LRATD2																										MTMR10		MSRB3
																	LAIR2		FOXM1																										IER2		PRSS12
																	QPRT		CTDSPL																										STK17A		PLCB4
																	ZNF558		NDC80																										KDSR		CTSG
																	CCDC163		H4C8																										RNF130		GABRA4
																	STING1		H2AC13																										CTDSP2		MS4A3
																	IZUMO4		H2AC12																										PABIR3		CACNA2D3
																	DYNLT5		TMEM106C																										SPATS2		MPO
																	ADD3		DYNC2I2																										TACC2		CCR2
																	PAN3		H4C13																										CDK19		IRAG1
																	MAGI1		CCND1																										CD46		CHST4
																	MEX3B		XRCC3																										HERPUD2		PLAC8
																	IFRD1		PACSIN3																										RUBCN
																	KDM5D		H2BC3																										WASL
																	TTBK2		H2BC11																										NPIPB4
																	TENT5B		NET1																										FOXO3
																	TGM1		H2AC4																										WASHC4
																	GAA		RECQL4																										ATP6AP1
																	C11orf71		BRCA1																										CNNM4
																	PCBP3		H3C3																										ZBTB49
																	LRRC69		HPDL																										SH2B3
																	SEPTIN6		H2BC14																										ERO1B
																	PAM		HASPIN																										ANKRD36C
																	ANKRA2		B4GALT2																										SYT11
																	TRIM23		H2AC16																										ACAT2
																	KMT2C		H4C4																										P2RX1
																	ZXDB		CHRNA5																										FNDC3B
																	WDR27		H3C12																										SLC22A18
																	GSN		ERCC6L																										NR2C2
																	ALKBH6		CSPG5																										TRIM52
																	NCOA6		H3C13																										FDPS
																	KLHL3		HELLS																										ATN1
																	PHAF1		MCM8																										RIGI
																	NBPF10		H3C7																										ASH1L
																	HSBP1L1		H2BC9																										DIAPH2
																			H1-5																										ZBTB4
																			H2BC18																										RPS6KA5
																			H2BC10																										TMEM106A
																			DDIAS																										HOXA3
																			GLB1L2																										RAB8B
																			H2BC13																										RFFL
																			HSD11B1																										ERC1
																			H4C1																										PIR
																			H3C2																										OGT
																			IGFBP2																										MXD4
																			TEDC2																										CLHC1
																			RAD51																										KCNE3
																			E2F8																										ARHGAP10
																			H2AC14																										ARRDC2
																			STON1																										BLTP1
																			H4C9																										KANSL1L
																			FAM111B																										LITAF
																			H3C8																										PINK1
																			PHGDH																										ARHGEF11
																			GAL																										ZBTB43
																			MYBL2																										KCNC4
																			APOL4																										KLHL22
																																													TEP1
																																													USP12
																																													CYBRD1
																																													SUPT3H
																																													PSTPIP2
																																													PNISR
																																													AGAP9
																																													CCDC82
																																													ZBTB1
																																													PRKAG2
																																													STX4
																																													RSPH3
																																													DNAJB4
																																													WDR48
																																													ELOA
																																													NF1
																																													GRN
																																													TFEB
																																													CYTH3
																																													BAZ2A
																																													NR1H3
																																													TRIP4
																																													SBF2
																																													RABGAP1L
																																													EHBP1L1
																																													MARF1
																																													NAB1
																																													SPSB3
																																													TIGAR
																																													ZNF641
																																													EHD2
																																													CDS2
																																													RGS3
																																													GOLGA8K
																																													CAMK2D
																																													SON
																																													IRF2BPL
																																													SLC35E2B
																																													UBAP1L
																																													WASHC2A
																																													SIGLEC14
																																													ETS2
																																													NAMPT
																																													ZFYVE28
																																													C9orf72
																																													PPIF
																																													IGIP
																																													CEP350
																																													LCOR
																																													MAP2K3
																																													F3
																																													STK19
																																													EEPD1
																																													RABGAP1
																																													FCHSD1
																																													PANK3
																																													CARD19
																																													MT-ND5
																																													PCDHGC3
																																													DKK2
																																													MAP3K3
																																													ABTB2
																																													SHFL
																																													AKT3
																																													FOXN3
																																													FBXO11
																																													MARK4
																																													ARAP1
																																													AGO3
																																													AKIRIN2
																																													BTBD8
																																													ERBIN
																																													CELSR3
																																													EVI5L
																																													SRGAP1
																																													SRGAP2C
																																													CA5B
																																													GTF2IRD2B
																																													FBRS
																																													AGER
																																													NFATC2
																																													FADS2
																																													MIEF2
																																													STARD5
																																													CCDC159
																																													CCDC107
																																													ZNF277
																																													GOLGA2
																																													LMF1
																																													SYNJ1
																																													ATG14
																																													TRIM38
																																													MAP3K14
																																													DTNBP1
																																													DSTYK
																																													MGAT4A
																																													RNF103
																																													MAD1L1
																																													AHDC1
																																													NCKAP5L
																																													TMEM117
																																													SLITRK4
																																													ID1
																																													LATS2
																																													ZBTB41
																																													METTL25B
																																													MYO1G
																																													RABGEF1
																																													ZNF318
																																													KBTBD2
																																													ATP7A
																																													HLA-DMA
																																													RCN1
																																													CCDC93
																																													DENND4A
																																													PRH1
																																													PCGF5
																																													TRANK1
																																													SYNRG
																																													ARHGEF12
																																													RFX7
																																													TLR1
																																													VAMP4
																																													FBXO48
																																													ZFAND5
																																													LRRC69
																																													SMG1
																																													PDGFC
																																													BICD1
																																													TNFRSF10B
																																													SEC14L1
																																													ARMC2
																																													ABCC1
																																													SRGAP2B
																																													NDUFV2
																																													TRIP10
																																													PRCP
																																													TENT4A
																																													CLK4
																																													ATP9B
																																													TLR6
																																													WDR11
																																													PTPDC1
																																													GPX4
																																													CC2D1B
																																													VPS13D
																																													S100A6
																																													BBS12
																																													ARL4C
																																													DYNLT3
																																													UBXN7
																																													ARID4A
																																													STON1
																																													ZBTB38
																																													PLEKHH3
																																													MAFG
																																													WBP2
																																													CLCN5
																																													LCORL
																																													SH3PXD2B
																																													SMG6
																																													MS4A7
																																													TBCE
																																													TAB2
																																													FIG4
																																													NCAM1
																																													STRIP2
																																													HUWE1
																																													ZNF564
																																													CRIP1
																																													ZNF655
																																													SASH1
																																													PDE1B
																																													HDAC5
																																													KHNYN
																																													ANKRD36B
																																													GPR183
																																													NDST1
																																													IFT20
																																													HDAC6
																																													HEATR5B
																																													NMRK1
																																													TMEM233
																																													SPPL2A
																																													ZC3H7A
																																													CTSS
																																													NEK8
																																													CDK18
																																													PTPRJ
																																													TOR3A
																																													H2AC17
																																													ASAP1
																																													CRTC1
																																													TRPV2
																																													C11orf68
																																													PCBP1
																																													MON2
																																													AKR1C2
																																													PITPNC1
																																													GABARAP
																																													LPIN2
																																													FADS1
																																													FLCN
																																													ZKSCAN8
																																													PREX1
																																													SNX33
																																													CREBBP
																																													TMEM263
																																													RAP2A
																																													SMG7
																																													PCCA
																																													SLC25A43
																																													CALU
																																													TSC1
																																													ANKRD33B
																																													WDPCP
																																													CD99
																																													UBTD1
																																													TKT
																																													UBL3
																																													TRIM23
																																													CPEB3
																																													DIP2A
																																													WAC
																																													RIPK2
																																													ABCD4
																																													MCL1
																																													ADAP2
																																													DLL1
																																													C17orf67
																																													KDM6A
																																													GDI1
																																													ANKRA2
																																													PHLDA3
																																													SYTL2
																																													TET2
																																													LYN
																																													NCOR2
																																													TRRAP
																																													LRRK1
																																													C7orf31
																																													BTBD7
																																													FKBP11
																																													CRY1
																																													UVRAG
																																													PCNX1
																																													USP9X
																																													EPB41L2
																																													SNX8
																																													TMEM63A
																																													STXBP5
																																													GRK3
																																													FAM50A
																																													ADAP1
																																													MBNL2
																																													ATP11C
																																													TRIM16
																																													RNPC3
																																													IRF2
																																													ZMYM5
																																													RCOR3
																																													ZNF165

## Sheet: CellLineFLT3iUP
Genes 2F UP in both MV4-11 and MOLM14 after Gilteritinib
ID	Term	Ontology Source	Term PValue	Term PValue Corrected with Bonferroni step down	Group PValue	Group PValue Corrected with Bonferroni step down	GOLevels	GOGroups	% Associated Genes	Nr. Genes	Associated Genes Found
KEGG:00310	Lysine degradation	KEGG_25.05.2022	0.238187	1	0.238187	1	[-1]	Group00	4.7619	3	[ALDH2, EZH1, KMT2C]
KEGG:05020	Prion disease	KEGG_25.05.2022	0.124062	1	0.124062	1	[-1]	Group05	1.0989	3	[C5, KLC4, NCAM2]
KEGG:04115	p53 signaling pathway	KEGG_25.05.2022	0.447652	1	0.447652	1	[-1]	Group06	4.10959	3	[CCNG2, GADD45B, ZMAT3]
KEGG:04130	SNARE interactions in vesicular transport	KEGG_25.05.2022	0.0574651	1	0.0574651	1	[-1]	Group07	9.09091	3	[STX7, VAMP1, VAMP4]
KEGG:04520	Adherens junction	KEGG_25.05.2022	0.440592	1	0.440592	1	[-1]	Group14	4.22535	3	[BAIAP2, NECTIN4, SMAD3]
KEGG:03018	RNA degradation	KEGG_25.05.2022	0.471239	1	0.471239	1	[-1]	Group15	3.79747	3	[BTG2, ENO3, PAN2]
KEGG:04650	Natural killer cell mediated cytotoxicity	KEGG_25.05.2022	1	1	1	1	[-1]	Group17	2.29008	3	[CD244, HLA-E, SOS2]
KEGG:04978	Mineral absorption	KEGG_25.05.2022	0.216861	1	0.058776	1	[-1]	Group23	5	3	[ATP7A, FTH1, HMOX1]
KEGG:04012	ErbB signaling pathway	KEGG_25.05.2022	0.497589	1	0.688338	1	[-1]	Group24	3.52941	3	[CBLB, NRG4, SOS2]
KEGG:04660	T cell receptor signaling pathway	KEGG_25.05.2022	0.75838	1	0.688338	1	[-1]	Group24	2.88462	3	[CBLB, PTPRC, SOS2]
KEGG:04910	Insulin signaling pathway	KEGG_25.05.2022	1	1	0.688338	1	[-1]	Group24	2.18978	3	[ACACB, CBLB, SOS2]
KEGG:04931	Insulin resistance	KEGG_25.05.2022	0.766278	1	0.502224	1	[-1]	Group25	2.77778	3	[ACACB, CD36, RPS6KA2]
KEGG:05134	Legionellosis	KEGG_25.05.2022	0.195974	1	0.888713	1	[-1]	Group30	5.26316	3	[C3, IL18, NAIP]
KEGG:04350	TGF-beta signaling pathway	KEGG_25.05.2022	0.74106	1	0.54986	1	[-1]	Group33	3.19149	3	[BMPR2, SMAD3, ZFYVE16]
KEGG:04550	Signaling pathways regulating pluripotency of stem cells	KEGG_25.05.2022	1	1	0.54986	1	[-1]	Group33	2.0979	3	[BMPR2, JAK2, SMAD3]
KEGG:04310	Wnt signaling pathway	KEGG_25.05.2022	0.631463	1	0.167534	1	[-1]	Group35	1.76471	3	[PLCB2, SERPINF1, SMAD3]
KEGG:05415	Diabetic cardiomyopathy	KEGG_25.05.2022	0.379302	1	0.167534	1	[-1]	Group35	1.47783	3	[CD36, PLCB2, SMAD3]
KEGG:04625	C-type lectin receptor signaling pathway	KEGG_25.05.2022	0.75838	1	0.479759	1	[-1]	Group38	2.88462	3	[BCL3, CBLB, STAT2]
KEGG:05142	Chagas disease	KEGG_25.05.2022	0.754607	1	0.479759	1	[-1]	Group38	2.94118	3	[C3, PLCB2, TLR6]
KEGG:05210	Colorectal cancer	KEGG_25.05.2022	0.50218	1	0.132071	1	[-1]	Group39	3.48837	3	[GADD45B, SMAD3, SOS2]
KEGG:05220	Chronic myeloid leukemia	KEGG_25.05.2022	0.459034	1	0.132071	1	[-1]	Group39	3.94737	3	[GADD45B, SMAD3, SOS2]
KEGG:04728	Dopaminergic synapse	KEGG_25.05.2022	1	1	0.269918	1	[-1]	Group41	2.27273	3	[GNG7, PLCB2, PPP2R5B]
KEGG:05214	Glioma	KEGG_25.05.2022	0.455141	1	0.269918	1	[-1]	Group41	4	3	[CAMK1D, GADD45B, SOS2]
KEGG:04270	Vascular smooth muscle contraction	KEGG_25.05.2022	1	1	0.248408	1	[-1]	Group42	2.23881	3	[ADCY4, ADCY6, PLCB2]
KEGG:04914	Progesterone-mediated oocyte maturation	KEGG_25.05.2022	0.754607	1	0.248408	1	[-1]	Group42	2.94118	3	[ADCY4, ADCY6, RPS6KA2]
KEGG:04918	Thyroid hormone synthesis	KEGG_25.05.2022	0.455141	1	0.248408	1	[-1]	Group42	4	3	[ADCY4, ADCY6, PLCB2]
KEGG:04923	Regulation of lipolysis in adipocytes	KEGG_25.05.2022	0.189127	1	0.248408	1	[-1]	Group42	5.35714	3	[ADCY4, ADCY6, ADRB2]
KEGG:04927	Cortisol synthesis and secretion	KEGG_25.05.2022	0.252598	1	0.248408	1	[-1]	Group42	4.61538	3	[ADCY4, ADCY6, PLCB2]
KEGG:04976	Bile secretion	KEGG_25.05.2022	0.516213	1	0.248408	1	[-1]	Group42	3.37079	3	[ABCC2, ADCY4, ADCY6]
KEGG:05034	Alcoholism	KEGG_25.05.2022	0.4921	1	0.248408	1	[-1]	Group42	1.60428	3	[GNG7, H2AC7, SOS2]
KEGG:04141	Protein processing in endoplasmic reticulum	KEGG_25.05.2022	1	1	1	1	[-1]	Group10	2.33918	4	[DNAJB2, DNAJC5B, ERO1B, SEC31B]
KEGG:04217	Necroptosis	KEGG_25.05.2022	1	1	1	1	[-1]	Group13	2.51572	4	[FTH1, H2AC7, JAK2, STAT2]
KEGG:05144	Malaria	KEGG_25.05.2022	0.0442805	1	0.0442805	1	[-1]	Group21	8	4	[CD36, IL18, PECAM1, THBS3]
KEGG:04216	Ferroptosis	KEGG_25.05.2022	0.0234159	1	0.058776	1	[-1]	Group23	9.7561	4	[FTH1, HMOX1, SAT1, SAT2]
KEGG:04920	Adipocytokine signaling pathway	KEGG_25.05.2022	0.113269	1	0.502224	1	[-1]	Group25	5.7971	4	[ACACB, CD36, JAK2, LEPR]
KEGG:04218	Cellular senescence	KEGG_25.05.2022	1	1	0.0701635	1	[-1]	Group26	2.5641	4	[GADD45B, HLA-E, MAP2K6, SMAD3]
KEGG:05170	Human immunodeficiency virus 1 infection	KEGG_25.05.2022	0.66452	1	0.0701635	1	[-1]	Group26	1.88679	4	[AP1G2, GNG7, HLA-E, MAP2K6]
KEGG:04061	Viral protein interaction with cytokine and cytokine receptor	KEGG_25.05.2022	0.345003	1	0.183255	1	[-1]	Group27	4	4	[CSF1R, IL10RA, IL18, TNFSF14]
KEGG:05016	Huntington disease	KEGG_25.05.2022	0.149146	1	0.0202925	0.750822	[-1]	Group29	1.30719	4	[ATG14, DNAH1, KLC4, PLCB2]
KEGG:05017	Spinocerebellar ataxia	KEGG_25.05.2022	0.794065	1	0.0202925	0.750822	[-1]	Group29	2.7972	4	[ATG14, ATXN1, KCNC3, PLCB2]
KEGG:05130	Pathogenic Escherichia coli infection	KEGG_25.05.2022	0.821605	1	0.888713	1	[-1]	Group30	2.03046	4	[BAIAP2, CYTH4, IL18, NAIP]
KEGG:05203	Viral carcinogenesis	KEGG_25.05.2022	0.663126	1	0.593263	1	[-1]	Group32	1.96078	4	[C3, GSN, HLA-E, IRF7]
KEGG:04933	AGE-RAGE signaling pathway in diabetic complications	KEGG_25.05.2022	0.345003	1	0.54986	1	[-1]	Group33	4	4	[JAK2, PLCB2, PLCD1, SMAD3]
KEGG:05162	Measles	KEGG_25.05.2022	0.789205	1	0.181535	1	[-1]	Group34	2.8777	4	[CBLB, IRF7, MX2, STAT2]
KEGG:04919	Thyroid hormone signaling pathway	KEGG_25.05.2022	0.567819	1	0.167534	1	[-1]	Group35	3.30579	4	[NCOA3, PFKFB2, PLCB2, PLCD1]
KEGG:05221	Acute myeloid leukemia	KEGG_25.05.2022	0.104523	1	0.677216	1	[-1]	Group36	5.97015	4	[CSF1R, JUP, KIT, SOS2]
KEGG:05231	Choline metabolism in cancer	KEGG_25.05.2022	0.336718	1	0.677216	1	[-1]	Group36	4.08163	4	[GPCPD1, PLD1, PLD2, SOS2]
KEGG:04022	cGMP-PKG signaling pathway	KEGG_25.05.2022	1	1	0.217821	1	[-1]	Group37	2.39521	4	[ADCY4, ADCY6, ADRB2, PLCB2]
KEGG:04611	Platelet activation	KEGG_25.05.2022	0.576157	1	0.217821	1	[-1]	Group37	3.22581	4	[ADCY4, ADCY6, P2RX1, PLCB2]
KEGG:04921	Oxytocin signaling pathway	KEGG_25.05.2022	1	1	0.217821	1	[-1]	Group37	2.5974	4	[ADCY4, ADCY6, CAMK1D, PLCB2]
KEGG:04924	Renin secretion	KEGG_25.05.2022	0.113269	1	0.217821	1	[-1]	Group37	5.7971	4	[ADCY6, ADRB2, PDE1B, PLCB2]
KEGG:04925	Aldosterone synthesis and secretion	KEGG_25.05.2022	0.336718	1	0.217821	1	[-1]	Group37	4.08163	4	[ADCY4, ADCY6, CAMK1D, PLCB2]
KEGG:04613	Neutrophil extracellular trap formation	KEGG_25.05.2022	0.820262	1	0.479759	1	[-1]	Group38	2.10526	4	[C3, C5, H2AC7, PLCB2]
KEGG:05310	Asthma	KEGG_25.05.2022	0.00894804	1	0.086958	1	[-1]	Group40	12.9032	4	[HLA-DMA, HLA-DMB, HLA-DQB1, HLA-DRA]
KEGG:00565	Ether lipid metabolism	KEGG_25.05.2022	0.0415781	1	0.269918	1	[-1]	Group41	8.16327	4	[PLB1, PLD1, PLD2, PLD3]
KEGG:04666	Fc gamma R-mediated phagocytosis	KEGG_25.05.2022	0.332689	1	0.269918	1	[-1]	Group41	4.12371	4	[GSN, PLD1, PLD2, PTPRC]
KEGG:05212	Pancreatic cancer	KEGG_25.05.2022	0.146258	1	0.269918	1	[-1]	Group41	5.26316	4	[GADD45B, PLD1, PLD2, SMAD3]
KEGG:05224	Breast cancer	KEGG_25.05.2022	0.799302	1	0.269918	1	[-1]	Group41	2.72109	4	[GADD45B, KIT, NCOA3, SOS2]
KEGG:05226	Gastric cancer	KEGG_25.05.2022	1	1	0.269918	1	[-1]	Group41	2.68456	4	[GADD45B, JUP, SMAD3, SOS2]
KEGG:04540	Gap junction	KEGG_25.05.2022	0.300404	1	0.248408	1	[-1]	Group42	4.54545	4	[ADCY4, ADCY6, PLCB2, SOS2]
KEGG:04714	Thermogenesis	KEGG_25.05.2022	0.532524	1	0.248408	1	[-1]	Group42	1.72414	4	[ADCY4, ADCY6, RPS6KA2, SOS2]
KEGG:04916	Melanogenesis	KEGG_25.05.2022	0.349252	1	0.248408	1	[-1]	Group42	3.9604	4	[ADCY4, ADCY6, KIT, PLCB2]
KEGG:04934	Cushing syndrome	KEGG_25.05.2022	1	1	0.248408	1	[-1]	Group42	2.58065	4	[ADCY4, ADCY6, PLCB2, RASD1]
KEGG:04971	Gastric acid secretion	KEGG_25.05.2022	0.146258	1	0.248408	1	[-1]	Group42	5.26316	4	[ADCY4, ADCY6, KCNQ1, PLCB2]
KEGG:05032	Morphine addiction	KEGG_25.05.2022	0.310295	1	0.248408	1	[-1]	Group42	4.3956	4	[ADCY4, ADCY6, GNG7, PDE1B]
KEGG:05414	Dilated cardiomyopathy	KEGG_25.05.2022	0.328738	1	0.248408	1	[-1]	Group42	4.16667	4	[ADCY4, ADCY6, ITGB7, TPM2]
KEGG:05418	Fluid shear stress and atherosclerosis	KEGG_25.05.2022	0.424914	1	0.424914	1	[-1]	Group04	3.59712	5	[BMPR2, GSTM2, HMOX1, MAP2K6, PECAM1]
KEGG:04137	Mitophagy	KEGG_25.05.2022	0.0434004	1	0.0434004	1	[-1]	Group08	6.94444	5	[BNIP3L, GABARAP, GABARAPL1, TBC1D17, TFEB]
KEGG:04210	Apoptosis	KEGG_25.05.2022	0.416415	1	0.416415	1	[-1]	Group12	3.67647	5	[CTSK, CTSO, CTSS, GADD45B, IL3RA]
KEGG:04662	B cell receptor signaling pathway	KEGG_25.05.2022	0.0685846	1	0.0431145	1	[-1]	Group22	6.09756	5	[DAPP1, LILRA2, LILRB2, LILRB4, SOS2]
KEGG:00330	Arginine and proline metabolism	KEGG_25.05.2022	0.0113945	1	0.058776	1	[-1]	Group23	9.80392	5	[ALDH2, AOC1, AZIN2, SAT1, SAT2]
KEGG:04152	AMPK signaling pathway	KEGG_25.05.2022	0.25665	1	0.502224	1	[-1]	Group25	4.16667	5	[ACACB, CD36, LEPR, PFKFB2, PPP2R5B]
KEGG:05014	Amyotrophic lateral sclerosis	KEGG_25.05.2022	0.133862	1	0.0202925	0.750822	[-1]	Group29	1.37363	5	[ATG14, DNAH1, KLC4, MAP2K6, NRG4]
KEGG:04510	Focal adhesion	KEGG_25.05.2022	1	1	0.38883	1	[-1]	Group31	2.48756	5	[COL9A2, COL9A3, ITGB7, SOS2, THBS3]
KEGG:05160	Hepatitis C	KEGG_25.05.2022	0.615002	1	0.38883	1	[-1]	Group31	3.18471	5	[IRF7, MX2, RSAD2, SOS2, STAT2]
KEGG:04371	Apelin signaling pathway	KEGG_25.05.2022	0.424914	1	0.167534	1	[-1]	Group35	3.59712	5	[ADCY4, ADCY6, GNG7, PLCB2, SMAD3]
KEGG:04742	Taste transduction	KEGG_25.05.2022	0.0805173	1	0.217821	1	[-1]	Group37	5.81395	5	[ADCY4, ADCY6, PDE1B, PLCB2, TAS2R4]
KEGG:04970	Salivary secretion	KEGG_25.05.2022	0.100349	1	0.217821	1	[-1]	Group37	5.43478	5	[ADCY4, ADCY6, ADRB2, AMY2B, PLCB2]
KEGG:04610	Complement and coagulation cascades	KEGG_25.05.2022	0.0774359	1	0.479759	1	[-1]	Group38	5.88235	5	[C3, C5, F13A1, ITGAX, SERPINF2]
KEGG:04936	Alcoholic liver disease	KEGG_25.05.2022	0.433949	1	0.479759	1	[-1]	Group38	3.52113	5	[ACACB, ALDH2, C3, C5, MAP2K6]
KEGG:05171	Coronavirus disease	KEGG_25.05.2022	0.83564	1	0.479759	1	[-1]	Group38	2.15517	5	[C3, C5, F13A1, MX2, STAT2]
KEGG:04658	Th1 and Th2 cell differentiation	KEGG_25.05.2022	0.100349	1	0.086958	1	[-1]	Group40	5.43478	5	[HLA-DMA, HLA-DMB, HLA-DQB1, HLA-DRA, JAK2]
KEGG:04071	Sphingolipid signaling pathway	KEGG_25.05.2022	0.252852	1	0.269918	1	[-1]	Group41	4.20168	5	[ASAH1, PLCB2, PLD1, PLD2, PPP2R5B]
KEGG:04915	Estrogen signaling pathway	KEGG_25.05.2022	0.422019	1	0.269918	1	[-1]	Group41	3.62319	5	[ADCY4, ADCY6, NCOA3, PLCB2, SOS2]
KEGG:04928	Parathyroid hormone synthesis, secretion and action	KEGG_25.05.2022	0.210053	1	0.269918	1	[-1]	Group41	4.71698	5	[ADCY4, ADCY6, PLCB2, PLD1, PLD2]
KEGG:05225	Hepatocellular carcinoma	KEGG_25.05.2022	0.806412	1	0.269918	1	[-1]	Group41	2.97619	5	[GADD45B, GSTM2, HMOX1, SMAD3, SOS2]
KEGG:00230	Purine metabolism	KEGG_25.05.2022	0.396774	1	0.248408	1	[-1]	Group42	3.90625	5	[ADA2, ADCY4, ADCY6, AK9, PDE1B]
KEGG:04114	Oocyte meiosis	KEGG_25.05.2022	0.403583	1	0.248408	1	[-1]	Group42	3.81679	5	[ADCY4, ADCY6, PPP2R5B, REC8, RPS6KA2]
KEGG:04150	mTOR signaling pathway	KEGG_25.05.2022	0.613227	1	0.248408	1	[-1]	Group42	3.20513	5	[DDIT4, DEPTOR, RPS6KA2, SGK1, SOS2]
KEGG:04713	Circadian entrainment	KEGG_25.05.2022	0.18917	1	0.248408	1	[-1]	Group42	5.15464	5	[ADCY4, ADCY6, GNG7, PLCB2, RASD1]
KEGG:04723	Retrograde endocannabinoid signaling	KEGG_25.05.2022	0.600794	1	0.248408	1	[-1]	Group42	3.37838	5	[ADCY4, ADCY6, FAAH, GNG7, PLCB2]
KEGG:04727	GABAergic synapse	KEGG_25.05.2022	0.0901481	1	0.248408	1	[-1]	Group42	5.61798	5	[ADCY4, ADCY6, GABARAP, GABARAPL1, GNG7]
KEGG:04750	Inflammatory mediator regulation of TRP channels	KEGG_25.05.2022	0.191076	1	0.248408	1	[-1]	Group42	5.10204	5	[ADCY4, ADCY6, MAP2K6, PLCB2, TRPM8]
KEGG:04911	Insulin secretion	KEGG_25.05.2022	0.0805173	1	0.248408	1	[-1]	Group42	5.81395	5	[ADCY4, ADCY6, PCLO, PLCB2, TRPM4]
KEGG:04926	Relaxin signaling pathway	KEGG_25.05.2022	0.398965	1	0.248408	1	[-1]	Group42	3.87597	5	[ADCY4, ADCY6, GNG7, PLCB2, SOS2]
KEGG:04972	Pancreatic secretion	KEGG_25.05.2022	0.199766	1	0.248408	1	[-1]	Group42	4.90196	5	[ADCY4, ADCY6, AMY2B, KCNQ1, PLCB2]
KEGG:05202	Transcriptional misregulation in cancer	KEGG_25.05.2022	0.64936	1	0.64936	1	[-1]	Group02	3.10881	6	[BCL6, CD86, CSF1R, GADD45B, ITGB7, JUP]
KEGG:05206	MicroRNAs in cancer	KEGG_25.05.2022	0.587827	1	0.587827	1	[-1]	Group03	1.93548	6	[BMF, BMPR2, CD44, DDIT4, HMOX1, SOS2]
KEGG:04140	Autophagy	KEGG_25.05.2022	0.281141	1	0.281141	1	[-1]	Group09	4.25532	6	[ATG14, ATG16L2, DDIT4, DEPTOR, GABARAP, GABARAPL1]
KEGG:04810	Regulation of actin cytoskeleton	KEGG_25.05.2022	0.832078	1	0.832078	1	[-1]	Group18	2.75229	6	[BAIAP2, FGD3, GSN, ITGAX, ITGB7, SOS2]
KEGG:05135	Yersinia infection	KEGG_25.05.2022	0.185058	1	0.185058	1	[-1]	Group20	4.37956	6	[BAIAP2, FYB1, IL18, MAP2K6, MEFV, RPS6KA2]
KEGG:05161	Hepatitis B	KEGG_25.05.2022	0.453014	1	0.183255	1	[-1]	Group27	3.7037	6	[IRF7, JAK2, MAP2K6, SMAD3, SOS2, STAT2]
KEGG:04620	Toll-like receptor signaling pathway	KEGG_25.05.2022	0.0601683	1	0.0476507	1	[-1]	Group28	5.76923	6	[CD86, CTSK, IRF7, MAP2K6, TLR1, TLR6]
KEGG:04935	Growth hormone synthesis, secretion and action	KEGG_25.05.2022	0.138352	1	0.0476507	1	[-1]	Group28	5.04202	6	[ADCY4, ADCY6, JAK2, MAP2K6, PLCB2, SOS2]
KEGG:05022	Pathways of neurodegeneration	KEGG_25.05.2022	0.0551155	1	0.0202925	0.750822	[-1]	Group29	1.2605	6	[ATG14, ATXN1, DNAH1, KLC4, MAP2K6, PLCB2]
KEGG:04659	Th17 cell differentiation	KEGG_25.05.2022	0.0696314	1	0.54986	1	[-1]	Group33	5.55556	6	[HLA-DMA, HLA-DMB, HLA-DQB1, HLA-DRA, JAK2, SMAD3]
KEGG:04672	Intestinal immune network for IgA production	KEGG_25.05.2022	0.00184627	0.234477	0.086958	1	[-1]	Group40	12.2449	6	[CD86, HLA-DMA, HLA-DMB, HLA-DQB1, HLA-DRA, ITGB7]
KEGG:04940	Type I diabetes mellitus	KEGG_25.05.2022	0.000919771	0.118651	0.086958	1	[-1]	Group40	13.9535	6	[CD86, HLA-DMA, HLA-DMB, HLA-DQB1, HLA-DRA, HLA-E]
KEGG:05140	Leishmaniasis	KEGG_25.05.2022	0.0168877	1	0.086958	1	[-1]	Group40	7.79221	6	[C3, HLA-DMA, HLA-DMB, HLA-DQB1, HLA-DRA, JAK2]
KEGG:05320	Autoimmune thyroid disease	KEGG_25.05.2022	0.00277374	0.343944	0.086958	1	[-1]	Group40	11.3208	6	[CD86, HLA-DMA, HLA-DMB, HLA-DQB1, HLA-DRA, HLA-E]
KEGG:05321	Inflammatory bowel disease	KEGG_25.05.2022	0.00765596	0.911059	0.086958	1	[-1]	Group40	9.23077	6	[HLA-DMA, HLA-DMB, HLA-DQB1, HLA-DRA, IL18, SMAD3]
KEGG:05330	Allograft rejection	KEGG_25.05.2022	0.000465609	0.0614603	0.086958	1	[-1]	Group40	15.7895	6	[CD86, HLA-DMA, HLA-DMB, HLA-DQB1, HLA-DRA, HLA-E]
KEGG:05332	Graft-versus-host disease	KEGG_25.05.2022	0.000809254	0.106012	0.086958	1	[-1]	Group40	14.2857	6	[CD86, HLA-DMA, HLA-DMB, HLA-DQB1, HLA-DRA, HLA-E]
KEGG:05416	Viral myocarditis	KEGG_25.05.2022	0.00518117	0.632103	0.086958	1	[-1]	Group40	10	6	[CD86, HLA-DMA, HLA-DMB, HLA-DQB1, HLA-DRA, HLA-E]
KEGG:00564	Glycerophospholipid metabolism	KEGG_25.05.2022	0.0475002	1	0.269918	1	[-1]	Group41	6.12245	6	[GPCPD1, PLB1, PLD1, PLD2, PLD3, PNPLA7]
KEGG:04724	Glutamatergic synapse	KEGG_25.05.2022	0.129568	1	0.269918	1	[-1]	Group41	5.26316	6	[ADCY4, ADCY6, GNG7, PLCB2, PLD1, PLD2]
KEGG:04024	cAMP signaling pathway	KEGG_25.05.2022	0.834224	1	0.248408	1	[-1]	Group42	2.71493	6	[ADCY4, ADCY6, ADRB2, GIPR, PLD1, PLD2]
KEGG:04380	Osteoclast differentiation	KEGG_25.05.2022	0.0860661	1	0.0431145	1	[-1]	Group22	5.46875	7	[CSF1R, CTSK, LILRA2, LILRB2, LILRB4, MAP2K6, STAT2]
KEGG:04512	ECM-receptor interaction	KEGG_25.05.2022	0.00912039	1	0.38883	1	[-1]	Group31	7.95455	7	[AGRN, CD36, CD44, COL9A2, COL9A3, ITGB7, THBS3]
KEGG:05150	Staphylococcus aureus infection	KEGG_25.05.2022	0.0143246	1	0.086958	1	[-1]	Group40	7.29167	7	[C3, C5, HLA-DMA, HLA-DMB, HLA-DQB1, HLA-DRA, PTAFR]
KEGG:05323	Rheumatoid arthritis	KEGG_25.05.2022	0.0121727	1	0.086958	1	[-1]	Group40	7.52688	7	[CD86, CTSK, HLA-DMA, HLA-DMB, HLA-DQB1, HLA-DRA, IL18]
KEGG:04912	GnRH signaling pathway	KEGG_25.05.2022	0.0121727	1	0.269918	1	[-1]	Group41	7.52688	7	[ADCY4, ADCY6, MAP2K6, PLCB2, PLD1, PLD2, SOS2]
KEGG:04261	Adrenergic signaling in cardiomyocytes	KEGG_25.05.2022	0.124295	1	0.248408	1	[-1]	Group42	4.66667	7	[ADCY4, ADCY6, ADRB2, KCNQ1, PLCB2, PPP2R5B, TPM2]
KEGG:04725	Cholinergic synapse	KEGG_25.05.2022	0.0318333	1	0.248408	1	[-1]	Group42	6.19469	7	[ADCY4, ADCY6, GNG7, JAK2, KCNQ1, KCNQ3, PLCB2]
KEGG:04974	Protein digestion and absorption	KEGG_25.05.2022	0.00627529	0.753035	0.00627529	0.238461	[-1]	Group19	7.76699	8	[COL18A1, COL24A1, COL7A1, COL9A2, COL9A3, KCNE3, KCNQ1, PRCP]
KEGG:05163	Human cytomegalovirus infection	KEGG_25.05.2022	0.397585	1	0.0701635	1	[-1]	Group26	3.55556	8	[ADCY4, ADCY6, GNG7, HLA-E, IL10RA, MAP2K6, PLCB2, SOS2]
KEGG:04630	JAK-STAT signaling pathway	KEGG_25.05.2022	0.0811221	1	0.183255	1	[-1]	Group27	4.93827	8	[CSF3R, IL10RA, IL11RA, IL3RA, JAK2, LEPR, SOS2, STAT2]
KEGG:05417	Lipid and atherosclerosis	KEGG_25.05.2022	0.287697	1	0.0476507	1	[-1]	Group28	3.72093	8	[CD36, IL18, IRF7, JAK2, MAP2K6, PLCB2, POU2F2, TLR6]
KEGG:05131	Shigellosis	KEGG_25.05.2022	0.545588	1	0.888713	1	[-1]	Group30	3.23887	8	[ATG14, C3, CD44, CYTH4, IL18, NAIP, PLCB2, PLCD1]
KEGG:05132	Salmonella infection	KEGG_25.05.2022	0.548037	1	0.888713	1	[-1]	Group30	3.21285	8	[AHNAK, CYTH4, IL18, KLC4, MAP2K6, NAIP, PTPRC, TLR6]
KEGG:04062	Chemokine signaling pathway	KEGG_25.05.2022	0.176411	1	0.593263	1	[-1]	Group32	4.16667	8	[ADCY4, ADCY6, GNG7, JAK2, PLCB2, PREX1, SOS2, STAT2]
KEGG:04072	Phospholipase D signaling pathway	KEGG_25.05.2022	0.062475	1	0.677216	1	[-1]	Group36	5.40541	8	[ADCY4, ADCY6, CYTH4, KIT, PLCB2, PLD1, PLD2, SOS2]
KEGG:05322	Systemic lupus erythematosus	KEGG_25.05.2022	0.0295189	1	0.479759	1	[-1]	Group38	5.88235	8	[C3, C5, CD86, H2AC7, HLA-DMA, HLA-DMB, HLA-DQB1, HLA-DRA]
KEGG:04612	Antigen processing and presentation	KEGG_25.05.2022	0.00109348	0.139966	0.086958	1	[-1]	Group40	10.2564	8	[CD74, CIITA, CTSS, HLA-DMA, HLA-DMB, HLA-DQB1, HLA-DRA, HLA-E]
KEGG:05145	Toxoplasmosis	KEGG_25.05.2022	0.010236	1	0.086958	1	[-1]	Group40	7.14286	8	[CIITA, HLA-DMA, HLA-DMB, HLA-DQB1, HLA-DRA, IL10RA, JAK2, MAP2K6]
KEGG:05166	Human T-cell leukemia virus 1 infection	KEGG_25.05.2022	0.393474	1	0.086958	1	[-1]	Group40	3.6036	8	[ADCY4, ADCY6, HLA-DMA, HLA-DMB, HLA-DQB1, HLA-DRA, HLA-E, SMAD3]
KEGG:04144	Endocytosis	KEGG_25.05.2022	0.550636	1	0.269918	1	[-1]	Group41	3.18725	8	[CBLB, CYTH4, HLA-E, IQSEC2, PLD1, PLD2, SMAD3, ZFYVE16]
KEGG:04015	Rap1 signaling pathway	KEGG_25.05.2022	0.277161	1	0.248408	1	[-1]	Group42	3.80952	8	[ADCY4, ADCY6, CSF1R, EVL, FYB1, KIT, MAP2K6, PLCB2]
KEGG:05165	Human papillomavirus infection	KEGG_25.05.2022	0.862658	1	0.38883	1	[-1]	Group31	2.71903	9	[COL9A2, COL9A3, HLA-E, ITGB7, MX2, PPP2R5B, SOS2, STAT2, THBS3]
KEGG:04010	MAPK signaling pathway	KEGG_25.05.2022	0.583704	1	0.677216	1	[-1]	Group36	3.06122	9	[CSF1R, GADD45B, KIT, MAP2K6, MAP3K12, MAPK8IP3, RASGRP4, RPS6KA2, SOS2]
KEGG:04014	Ras signaling pathway	KEGG_25.05.2022	0.298945	1	0.677216	1	[-1]	Group36	3.82979	9	[CSF1R, GNG7, KIT, PLD1, PLD2, RALGAPA2, RASA4B, RASGRP4, SOS2]
KEGG:04020	Calcium signaling pathway	KEGG_25.05.2022	0.304766	1	0.217821	1	[-1]	Group37	3.75	9	[ADCY4, ADRB2, CAMK1D, P2RX1, P2RX7, PDE1B, PLCB2, PLCD1, PTAFR]
KEGG:04080	Neuroactive ligand-receptor interaction	KEGG_25.05.2022	1	1	0.217821	1	[-1]	Group37	2.48619	9	[ADRB2, C3, C5, CNR2, GIPR, LEPR, P2RX1, P2RX7, PTAFR]
KEGG:04068	FoxO signaling pathway	KEGG_25.05.2022	0.00847206	0.999703	0.269918	1	[-1]	Group41	6.87023	9	[BCL6, CCNG2, FBXO32, GABARAP, GABARAPL1, GADD45B, SGK1, SMAD3, SOS2]
KEGG:05207	Chemical carcinogenesis	KEGG_25.05.2022	0.188392	1	0.248408	1	[-1]	Group42	4.24528	9	[ADCY4, ADCY6, ADRB2, BCL6, GSTM2, JAK2, PAQR8, RPS6KA2, SOS2]
KEGG:05167	Kaposi sarcoma-associated herpesvirus infection	KEGG_25.05.2022	0.0404183	1	0.0701635	1	[-1]	Group26	5.15464	10	[ATG14, C3, CD86, GNG7, HLA-E, IRF7, JAK2, MAP2K6, PREX1, STAT2]
KEGG:05169	Epstein-Barr virus infection	KEGG_25.05.2022	0.0707667	1	0.086958	1	[-1]	Group40	4.9505	10	[CD44, GADD45B, HLA-DMA, HLA-DMB, HLA-DQB1, HLA-DRA, HLA-E, IRF7, MAP2K6, STAT2]
KEGG:04060	Cytokine-cytokine receptor interaction	KEGG_25.05.2022	0.266023	1	0.183255	1	[-1]	Group27	3.72881	11	[BMPR2, CSF1R, CSF3R, IL10RA, IL11RA, IL16, IL18, IL3RA, LEPR, TNFSF14, TNFSF4]
KEGG:05164	Influenza A	KEGG_25.05.2022	0.00616156	0.745549	0.181535	1	[-1]	Group34	6.43275	11	[CIITA, HLA-DMA, HLA-DMB, HLA-DQB1, HLA-DRA, IL18, IRF7, JAK2, MX2, RSAD2, STAT2]
KEGG:04145	Phagosome	KEGG_25.05.2022	0.00251485	0.314356	0.086958	1	[-1]	Group40	7.23684	11	[C3, CD36, CTSS, HLA-DMA, HLA-DMB, HLA-DQB1, HLA-DRA, HLA-E, STX7, THBS3, TLR6]
KEGG:04514	Cell adhesion molecules	KEGG_25.05.2022	0.00214931	0.270814	0.086958	1	[-1]	Group40	7.38255	11	[CD86, CNTNAP1, HLA-DMA, HLA-DMB, HLA-DQB1, HLA-DRA, HLA-E, ITGB7, NCAM2, PECAM1, PTPRC]
KEGG:04621	NOD-like receptor signaling pathway	KEGG_25.05.2022	0.00384789	0.473291	0.00384789	0.150068	[-1]	Group16	6.52174	12	[GABARAP, GABARAPL1, IFI16, IL18, IRF7, MEFV, NAIP, NLRP1, P2RX7, PLCB2, STAT2, TXNIP]
KEGG:04640	Hematopoietic cell lineage	KEGG_25.05.2022	1.20059e-05	0.00162079	0.086958	1	[-1]	Group40	12.1212	12	[CD36, CD37, CD44, CSF1R, CSF3R, HLA-DMA, HLA-DMB, HLA-DQB1, HLA-DRA, IL11RA, IL3RA, KIT]
KEGG:04142	Lysosome	KEGG_25.05.2022	4.95746e-05	0.006643	4.95746e-05	0.00203256	[-1]	Group11	9.84848	13	[AP1G2, ASAH1, CTSK, CTSO, CTSS, DMXL1, DNASE2, GGA2, GM2A, GNS, MANBA, PSAP, SLC17A5]
KEGG:04151	PI3K-Akt signaling pathway	KEGG_25.05.2022	0.129082	1	0.38883	1	[-1]	Group31	3.9548	14	[COL9A2, COL9A3, CSF1R, CSF3R, DDIT4, GNG7, IL3RA, ITGB7, JAK2, KIT, PPP2R5B, SGK1, SOS2, THBS3]
KEGG:05152	Tuberculosis	KEGG_25.05.2022	0.000325638	0.0433099	0.086958	1	[-1]	Group40	7.77778	14	[C3, CD74, CIITA, CTSS, HLA-DMA, HLA-DMB, HLA-DQB1, HLA-DRA, IL10RA, IL18, ITGAX, JAK2, TLR1, TLR6]
KEGG:05200	Pathways in cancer	KEGG_25.05.2022	0.0693475	1	0.677216	1	[-1]	Group36	3.9548	21	[ADCY4, ADCY6, CSF1R, CSF3R, EPAS1, GADD45B, GNG7, GSTM2, HMOX1, IL3RA, JAK2, JUP, KIT, NCOA3, PLCB2, PLD1, PLD2, RASGRP4, SMAD3, SOS2, STAT2]
KEGG:05168	Herpes simplex virus 1 infection	KEGG_25.05.2022	0.000830902	0.108017	0.000830902	0.0332361	[-1]	Group01	5.25253	26	[C3, C5, CD74, CFP, HLA-DMA, HLA-DMB, HLA-DQB1, HLA-DRA, HLA-E, IRF7, JAK2, POU2F2, STAT2, TNFSF14, ZFP14, ZNF181, ZNF251, ZNF461, ZNF514, ZNF585A, ZNF610, ZNF658, ZNF713, ZNF83, ZNF836, ZNF846]

## Sheet: CellLineFLT3iDOWN
Genes 2F DOWN in both MV4-11 and MOLM14 after Gilteritinib
ID	Term	Ontology Source	Term PValue	Term PValue Corrected with Bonferroni step down	Group PValue	Group PValue Corrected with Bonferroni step down	GOLevels	GOGroups	% Associated Genes	Nr. Genes	Associated Genes Found
KEGG:00100	Steroid biosynthesis	KEGG_25.05.2022	0.0710263	1	0.0710263	1	[-1]	Group00	15	3	[DHCR24, DHCR7, EBP]
KEGG:00790	Folate biosynthesis	KEGG_25.05.2022	0.131235	1	0.131235	1	[-1]	Group03	11.5385	3	[DHFR, GGH, SPR]
KEGG:03015	mRNA surveillance pathway	KEGG_25.05.2022	0.631943	1	0.631943	1	[-1]	Group09	3.09278	3	[ALYREF, MAGOHB, NXT1]
KEGG:04066	HIF-1 signaling pathway	KEGG_25.05.2022	0.496403	1	0.496403	1	[-1]	Group14	2.75229	3	[EIF4EBP1, ELOC, LDHA]
KEGG:04144	Endocytosis	KEGG_25.05.2022	0.00259038	0.243496	0.00259038	0.103615	[-1]	Group19	1.19522	3	[ARPC5L, ASAP2, HSPA8]
KEGG:04630	JAK-STAT signaling pathway	KEGG_25.05.2022	0.0930202	1	0.0930202	1	[-1]	Group26	1.85185	3	[CCND3, OSM, PIM1]
KEGG:04974	Protein digestion and absorption	KEGG_25.05.2022	0.489594	1	0.489594	1	[-1]	Group27	2.91262	3	[COL27A1, KCNK5, SLC1A5]
KEGG:00620	Pyruvate metabolism	KEGG_25.05.2022	0.498973	1	0.498973	1	[-1]	Group31	6.38298	3	[ACAT2, GLO1, LDHA]
KEGG:00630	Glyoxylate and dicarboxylate metabolism	KEGG_25.05.2022	0.178479	1	0.0281726	1	[-1]	Group32	10	3	[ACAT2, GCSH, SHMT1]
KEGG:00280	Valine, leucine and isoleucine degradation	KEGG_25.05.2022	0.507596	1	0.541428	1	[-1]	Group33	6.25	3	[ACAT2, BCAT1, OXCT1]
KEGG:00650	Butanoate metabolism	KEGG_25.05.2022	0.154283	1	0.541428	1	[-1]	Group33	10.7143	3	[ACAT2, L2HGDH, OXCT1]
KEGG:03320	PPAR signaling pathway	KEGG_25.05.2022	1	1	0.46887	1	[-1]	Group35	4	3	[FABP5, FADS2, SCD]
KEGG:00052	Galactose metabolism	KEGG_25.05.2022	0.190944	1	0.579445	1	[-1]	Group37	9.67742	3	[B4GALT2, GALE, GALK1]
KEGG:00520	Amino sugar and nucleotide sugar metabolism	KEGG_25.05.2022	0.516348	1	0.579445	1	[-1]	Group37	6.12245	3	[GALE, GALK1, GNPNAT1]
KEGG:04922	Glucagon signaling pathway	KEGG_25.05.2022	0.493333	1	0.450686	1	[-1]	Group38	2.80374	3	[LDHA, PGAM1, PRMT1]
KEGG:04936	Alcoholic liver disease	KEGG_25.05.2022	0.164927	1	0.0842636	1	[-1]	Group40	2.11268	3	[FASN, SCD, TNF]
KEGG:05221	Acute myeloid leukemia	KEGG_25.05.2022	1	1	0.0842636	1	[-1]	Group40	4.47761	3	[CCNA2, EIF4EBP1, PIM1]
KEGG:04915	Estrogen signaling pathway	KEGG_25.05.2022	0.16316	1	0.000480023	0.0201609	[-1]	Group46	2.17391	3	[FKBP4, HSP90AA1, HSPA8]
KEGG:05142	Chagas disease	KEGG_25.05.2022	0.489187	1	0.000480023	0.0201609	[-1]	Group46	2.94118	3	[CALR, CCL2, TNF]
KEGG:05145	Toxoplasmosis	KEGG_25.05.2022	0.376794	1	0.000480023	0.0201609	[-1]	Group46	2.67857	3	[CYCS, HSPA8, TNF]
KEGG:04650	Natural killer cell mediated cytotoxicity	KEGG_25.05.2022	0.217852	1	5.09752e-11	2.24291e-09	[-1]	Group48	2.29008	3	[RAC3, TNF, ULBP3]
KEGG:04668	TNF signaling pathway	KEGG_25.05.2022	0.376794	1	5.09752e-11	2.24291e-09	[-1]	Group48	2.67857	3	[CCL2, PGAM5, TNF]
KEGG:04933	AGE-RAGE signaling pathway in diabetic complications	KEGG_25.05.2022	0.48904	1	5.09752e-11	2.24291e-09	[-1]	Group48	3	3	[CCL2, PIM1, TNF]
KEGG:05171	Coronavirus disease	KEGG_25.05.2022	0.00507653	0.467041	5.09752e-11	2.24291e-09	[-1]	Group48	1.2931	3	[CCL2, RPL22L1, TNF]
KEGG:05323	Rheumatoid arthritis	KEGG_25.05.2022	0.629068	1	5.09752e-11	2.24291e-09	[-1]	Group48	3.22581	3	[ATP6V0E2, CCL2, TNF]
KEGG:05167	Kaposi sarcoma-associated herpesvirus infection	KEGG_25.05.2022	0.0264803	1	0.0632048	1	[-1]	Group49	1.54639	3	[CYCS, E2F1, E2F2]
KEGG:00900	Terpenoid backbone biosynthesis	KEGG_25.05.2022	0.0203161	1	0.0203161	0.772011	[-1]	Group04	18.1818	4	[ACAT2, FDPS, ICMT, PDSS1]
KEGG:00310	Lysine degradation	KEGG_25.05.2022	0.549716	1	0.549716	1	[-1]	Group28	6.34921	4	[ACAT2, NSD2, SUV39H1, SUV39H2]
KEGG:05230	Central carbon metabolism in cancer	KEGG_25.05.2022	0.776473	1	0.450686	1	[-1]	Group38	5.71429	4	[LDHA, PGAM1, SLC1A5, SLC7A5]
KEGG:00480	Glutathione metabolism	KEGG_25.05.2022	0.368013	1	0.447213	1	[-1]	Group41	6.89655	4	[CHAC2, RRM1, RRM2, SRM]
KEGG:04621	NOD-like receptor signaling pathway	KEGG_25.05.2022	0.115261	1	0.000480023	0.0201609	[-1]	Group46	2.17391	4	[CCL2, HSP90AA1, TNF, VDAC1]
KEGG:05152	Tuberculosis	KEGG_25.05.2022	0.112966	1	0.000480023	0.0201609	[-1]	Group46	2.22222	4	[CYCS, HSPA9, HSPD1, TNF]
KEGG:04060	Cytokine-cytokine receptor interaction	KEGG_25.05.2022	0.00211512	0.203052	5.09752e-11	2.24291e-09	[-1]	Group48	1.35593	4	[BMP8B, CCL2, OSM, TNF]
KEGG:05135	Yersinia infection	KEGG_25.05.2022	0.419702	1	5.09752e-11	2.24291e-09	[-1]	Group48	2.91971	4	[ARPC5L, CCL2, RAC3, TNF]
KEGG:05205	Proteoglycans in cancer	KEGG_25.05.2022	0.0475463	1	5.09752e-11	2.24291e-09	[-1]	Group48	1.95122	4	[EZR, GPC1, SDC4, TNF]
KEGG:05224	Breast cancer	KEGG_25.05.2022	0.329457	1	0.0632048	1	[-1]	Group49	2.72109	4	[BRCA1, BRCA2, E2F1, E2F2]
KEGG:05225	Hepatocellular carcinoma	KEGG_25.05.2022	0.14805	1	0.0632048	1	[-1]	Group49	2.38095	4	[ACTL6A, E2F1, E2F2, TERT]
KEGG:00670	One carbon pool by folate	KEGG_25.05.2022	0.00227603	0.216223	0.00227603	0.0933172	[-1]	Group02	25	5	[ALDH1L2, DHFR, MTHFD1, SHMT1, TYMS]
KEGG:03020	RNA polymerase	KEGG_25.05.2022	0.0233586	1	0.0233586	0.864268	[-1]	Group11	14.7059	5	[POLR1F, POLR1G, POLR2I, POLR3G, POLR3K]
KEGG:00270	Cysteine and methionine metabolism	KEGG_25.05.2022	0.10162	1	0.10162	1	[-1]	Group25	9.80392	5	[BCAT1, LDHA, PHGDH, PSAT1, SRM]
KEGG:05210	Colorectal cancer	KEGG_25.05.2022	0.612546	1	0.612546	1	[-1]	Group30	5.81395	5	[BIRC5, CYCS, MSH2, MSH6, RAC3]
KEGG:01040	Biosynthesis of unsaturated fatty acids	KEGG_25.05.2022	0.00894977	0.78758	0.46887	1	[-1]	Group35	18.5185	5	[ACOT7, FADS1, FADS2, HACD3, SCD]
KEGG:04152	AMPK signaling pathway	KEGG_25.05.2022	1	1	0.0842636	1	[-1]	Group40	4.16667	5	[CCNA2, EIF4EBP1, ELAVL1, FASN, SCD]
KEGG:00983	Drug metabolism	KEGG_25.05.2022	0.59555	1	0.447213	1	[-1]	Group41	6.25	5	[DUT, NME1, RRM1, RRM2, TK1]
KEGG:04612	Antigen processing and presentation	KEGG_25.05.2022	0.432073	1	0.000480023	0.0201609	[-1]	Group46	6.41026	5	[CALR, HSP90AA1, HSPA8, PSME3, TNF]
KEGG:04657	IL-17 signaling pathway	KEGG_25.05.2022	0.807523	1	0.000480023	0.0201609	[-1]	Group46	5.31915	5	[CCL2, ELAVL1, FOSL1, HSP90AA1, TNF]
KEGG:05134	Legionellosis	KEGG_25.05.2022	0.201158	1	0.000480023	0.0201609	[-1]	Group46	8.77193	5	[CYCS, HSPA8, HSPD1, TNF, VCP]
KEGG:04350	TGF-beta signaling pathway	KEGG_25.05.2022	0.807523	1	5.09752e-11	2.24291e-09	[-1]	Group48	5.31915	5	[BMP8B, NBL1, RBL1, TFDP1, TNF]
KEGG:04810	Regulation of actin cytoskeleton	KEGG_25.05.2022	0.0783254	1	5.09752e-11	2.24291e-09	[-1]	Group48	2.29358	5	[ARPC5L, DIAPH3, EZR, IQGAP3, RAC3]
KEGG:04934	Cushing syndrome	KEGG_25.05.2022	0.450087	1	0.0632048	1	[-1]	Group49	3.22581	5	[CCNE1, CCNE2, CDK2, E2F1, E2F2]
KEGG:05212	Pancreatic cancer	KEGG_25.05.2022	0.420921	1	0.0632048	1	[-1]	Group49	6.57895	5	[BRCA2, E2F1, E2F2, RAC3, RAD51]
KEGG:04150	mTOR signaling pathway	KEGG_25.05.2022	0.70702	1	0.70702	1	[-1]	Group20	3.84615	6	[EIF4EBP1, GRB10, SKP2, SLC7A5, TELO2, TNF]
KEGG:04310	Wnt signaling pathway	KEGG_25.05.2022	0.586714	1	0.586714	1	[-1]	Group22	3.52941	6	[CACYBP, CCND3, FOSL1, RAC3, RUVBL1, ZNRF3]
KEGG:00330	Arginine and proline metabolism	KEGG_25.05.2022	0.0366739	1	0.0366739	1	[-1]	Group29	11.7647	6	[AGMAT, ALDH18A1, GAMT, PYCR1, PYCR3, SRM]
KEGG:00260	Glycine, serine and threonine metabolism	KEGG_25.05.2022	0.0122051	1	0.0281726	1	[-1]	Group32	15	6	[GAMT, GCSH, PGAM1, PHGDH, PSAT1, SHMT1]
KEGG:04530	Tight junction	KEGG_25.05.2022	0.585916	1	0.139783	1	[-1]	Group45	3.5503	6	[ARPC5L, EZR, PCNA, TUBA1B, TUBA1C, TUBA4A]
KEGG:05418	Fluid shear stress and atherosclerosis	KEGG_25.05.2022	1	1	0.000480023	0.0201609	[-1]	Group46	4.31655	6	[CCL2, GPC1, HSP90AA1, RAC3, SDC4, TNF]
KEGG:04723	Retrograde endocannabinoid signaling	KEGG_25.05.2022	0.846552	1	0.0915223	1	[-1]	Group47	4.05405	6	[NDUFA4L2, NDUFA6, NDUFAB1, NDUFB6, NDUFS5, NDUFS6]
KEGG:05226	Gastric cancer	KEGG_25.05.2022	0.84685	1	0.0632048	1	[-1]	Group49	4.02685	6	[CCNE1, CCNE2, CDK2, E2F1, E2F2, TERT]
KEGG:00970	Aminoacyl-tRNA biosynthesis	KEGG_25.05.2022	0.0409661	1	0.0409661	1	[-1]	Group05	10.6061	7	[AARS1, DARS2, FARSA, GARS1, IARS1, VARS1, YARS1]
KEGG:03010	Ribosome	KEGG_25.05.2022	1	1	1	1	[-1]	Group07	4.43038	7	[MRPL12, MRPL13, MRPL17, MRPL20, MRPS12, MRPS2, RPL22L1]
KEGG:03018	RNA degradation	KEGG_25.05.2022	0.108762	1	0.108762	1	[-1]	Group10	8.86076	7	[BTG3, EXOSC9, HSPA9, HSPD1, LSM3, LSM4, MPHOSPH6]
KEGG:04010	MAPK signaling pathway	KEGG_25.05.2022	0.0385037	1	0.0385037	1	[-1]	Group13	2.38095	7	[CDC25B, DUSP5, HSPA8, MAP3K6, RAC3, STMN1, TNF]
KEGG:04068	FoxO signaling pathway	KEGG_25.05.2022	0.685252	1	0.685252	1	[-1]	Group16	5.34351	7	[CCNB1, CCNB2, CDK2, PLK1, PLK4, PRMT1, SKP2]
KEGG:04120	Ubiquitin mediated proteolysis	KEGG_25.05.2022	0.845752	1	0.845752	1	[-1]	Group17	4.92958	7	[BRCA1, CDC20, ELOC, SAE1, SKP2, UBE2C, UBE2S]
KEGG:04390	Hippo signaling pathway	KEGG_25.05.2022	1	1	1	1	[-1]	Group23	4.4586	7	[BIRC5, BMP8B, CCND3, TP73, WWC1, YWHAH, YWHAQ]
KEGG:00230	Purine metabolism	KEGG_25.05.2022	0.6788	1	0.447213	1	[-1]	Group41	5.46875	7	[NME1, PAICS, PFAS, PRPS1, PRPS2, RRM1, RRM2]
KEGG:03050	Proteasome	KEGG_25.05.2022	0.00643362	0.579026	0.440974	1	[-1]	Group44	15.2174	7	[POMP, PSMB3, PSMC3, PSMD1, PSMD11, PSMD14, PSME3]
KEGG:04540	Gap junction	KEGG_25.05.2022	0.203797	1	0.139783	1	[-1]	Group45	7.95455	7	[CDK1, TUBA1B, TUBA1C, TUBA4A, TUBB, TUBB4B, TUBB6]
KEGG:05417	Lipid and atherosclerosis	KEGG_25.05.2022	0.33471	1	0.000480023	0.0201609	[-1]	Group46	3.25581	7	[CCL2, CYCS, HSP90AA1, HSPA8, HSPD1, TNF, XBP1]
KEGG:05162	Measles	KEGG_25.05.2022	0.842641	1	0.0632048	1	[-1]	Group49	5.03597	7	[CCND3, CCNE1, CCNE2, CDK2, CYCS, HSPA8, TP73]
KEGG:05215	Prostate cancer	KEGG_25.05.2022	0.240235	1	0.0632048	1	[-1]	Group49	7.2165	7	[CCNE1, CCNE2, CDK2, E2F1, E2F2, ETV5, HSP90AA1]
KEGG:00240	Pyrimidine metabolism	KEGG_25.05.2022	0.00674329	0.600153	0.447213	1	[-1]	Group41	13.7931	8	[DCTPP1, DTYMK, DUT, NME1, RRM1, RRM2, TK1, TYMS]
KEGG:05017	Spinocerebellar ataxia	KEGG_25.05.2022	0.692729	1	0.440974	1	[-1]	Group44	5.59441	8	[CYCS, PSMB3, PSMC3, PSMD1, PSMD11, PSMD14, VDAC1, XBP1]
KEGG:04145	Phagosome	KEGG_25.05.2022	0.706561	1	0.139783	1	[-1]	Group45	5.26316	8	[ATP6V0E2, CALR, TUBA1B, TUBA1C, TUBA4A, TUBB, TUBB4B, TUBB6]
KEGG:05163	Human cytomegalovirus infection	KEGG_25.05.2022	0.432819	1	5.09752e-11	2.24291e-09	[-1]	Group48	3.55556	8	[CALR, CCL2, CYCS, E2F1, E2F2, EIF4EBP1, RAC3, TNF]
KEGG:05164	Influenza A	KEGG_25.05.2022	1	1	5.09752e-11	2.24291e-09	[-1]	Group48	4.67836	8	[CCL2, CCND3, CYCS, FDPS, KPNA2, NXT1, TNF, VDAC1]
KEGG:05168	Herpes simplex virus 1 infection	KEGG_25.05.2022	0.000138547	0.0137162	5.09752e-11	2.24291e-09	[-1]	Group48	1.61616	8	[ALYREF, CALR, CCL2, CYCS, EIF4EBP1, TNF, ZNF519, ZNF850]
KEGG:05160	Hepatitis C	KEGG_25.05.2022	0.850965	1	0.0632048	1	[-1]	Group49	5.09554	8	[CDK2, CYCS, E2F1, E2F2, PSME3, TNF, YWHAH, YWHAQ]
KEGG:04210	Apoptosis	KEGG_25.05.2022	0.314371	1	0.139783	1	[-1]	Group45	6.61765	9	[BIRC5, CYCS, LMNB1, LMNB2, PARP2, TNF, TUBA1B, TUBA1C, TUBA4A]
KEGG:05208	Chemical carcinogenesis	KEGG_25.05.2022	0.751306	1	0.0915223	1	[-1]	Group47	4.03587	9	[ATP5MC1, NDUFA4L2, NDUFA6, NDUFAB1, NDUFB6, NDUFS5, NDUFS6, UQCRQ, VDAC1]
KEGG:05415	Diabetic cardiomyopathy	KEGG_25.05.2022	1	1	0.0915223	1	[-1]	Group47	4.4335	9	[ATP5MC1, NDUFA4L2, NDUFA6, NDUFAB1, NDUFB6, NDUFS5, NDUFS6, UQCRQ, VDAC1]
KEGG:05222	Small cell lung cancer	KEGG_25.05.2022	0.0447007	1	0.0632048	1	[-1]	Group49	9.78261	9	[CCNE1, CCNE2, CDK2, CKS1B, CKS2, CYCS, E2F1, E2F2, SKP2]
KEGG:03008	Ribosome biogenesis in eukaryotes	KEGG_25.05.2022	0.0437991	1	0.0437991	1	[-1]	Group06	9.17431	10	[GAR1, NHP2, NXT1, POP1, POP7, PWP2, RAN, RPP25, RRP7A, TCOF1]
KEGG:04932	Non-alcoholic fatty liver disease	KEGG_25.05.2022	0.343918	1	0.0915223	1	[-1]	Group47	6.45161	10	[CYCS, NDUFA4L2, NDUFA6, NDUFAB1, NDUFB6, NDUFS5, NDUFS6, TNF, UQCRQ, XBP1]
KEGG:05131	Shigellosis	KEGG_25.05.2022	0.880953	1	0.41023	1	[-1]	Group34	4.45344	11	[ARPC5L, CYCS, H3C1, H3C10, H3C11, H3C12, H3C13, H3C2, H3C7, TNF, VDAC1]
KEGG:05130	Pathogenic Escherichia coli infection	KEGG_25.05.2022	0.61409	1	0.139783	1	[-1]	Group45	5.58376	11	[ABCF2, ARPC5L, CYCS, EZR, TNF, TUBA1B, TUBA1C, TUBA4A, TUBB, TUBB4B, TUBB6]
KEGG:05132	Salmonella infection	KEGG_25.05.2022	0.881084	1	0.139783	1	[-1]	Group45	4.41767	11	[ARPC5L, CSE1L, CYCS, HSP90AA1, TNF, TUBA1B, TUBA1C, TUBA4A, TUBB, TUBB4B, TUBB6]
KEGG:00190	Oxidative phosphorylation	KEGG_25.05.2022	0.0998548	1	0.0915223	1	[-1]	Group47	8.20895	11	[ATP5MC1, ATP5MF, ATP6V0E2, CYCS, NDUFA4L2, NDUFA6, NDUFAB1, NDUFB6, NDUFS5, NDUFS6, UQCRQ]
KEGG:04151	PI3K-Akt signaling pathway	KEGG_25.05.2022	0.12932	1	0.0632048	1	[-1]	Group49	3.10734	11	[BRCA1, CCND3, CCNE1, CCNE2, CDK2, EIF4EBP1, HSP90AA1, OSM, PHLPP2, YWHAH, YWHAQ]
KEGG:05161	Hepatitis B	KEGG_25.05.2022	0.26473	1	0.0632048	1	[-1]	Group49	6.79012	11	[BIRC5, CCNA2, CCNE1, CCNE2, CDK2, CYCS, E2F1, E2F2, PCNA, TNF, YWHAQ]
KEGG:05170	Human immunodeficiency virus 1 infection	KEGG_25.05.2022	0.520471	1	0.520471	1	[-1]	Group01	5.66038	12	[APOBEC3B, CALR, CCNB1, CCNB2, CDC25C, CDK1, CHEK1, CYCS, ELOC, RAC3, TNF, WEE1]
KEGG:03040	Spliceosome	KEGG_25.05.2022	0.0778593	1	0.0778593	1	[-1]	Group12	8.16327	12	[ALYREF, HSPA8, LSM3, LSM4, MAGOHB, PPIH, PPIL1, SNRNP40, SNRPB, SNRPC, SNRPG, THOC3]
KEGG:05202	Transcriptional misregulation in cancer	KEGG_25.05.2022	0.394442	1	0.41023	1	[-1]	Group34	6.21762	12	[CCNA2, ETV4, ETV5, H3C1, H3C10, H3C11, H3C12, H3C13, H3C2, H3C7, NSD2, WT1]
KEGG:04714	Thermogenesis	KEGG_25.05.2022	0.757786	1	0.0915223	1	[-1]	Group47	5.17241	12	[ACTL6A, ATP5MC1, ATP5MF, BMP8B, NDUFA4L2, NDUFA6, NDUFAB1, NDUFAF2, NDUFB6, NDUFS5, NDUFS6, UQCRQ]
KEGG:05165	Human papillomavirus infection	KEGG_25.05.2022	0.360223	1	0.0632048	1	[-1]	Group49	3.62538	12	[ATP6V0E2, CCNA2, CCND3, CCNE1, CCNE2, CDK2, E2F1, EIF4EBP1, RBL1, TERT, TNF, TUBG1]
KEGG:04141	Protein processing in endoplasmic reticulum	KEGG_25.05.2022	0.103845	1	0.103845	1	[-1]	Group18	7.60234	13	[CALR, CKAP4, DERL3, DNAJA1, HSP90AA1, HSPA4L, HSPA8, HSPBP1, HSPH1, HYOU1, PDIA4, VCP, XBP1]
KEGG:03410	Base excision repair	KEGG_25.05.2022	1.72337e-09	1.82677e-07	1.55716e-20	7.31864e-19	[-1]	Group42	39.3939	13	[FEN1, LIG1, NEIL3, NTHL1, PARP2, PCNA, POLD1, POLD2, POLD3, POLE, POLE2, POLE3, UNG]
KEGG:04115	p53 signaling pathway	KEGG_25.05.2022	4.3539e-05	0.00444098	0.0632048	1	[-1]	Group49	17.8082	13	[CCNB1, CCNB2, CCND3, CCNE1, CCNE2, CDK1, CDK2, CHEK1, CYCS, GTSE1, RRM2, SIVA1, TP73]
KEGG:03430	Mismatch repair	KEGG_25.05.2022	1.89961e-13	2.05158e-11	1.55716e-20	7.31864e-19	[-1]	Group42	60.8696	14	[EXO1, LIG1, MSH2, MSH6, PCNA, POLD1, POLD2, POLD3, RFC2, RFC3, RFC4, RFC5, RPA1, RPA3]
KEGG:05206	MicroRNAs in cancer	KEGG_25.05.2022	1	1	1	1	[-1]	Group15	4.83871	15	[BRCA1, CCNE1, CCNE2, CDC25A, CDC25B, CDC25C, CDCA5, E2F1, E2F2, EZR, KIF23, PIM1, SLC7A1, SPRY2, STMN1]
KEGG:04217	Necroptosis	KEGG_25.05.2022	0.013713	1	0.013713	0.534806	[-1]	Group21	9.43396	15	[H2AC11, H2AC12, H2AC13, H2AC14, H2AC15, H2AC16, H2AC21, H2AC4, H2AC8, H2AX, H2AZ1, HSP90AA1, PGAM5, TNF, VDAC1]
KEGG:03420	Nucleotide excision repair	KEGG_25.05.2022	2.92214e-09	3.06824e-07	1.55716e-20	7.31864e-19	[-1]	Group42	31.9149	15	[CETN2, LIG1, PCNA, POLD1, POLD2, POLD3, POLE, POLE2, POLE3, RFC2, RFC3, RFC4, RFC5, RPA1, RPA3]
KEGG:05169	Epstein-Barr virus infection	KEGG_25.05.2022	0.0964373	1	0.440974	1	[-1]	Group44	7.42574	15	[CALR, CCNA2, CCND3, CCNE1, CCNE2, CDK2, CYCS, E2F1, E2F2, PSMC3, PSMD1, PSMD11, PSMD14, SKP2, TNF]
KEGG:03013	Nucleocytoplasmic transport	KEGG_25.05.2022	6.25635e-05	0.00631892	6.25635e-05	0.00269023	[-1]	Group08	14.8148	16	[ALYREF, CSE1L, IPO11, IPO4, KPNA2, MAGOHB, NDC1, NUP107, NUP155, NUP188, NUP205, NUP35, NXT1, RAN, RANGAP1, THOC3]
KEGG:04914	Progesterone-mediated oocyte maturation	KEGG_25.05.2022	3.05057e-05	0.00314209	3.02076e-19	1.38955e-17	[-1]	Group39	15.6863	16	[AURKA, BUB1, CCNA2, CCNB1, CCNB2, CDC25A, CDC25B, CDC25C, CDK1, CDK2, HSP90AA1, KIF22, MAD2L1, MAD2L2, PKMYT1, PLK1]
KEGG:03440	Homologous recombination	KEGG_25.05.2022	1.21293e-13	1.32209e-11	1.1115e-20	5.33521e-19	[-1]	Group36	43.9024	18	[BLM, BRCA1, BRCA2, BRIP1, EME1, POLD1, POLD2, POLD3, RAD51, RAD51C, RAD54B, RAD54L, RBBP8, RPA1, RPA3, TOPBP1, XRCC2, XRCC3]
KEGG:04218	Cellular senescence	KEGG_25.05.2022	0.000199596	0.0195604	0.0632048	1	[-1]	Group49	12.1795	19	[CCNA2, CCNB1, CCNB2, CCND3, CCNE1, CCNE2, CDC25A, CDK1, CDK2, CHEK1, E2F1, E2F2, EIF4EBP1, FOXM1, LIN9, MYBL2, RAD1, RBL1, VDAC1]
KEGG:05200	Pathways in cancer	KEGG_25.05.2022	0.34869	1	0.0632048	1	[-1]	Group49	3.9548	21	[BIRC5, BRCA2, CCNA2, CCND3, CCNE1, CCNE2, CDK2, CKS1B, CKS2, CYCS, E2F1, E2F2, ELOC, HSP90AA1, MSH2, MSH6, PIM1, RAC3, RAD51, SKP2, TERT]
KEGG:03460	Fanconi anemia pathway	KEGG_25.05.2022	1.45934e-15	1.60527e-13	1.1115e-20	5.33521e-19	[-1]	Group36	40.7407	22	[BLM, BRCA1, BRCA2, BRIP1, CENPS, CENPX, EME1, FAAP24, FANCA, FANCB, FANCC, FANCD2, FANCG, FANCI, RAD51, RAD51C, RMI2, RPA1, RPA3, TELO2, UBE2T, USP1]
KEGG:04114	Oocyte meiosis	KEGG_25.05.2022	2.98987e-07	3.10946e-05	3.02076e-19	1.38955e-17	[-1]	Group39	16.7939	22	[AURKA, BUB1, CCNB1, CCNB2, CCNE1, CCNE2, CDC20, CDC25C, CDK1, CDK2, ESPL1, FBXO43, FBXO5, MAD2L1, MAD2L2, PKMYT1, PLK1, PTTG1, SGO1, SMC1A, YWHAH, YWHAQ]
KEGG:05166	Human T-cell leukemia virus 1 infection	KEGG_25.05.2022	0.00135087	0.131034	0.0632048	1	[-1]	Group49	9.90991	22	[BUB1B, CALR, CCNA2, CCNB2, CCND3, CCNE1, CCNE2, CDC20, CDK2, CHEK1, E2F1, E2F2, ESPL1, FDPS, FOSL1, MAD2L1, PTTG1, RAN, RANBP1, TERT, TNF, VDAC1]
KEGG:05016	Huntington disease	KEGG_25.05.2022	0.0407633	1	0.440974	1	[-1]	Group44	7.51634	23	[ATP5MC1, CYCS, NDUFA4L2, NDUFA6, NDUFAB1, NDUFB6, NDUFS5, NDUFS6, POLR2I, PSMB3, PSMC3, PSMD1, PSMD11, PSMD14, TFAM, TUBA1B, TUBA1C, TUBA4A, TUBB, TUBB4B, TUBB6, UQCRQ, VDAC1]
KEGG:05012	Parkinson disease	KEGG_25.05.2022	0.00336592	0.313031	0.440974	1	[-1]	Group44	9.02256	24	[ATP5MC1, CYCS, NDUFA4L2, NDUFA6, NDUFAB1, NDUFB6, NDUFS5, NDUFS6, PSMB3, PSMC3, PSMD1, PSMD11, PSMD14, SLC39A14, SLC39A8, TUBA1B, TUBA1C, TUBA4A, TUBB, TUBB4B, TUBB6, UQCRQ, VDAC1, XBP1]
KEGG:05020	Prion disease	KEGG_25.05.2022	0.00585662	0.532952	0.440974	1	[-1]	Group44	8.79121	24	[ATP5MC1, CYCS, HSPA8, NDUFA4L2, NDUFA6, NDUFAB1, NDUFB6, NDUFS5, NDUFS6, PSMB3, PSMC3, PSMD1, PSMD11, PSMD14, STIP1, TNF, TUBA1B, TUBA1C, TUBA4A, TUBB, TUBB4B, TUBB6, UQCRQ, VDAC1]
KEGG:03030	DNA replication	KEGG_25.05.2022	2.85034e-25	3.24939e-23	1.55716e-20	7.31864e-19	[-1]	Group42	69.4444	25	[DNA2, FEN1, LIG1, MCM2, MCM3, MCM4, MCM5, MCM6, MCM7, PCNA, POLA1, POLA2, POLD1, POLD2, POLD3, POLE, POLE2, POLE3, PRIM1, RFC2, RFC3, RFC4, RFC5, RPA1, RPA3]
KEGG:05010	Alzheimer disease	KEGG_25.05.2022	0.143601	1	0.440974	1	[-1]	Group44	6.51042	25	[ATP5MC1, CYCS, NDUFA4L2, NDUFA6, NDUFAB1, NDUFB6, NDUFS5, NDUFS6, PSMB3, PSMC3, PSMD1, PSMD11, PSMD14, SLC39A14, SLC39A8, TNF, TUBA1B, TUBA1C, TUBA4A, TUBB, TUBB4B, TUBB6, UQCRQ, VDAC1, XBP1]
KEGG:05022	Pathways of neurodegeneration	KEGG_25.05.2022	0.381293	1	0.440974	1	[-1]	Group44	5.67227	27	[ATP5MC1, CYCS, NDUFA4L2, NDUFA6, NDUFAB1, NDUFB6, NDUFS5, NDUFS6, NEFH, PSMB3, PSMC3, PSMD1, PSMD11, PSMD14, SIGMAR1, TNF, TOMM40, TUBA1B, TUBA1C, TUBA4A, TUBB, TUBB4B, TUBB6, UQCRQ, VCP, VDAC1, XBP1]
KEGG:05203	Viral carcinogenesis	KEGG_25.05.2022	4.48415e-11	4.79804e-09	8.73325e-12	3.92996e-10	[-1]	Group43	17.1569	35	[CCNA2, CCND3, CCNE1, CCNE2, CDC20, CDK1, CDK2, CHEK1, H2BC11, H2BC12, H2BC13, H2BC14, H2BC15, H2BC17, H2BC18, H2BC21, H2BC4, H2BC5, H2BC7, H2BC8, H4C1, H4C11, H4C12, H4C13, H4C2, H4C3, H4C4, H4C5, H4C8, H4C9, RANBP1, RBL1, SKP2, YWHAH, YWHAQ]
KEGG:05014	Amyotrophic lateral sclerosis	KEGG_25.05.2022	9.55253e-05	0.00955253	0.0915223	1	[-1]	Group47	9.61539	35	[ALYREF, ATP5MC1, CYCS, NDC1, NDUFA4L2, NDUFA6, NDUFAB1, NDUFB6, NDUFS5, NDUFS6, NEFH, NUP107, NUP155, NUP188, NUP205, NUP35, NXT1, PSMB3, PSMC3, PSMD1, PSMD11, PSMD14, SIGMAR1, TNF, TOMM40, TUBA1B, TUBA1C, TUBA4A, TUBB, TUBB4B, TUBB6, UQCRQ, VCP, VDAC1, XBP1]
KEGG:05034	Alcoholism	KEGG_25.05.2022	1.26098e-16	1.39969e-14	8.73325e-12	3.92996e-10	[-1]	Group43	21.9251	41	[H2AC11, H2AC12, H2AC13, H2AC14, H2AC15, H2AC16, H2AC21, H2AC4, H2AC8, H2AX, H2AZ1, H2BC11, H2BC12, H2BC13, H2BC14, H2BC15, H2BC17, H2BC18, H2BC21, H2BC4, H2BC5, H2BC7, H2BC8, H3C1, H3C10, H3C11, H3C12, H3C13, H3C2, H3C7, H4C1, H4C11, H4C12, H4C13, H4C2, H4C3, H4C4, H4C5, H4C8, H4C9, HAT1]
KEGG:04613	Neutrophil extracellular trap formation	KEGG_25.05.2022	3.7995e-17	4.25544e-15	8.73325e-12	3.92996e-10	[-1]	Group43	22.1053	42	[H2AC11, H2AC12, H2AC13, H2AC14, H2AC15, H2AC16, H2AC21, H2AC4, H2AC8, H2AX, H2AZ1, H2BC11, H2BC12, H2BC13, H2BC14, H2BC15, H2BC17, H2BC18, H2BC21, H2BC4, H2BC5, H2BC7, H2BC8, H3C1, H3C10, H3C11, H3C12, H3C13, H3C2, H3C7, H4C1, H4C11, H4C12, H4C13, H4C2, H4C3, H4C4, H4C5, H4C8, H4C9, HAT1, VDAC1]
KEGG:05322	Systemic lupus erythematosus	KEGG_25.05.2022	3.69194e-23	4.17189e-21	8.73325e-12	3.92996e-10	[-1]	Group43	30.8824	42	[H2AC11, H2AC12, H2AC13, H2AC14, H2AC15, H2AC16, H2AC21, H2AC4, H2AC8, H2AX, H2AZ1, H2BC11, H2BC12, H2BC13, H2BC14, H2BC15, H2BC17, H2BC18, H2BC21, H2BC4, H2BC5, H2BC7, H2BC8, H3C1, H3C10, H3C11, H3C12, H3C13, H3C2, H3C7, H4C1, H4C11, H4C12, H4C13, H4C2, H4C3, H4C4, H4C5, H4C8, H4C9, SNRPB, TNF]
KEGG:04110	Cell cycle	KEGG_25.05.2022	9.58172e-27	1.1019e-24	3.02076e-19	1.38955e-17	[-1]	Group39	34.9206	44	[BUB1, BUB1B, CCNA2, CCNB1, CCNB2, CCND3, CCNE1, CCNE2, CDC20, CDC25A, CDC25B, CDC25C, CDC45, CDC6, CDC7, CDK1, CDK2, CHEK1, DBF4, E2F1, E2F2, ESPL1, MAD2L1, MAD2L2, MCM2, MCM3, MCM4, MCM5, MCM6, MCM7, ORC1, ORC6, PCNA, PKMYT1, PLK1, PTTG1, RBL1, SKP2, SMC1A, TFDP1, TTK, WEE1, YWHAH, YWHAQ]

## Sheet: FLT3iUPpat2
Genes 2F UP in >1 FLT3i relpase sample
ID	Term	Ontology Source	Term PValue	Term PValue Corrected with Bonferroni step down	Group PValue	Group PValue Corrected with Bonferroni step down	GOLevels	GOGroups	% Associated Genes	Nr. Genes	Associated Genes Found
KEGG:05200	Pathways in cancer	KEGG_25.05.2022	0.00981989	0.451715	0.00981989	0.235677	[-1]	Group13	4.33145	23	[ADCY5, BIRC5, CCNA2, CXCR4, DAPK2, E2F2, EDN1, FGFR1, FGFR3, FOS, FZD7, GADD45B, GLI1, GNAI1, HMOX1, IL13RA1, IL15RA, IL23A, IL2RA, LAMA3, PIM2, RAD51, VEGFA]
KEGG:05166	Human T-cell leukemia virus 1 infection	KEGG_25.05.2022	7.52659e-07	4.44069e-05	7.52659e-07	2.33324e-05	[-1]	Group12	9.00901	20	[ADCY5, CCNA2, CCNB2, CDKN2C, E2F2, EGR1, EGR2, ESPL1, FOS, FOSL1, GPS2, IL15RA, IL1R1, IL2RA, MAD2L1, MMP7, NRP1, PTTG1, SLC25A4, ZFP36]
KEGG:04060	Cytokine-cytokine receptor interaction	KEGG_25.05.2022	0.000165269	0.00908978	0.000165269	0.0047928	[-1]	Group24	6.44068	19	[CSF1, CXCL2, CXCL3, CXCR4, GDF15, IL10RA, IL13RA1, IL15RA, IL17D, IL17RA, IL17RC, IL18RAP, IL1R1, IL1RN, IL23A, IL2RA, TNFRSF10C, TNFRSF12A, TNFSF14]
KEGG:04613	Neutrophil extracellular trap formation	KEGG_25.05.2022	1.33569e-06	7.74698e-05	2.01763e-06	6.05289e-05	[-1]	Group26	9.47368	18	[C5AR1, CTSG, FCGR1A, FCGR3A, H2AC11, H2AC13, H2AC7, H2AX, H2BC11, H2BC17, H2BC21, H3C1, H3C13, H3C2, H3C3, MPO, SELP, SLC25A4]
KEGG:05322	Systemic lupus erythematosus	KEGG_25.05.2022	2.86821e-07	1.72093e-05	2.01763e-06	6.05289e-05	[-1]	Group26	11.7647	16	[C1QA, CD80, CTSG, FCGR1A, FCGR3A, H2AC11, H2AC13, H2AC7, H2AX, H2BC11, H2BC17, H2BC21, H3C1, H3C13, H3C2, H3C3]
KEGG:05034	Alcoholism	KEGG_25.05.2022	7.49723e-05	0.00419845	2.01763e-06	6.05289e-05	[-1]	Group26	8.02139	15	[ADCY5, BDNF, FOSB, GNAI1, H2AC11, H2AC13, H2AC7, H2AX, H2BC11, H2BC17, H2BC21, H3C1, H3C13, H3C2, H3C3]
KEGG:05202	Transcriptional misregulation in cancer	KEGG_25.05.2022	0.000373069	0.0201457	0.000373069	0.0100729	[-1]	Group15	7.25389	14	[CCNA2, CDKN2C, CEBPB, DDIT3, ETV4, FCGR1A, FLT1, GADD45B, H3C1, H3C13, H3C2, H3C3, MAF, MPO]
KEGG:04010	MAPK signaling pathway	KEGG_25.05.2022	0.0542878	1	0.0542878	0.868605	[-1]	Group14	4.42177	13	[BDNF, CSF1, DDIT3, DUSP2, DUSP7, FGFR1, FGFR3, FLT1, FOS, GADD45B, IL1R1, MAP3K6, VEGFA]
KEGG:04110	Cell cycle	KEGG_25.05.2022	1.66044e-05	0.000946452	0.00137207	0.0356739	[-1]	Group28	10.3175	13	[CCNA2, CCNB1, CCNB2, CDC45, CDC6, CDKN2C, E2F2, ESPL1, GADD45B, MAD2L1, PKMYT1, PLK1, PTTG1]
KEGG:04380	Osteoclast differentiation	KEGG_25.05.2022	0.00147059	0.0750001	0.0813977	0.895374	[-1]	Group27	7.8125	10	[CSF1, FCGR1A, FCGR3A, FOS, FOSB, FOSL1, IL1R1, LILRB3, SOCS1, SOCS3]
KEGG:04061	Viral protein interaction with cytokine and cytokine receptor	KEGG_25.05.2022	0.000932374	0.0484834	0.000165269	0.0047928	[-1]	Group24	9	9	[CSF1, CXCL2, CXCL3, CXCR4, IL10RA, IL18RAP, IL2RA, TNFRSF10C, TNFSF14]
KEGG:04114	Oocyte meiosis	KEGG_25.05.2022	0.00591965	0.284143	0.00137207	0.0356739	[-1]	Group28	6.87023	9	[ADCY5, CCNB1, CCNB2, ESPL1, FBXO43, MAD2L1, PKMYT1, PLK1, PTTG1]
KEGG:04657	IL-17 signaling pathway	KEGG_25.05.2022	0.000594057	0.031485	0.000250439	0.00701228	[-1]	Group29	9.57447	9	[CEBPB, CXCL2, CXCL3, FOS, FOSB, FOSL1, IL17D, IL17RA, IL17RC]
KEGG:05207	Chemical carcinogenesis	KEGG_25.05.2022	0.116277	1	0.0211402	0.465085	[-1]	Group30	4.24528	9	[ADCY5, ADRB1, BIRC5, CDC6, FOS, GNAI1, NR1I3, UGT2A1, VEGFA]
KEGG:04630	JAK-STAT signaling pathway	KEGG_25.05.2022	0.0682795	1	0.0682795	0.887634	[-1]	Group20	4.93827	8	[IL10RA, IL13RA1, IL15RA, IL17D, IL23A, IL2RA, SOCS1, SOCS3]
KEGG:04914	Progesterone-mediated oocyte maturation	KEGG_25.05.2022	0.00422299	0.206926	0.00137207	0.0356739	[-1]	Group28	7.84314	8	[ADCY5, CCNA2, CCNB1, CCNB2, GNAI1, MAD2L1, PKMYT1, PLK1]
KEGG:05167	Kaposi sarcoma-associated herpesvirus infection	KEGG_25.05.2022	0.159179	1	0.000250439	0.00701228	[-1]	Group29	4.12371	8	[CXCL2, CXCL3, E2F2, FOS, HCK, MAP1LC3A, VEGFA, ZFP36]
KEGG:05323	Rheumatoid arthritis	KEGG_25.05.2022	0.00237893	0.118946	0.000250439	0.00701228	[-1]	Group29	8.60215	8	[CD80, CSF1, CXCL2, CXCL3, FLT1, FOS, IL23A, VEGFA]
KEGG:04218	Cellular senescence	KEGG_25.05.2022	0.118445	1	0.00137207	0.0356739	[-1]	Group28	4.48718	7	[CCNA2, CCNB1, CCNB2, E2F2, GADD45B, MYBL2, SLC25A4]
KEGG:04668	TNF signaling pathway	KEGG_25.05.2022	0.0233241	0.956287	0.000250439	0.00701228	[-1]	Group29	6.25	7	[CEBPB, CSF1, CXCL2, CXCL3, EDN1, FOS, SOCS3]
KEGG:04936	Alcoholic liver disease	KEGG_25.05.2022	0.0940182	1	0.000250439	0.00701228	[-1]	Group29	4.92958	7	[C1QA, C5AR1, CXCL2, CXCL3, IL17RA, IL17RC, LY96]
KEGG:04928	Parathyroid hormone synthesis, secretion and action	KEGG_25.05.2022	0.0177897	0.800535	0.0211402	0.465085	[-1]	Group30	6.60377	7	[ADCY5, EGR1, FGFR1, FOS, GNAI1, MMP25, NR4A2]
KEGG:04976	Bile secretion	KEGG_25.05.2022	0.0250422	1	0.0250422	0.500844	[-1]	Group05	6.74157	6	[ABCG8, ADCY5, CA2, LDLR, SLC9A3, UGT2A1]
KEGG:05145	Toxoplasmosis	KEGG_25.05.2022	0.0644804	1	0.0644804	0.967206	[-1]	Group10	5.35714	6	[GNAI1, IL10RA, LAMA3, LDLR, LY96, SOCS1]
KEGG:05150	Staphylococcus aureus infection	KEGG_25.05.2022	0.034609	1	0.034609	0.657572	[-1]	Group11	6.25	6	[C1QA, C5AR1, FCGR1A, FCGR3A, KRT18, SELP]
KEGG:04610	Complement and coagulation cascades	KEGG_25.05.2022	0.0204633	0.879924	0.0204633	0.470657	[-1]	Group19	7.05882	6	[C1QA, C5AR1, CLU, CPB2, F3, PROS1]
KEGG:04068	FoxO signaling pathway	KEGG_25.05.2022	0.14869	1	0.00137207	0.0356739	[-1]	Group28	4.58015	6	[CCNB1, CCNB2, GABARAPL1, GADD45B, HOMER1, PLK1]
KEGG:04064	NF-kappa B signaling pathway	KEGG_25.05.2022	0.0481129	1	0.000250439	0.00701228	[-1]	Group29	5.76923	6	[CXCL2, CXCL3, GADD45B, IL1R1, LY96, TNFSF14]
KEGG:05146	Amoebiasis	KEGG_25.05.2022	0.044472	1	0.000250439	0.00701228	[-1]	Group29	5.88235	6	[CTSG, CXCL2, CXCL3, GNAL, IL1R1, LAMA3]
KEGG:04926	Relaxin signaling pathway	KEGG_25.05.2022	0.144448	1	0.0211402	0.465085	[-1]	Group30	4.65116	6	[ADCY5, EDN1, FOS, GNAI1, RXFP1, VEGFA]
KEGG:05418	Fluid shear stress and atherosclerosis	KEGG_25.05.2022	0.168166	1	0.0211402	0.465085	[-1]	Group30	4.31655	6	[CAV2, EDN1, FOS, HMOX1, IL1R1, VEGFA]
KEGG:04974	Protein digestion and absorption	KEGG_25.05.2022	0.189944	1	0.189944	0.949718	[-1]	Group04	4.85437	5	[COL23A1, COL5A2, COL8A2, CPB2, SLC9A3]
KEGG:04979	Cholesterol metabolism	KEGG_25.05.2022	0.00833575	0.39178	0.00833575	0.208394	[-1]	Group08	10	5	[ABCG8, APOA1, APOE, LDLR, LRP1]
KEGG:04640	Hematopoietic cell lineage	KEGG_25.05.2022	0.105924	1	0.105924	0.953317	[-1]	Group21	5.05051	5	[CD2, CSF1, FCGR1A, IL1R1, IL2RA]
KEGG:04935	Growth hormone synthesis, secretion and action	KEGG_25.05.2022	0.22976	1	0.0813977	0.895374	[-1]	Group27	4.20168	5	[ADCY5, FOS, GNAI1, SOCS1, SOCS3]
KEGG:04115	p53 signaling pathway	KEGG_25.05.2022	0.0371901	1	0.00137207	0.0356739	[-1]	Group28	6.84932	5	[CCNB1, CCNB2, GADD45B, GTSE1, RRM2]
KEGG:04935	Growth hormone synthesis, secretion and action	KEGG_25.05.2022	0.22976	1	0.0211402	0.465085	[-1]	Group30	4.20168	5	[ADCY5, FOS, GNAI1, SOCS1, SOCS3]
KEGG:05133	Pertussis	KEGG_25.05.2022	0.0430864	1	0.0211402	0.465085	[-1]	Group30	6.57895	5	[C1QA, FOS, GNAI1, IL23A, LY96]
KEGG:00983	Drug metabolism	KEGG_25.05.2022	0.14435	1	0.14435	1	[-1]	Group01	5	4	[MPO, RRM2, TK1, UGT2A1]
KEGG:04933	AGE-RAGE signaling pathway in diabetic complications	KEGG_25.05.2022	0.323076	0.969227	0.323076	0.646151	[-1]	Group03	4	4	[EDN1, EGR1, F3, VEGFA]
KEGG:04978	Mineral absorption	KEGG_25.05.2022	0.0649545	1	0.0649545	0.909362	[-1]	Group07	6.66667	4	[HMOX1, MT1E, MT2A, SLC9A3]
KEGG:03460	Fanconi anemia pathway	KEGG_25.05.2022	0.0472597	1	0.0472597	0.803416	[-1]	Group09	7.40741	4	[FANCE, RAD51, TOP3B, UBE2T]
KEGG:05221	Acute myeloid leukemia	KEGG_25.05.2022	0.0893592	1	0.0893592	0.893592	[-1]	Group17	5.97015	4	[CCNA2, FCGR1A, MPO, PIM2]
KEGG:03250	Viral life cycle	KEGG_25.05.2022	0.0749307	1	0.0749307	0.899168	[-1]	Group22	6.34921	4	[APOBEC3B, APOBEC3H, CXCR4, FEZ1]
KEGG:05212	Pancreatic cancer	KEGG_25.05.2022	0.126209	1	0.0436093	0.784967	[-1]	Group25	5.26316	4	[E2F2, GADD45B, RAD51, VEGFA]
KEGG:05219	Bladder cancer	KEGG_25.05.2022	0.0194617	0.856317	0.0436093	0.784967	[-1]	Group25	9.7561	4	[DAPK2, E2F2, FGFR3, VEGFA]
KEGG:04666	Fc gamma R-mediated phagocytosis	KEGG_25.05.2022	0.312736	1	0.0813977	0.895374	[-1]	Group27	4.12371	4	[FCGR1A, FCGR3A, HCK, MARCKSL1]
KEGG:05140	Leishmaniasis	KEGG_25.05.2022	0.130649	1	0.0813977	0.895374	[-1]	Group27	5.19481	4	[FCGR1A, FCGR3A, FOS, MARCKSL1]
KEGG:04713	Circadian entrainment	KEGG_25.05.2022	0.312736	1	0.0211402	0.465085	[-1]	Group30	4.12371	4	[ADCY5, FOS, GNAI1, KCNJ5]
KEGG:04924	Renin secretion	KEGG_25.05.2022	0.0970393	1	0.0211402	0.465085	[-1]	Group30	5.7971	4	[ADCY5, ADRB1, EDN1, GNAI1]
KEGG:04925	Aldosterone synthesis and secretion	KEGG_25.05.2022	0.316099	1	0.0211402	0.465085	[-1]	Group30	4.08163	4	[ADCY5, KCNJ5, LDLR, NR4A2]
KEGG:05030	Cocaine addiction	KEGG_25.05.2022	0.0348653	1	0.0211402	0.465085	[-1]	Group30	8.16327	4	[ADCY5, BDNF, FOSB, GNAI1]
KEGG:00480	Glutathione metabolism	KEGG_25.05.2022	0.181122	1	0.181122	1	[-1]	Group00	5.17241	3	[GPX3, NAT8B, RRM2]
KEGG:03320	PPAR signaling pathway	KEGG_25.05.2022	0.44031	0.44031	0.44031	0.44031	[-1]	Group02	4	3	[APOA1, ILK, ME1]
KEGG:04977	Vitamin digestion and absorption	KEGG_25.05.2022	0.0218921	0.91947	0.0218921	0.459735	[-1]	Group06	12.5	3	[APOA1, PLB1, TCN2]
KEGG:05217	Basal cell carcinoma	KEGG_25.05.2022	0.213632	1	0.213632	0.854528	[-1]	Group16	4.7619	3	[FZD7, GADD45B, GLI1]
KEGG:05321	Inflammatory bowel disease	KEGG_25.05.2022	0.226973	1	0.226973	0.68092	[-1]	Group18	4.61538	3	[IL18RAP, IL23A, MAF]
KEGG:04672	Intestinal immune network for IgA production	KEGG_25.05.2022	0.126756	1	0.126756	1	[-1]	Group23	6.12245	3	[CD80, CXCR4, IL15RA]
KEGG:05218	Melanoma	KEGG_25.05.2022	0.431198	0.862395	0.0436093	0.784967	[-1]	Group25	4.16667	3	[E2F2, FGFR1, GADD45B]
KEGG:04917	Prolactin signaling pathway	KEGG_25.05.2022	0.260953	1	0.0813977	0.895374	[-1]	Group27	4.28571	3	[FOS, SOCS1, SOCS3]
KEGG:04917	Prolactin signaling pathway	KEGG_25.05.2022	0.260953	1	0.0211402	0.465085	[-1]	Group30	4.28571	3	[FOS, SOCS1, SOCS3]
KEGG:04923	Regulation of lipolysis in adipocytes	KEGG_25.05.2022	0.168524	1	0.0211402	0.465085	[-1]	Group30	5.35714	3	[ADCY5, ADRB1, GNAI1]
KEGG:05031	Amphetamine addiction	KEGG_25.05.2022	0.254097	1	0.0211402	0.465085	[-1]	Group30	4.34783	3	[ADCY5, FOS, FOSB]

## Sheet: FLT3iDOWNpat2
Genes 2F DOWN in >1 FLT3i relpase sample
ID	Term	Ontology Source	Term PValue	Term PValue Corrected with Bonferroni step down	Group PValue	Group PValue Corrected with Bonferroni step down	GOLevels	GOGroups	% Associated Genes	Nr. Genes	Associated Genes Found
KEGG:00520	Amino sugar and nucleotide sugar metabolism	KEGG_25.05.2022	0.0345447	0.172723	0.0345447	0.172723	[-1]	Group0	6.12245	3	[FCSK, GNPDA1, HK3]
KEGG:04061	Viral protein interaction with cytokine and cytokine receptor	KEGG_25.05.2022	0.0585442	0.175633	0.0585442	0.175633	[-1]	Group1	4	4	[CCL1, CCR9, CXCL8, IL20RB]
KEGG:04115	p53 signaling pathway	KEGG_25.05.2022	0.0910062	0.0910062	0.0910062	0.0910062	[-1]	Group2	4.10959	3	[CDKN2A, PMAIP1, SIAH1]
KEGG:04514	Cell adhesion molecules	KEGG_25.05.2022	0.0218247	0.152773	0.0218247	0.152773	[-1]	Group3	4.02685	6	[CD226, CD6, CLDN5, LRRC4, NRXN2, TIGIT]
KEGG:04666	Fc gamma R-mediated phagocytosis	KEGG_25.05.2022	0.0534503	0.213801	0.0534503	0.213801	[-1]	Group4	4.12371	4	[ACTR2, FCGR2A, FCGR2B, NCF1]
KEGG:04927	Cortisol synthesis and secretion	KEGG_25.05.2022	0.0693847	0.138769	0.0693847	0.138769	[-1]	Group5	4.61538	3	[CREB5, NR4A1, PDE8B]
KEGG:04962	Vasopressin-regulated water reabsorption	KEGG_25.05.2022	0.0261637	0.156982	0.0261637	0.156982	[-1]	Group6	6.81818	3	[CREB5, DYNC2H1, DYNLL2]

## Sheet: FLT3iUPRUNXChIP
Genes 2F UP in >1 FLT3i relapse sample and RUNX1 ChIP targets
ID	Term	Ontology Source	Term PValue	Term PValue Corrected with Bonferroni step down	Group PValue	Group PValue Corrected with Bonferroni step down	GOLevels	GOGroups	% Associated Genes	Nr. Genes	Associated Genes Found
KEGG:04060	Cytokine-cytokine receptor interaction	KEGG_25.05.2022	0.0118486	0.177729	0.0118486	0.0947888	[-1]	Group06	2.0339	6	[CSF1, CXCR4, GDF15, IL10RA, IL17RA, TNFSF14]
KEGG:04010	MAPK signaling pathway	KEGG_25.05.2022	0.0116651	0.186642	0.00108621	0.0108621	[-1]	Group07	2.04082	6	[CSF1, DUSP2, DUSP7, FLT1, FOS, GADD45B]
KEGG:05166	Human T-cell leukemia virus 1 infection	KEGG_25.05.2022	0.014335	0.200691	0.014335	0.100345	[-1]	Group01	2.25225	5	[EGR2, FOS, MMP7, SLC25A4, ZFP36]
KEGG:04380	Osteoclast differentiation	KEGG_25.05.2022	0.0013981	0.027962	0.00108621	0.0108621	[-1]	Group07	3.90625	5	[CSF1, FOS, FOSB, SOCS1, SOCS3]
KEGG:04380	Osteoclast differentiation	KEGG_25.05.2022	0.0013981	0.027962	0.00561111	0.0505	[-1]	Group09	3.90625	5	[CSF1, FOS, FOSB, SOCS1, SOCS3]
KEGG:04020	Calcium signaling pathway	KEGG_25.05.2022	0.0703637	0.492546	0.0703637	0.281455	[-1]	Group00	1.66667	4	[ADRB1, CXCR4, FLT1, SLC25A4]
KEGG:05202	Transcriptional misregulation in cancer	KEGG_25.05.2022	0.0364678	0.401146	0.0364678	0.218807	[-1]	Group02	2.07254	4	[FLT1, GADD45B, MAF, MPO]
KEGG:04061	Viral protein interaction with cytokine and cytokine receptor	KEGG_25.05.2022	0.00396908	0.0754125	0.0118486	0.0947888	[-1]	Group06	4	4	[CSF1, CXCR4, IL10RA, TNFSF14]
KEGG:04668	TNF signaling pathway	KEGG_25.05.2022	0.00593643	0.106856	0.00108621	0.0108621	[-1]	Group07	3.57143	4	[CSF1, EDN1, FOS, SOCS3]
KEGG:04080	Neuroactive ligand-receptor interaction	KEGG_25.05.2022	0.297953	0.297953	0.240272	0.240272	[-1]	Group08	1.10497	4	[ADRB1, CTSG, EDN1, RXFP1]
KEGG:04668	TNF signaling pathway	KEGG_25.05.2022	0.00593643	0.106856	0.240272	0.240272	[-1]	Group08	3.57143	4	[CSF1, EDN1, FOS, SOCS3]
KEGG:04668	TNF signaling pathway	KEGG_25.05.2022	0.00593643	0.106856	0.00561111	0.0505	[-1]	Group09	3.57143	4	[CSF1, EDN1, FOS, SOCS3]
KEGG:04068	FoxO signaling pathway	KEGG_25.05.2022	0.0533838	0.42707	0.0533838	0.266919	[-1]	Group03	2.29008	3	[GABARAPL1, GADD45B, HOMER1]
KEGG:04514	Cell adhesion molecules	KEGG_25.05.2022	0.0726833	0.4361	0.0726833	0.21805	[-1]	Group04	2.01342	3	[ALCAM, CD2, CDH2]
KEGG:04613	Neutrophil extracellular trap formation	KEGG_25.05.2022	0.126227	0.504909	0.126227	0.252455	[-1]	Group05	1.57895	3	[CTSG, MPO, SLC25A4]
KEGG:05323	Rheumatoid arthritis	KEGG_25.05.2022	0.0224513	0.291867	0.00108621	0.0108621	[-1]	Group07	3.22581	3	[CSF1, FLT1, FOS]
KEGG:04024	cAMP signaling pathway	KEGG_25.05.2022	0.173803	0.347606	0.240272	0.240272	[-1]	Group08	1.35747	3	[ADRB1, EDN1, FOS]
KEGG:04926	Relaxin signaling pathway	KEGG_25.05.2022	0.0514164	0.462747	0.240272	0.240272	[-1]	Group08	2.32558	3	[EDN1, FOS, RXFP1]
KEGG:05207	Chemical carcinogenesis	KEGG_25.05.2022	0.159477	0.478432	0.240272	0.240272	[-1]	Group08	1.41509	3	[ADRB1, CDC6, FOS]
KEGG:04024	cAMP signaling pathway	KEGG_25.05.2022	0.173803	0.347606	0.00561111	0.0505	[-1]	Group09	1.35747	3	[ADRB1, EDN1, FOS]
KEGG:04630	JAK-STAT signaling pathway	KEGG_25.05.2022	0.0883103	0.441552	0.00561111	0.0505	[-1]	Group09	1.85185	3	[IL10RA, SOCS1, SOCS3]
KEGG:04657	IL-17 signaling pathway	KEGG_25.05.2022	0.0230868	0.277041	0.00561111	0.0505	[-1]	Group09	3.19149	3	[FOS, FOSB, IL17RA]
KEGG:04917	Prolactin signaling pathway	KEGG_25.05.2022	0.0105131	0.178723	0.00561111	0.0505	[-1]	Group09	4.28571	3	[FOS, SOCS1, SOCS3]
KEGG:04926	Relaxin signaling pathway	KEGG_25.05.2022	0.0514164	0.462747	0.00561111	0.0505	[-1]	Group09	2.32558	3	[EDN1, FOS, RXFP1]
KEGG:04935	Growth hormone synthesis, secretion and action	KEGG_25.05.2022	0.0421317	0.421317	0.00561111	0.0505	[-1]	Group09	2.52101	3	[FOS, SOCS1, SOCS3]
KEGG:05323	Rheumatoid arthritis	KEGG_25.05.2022	0.0224513	0.291867	0.00561111	0.0505	[-1]	Group09	3.22581	3	[CSF1, FLT1, FOS]

## Sheet: FLT3iDOWNpatRUNXChIP
Genes 2F DOWN in >1 FLT3i relapse sample and RUNX1 ChIP targets
ID	Term	Ontology Source	Term PValue	Term PValue Corrected with Bonferroni step down	Group PValue	Group PValue Corrected with Bonferroni step down	GOLevels	GOGroups	% Associated Genes	Nr. Genes	Associated Genes Found
KEGG:04062	Chemokine signaling pathway	KEGG_25.05.2022	0.0143239	0.0143239	0.0143239	0.0143239	[-1]	Group0	1.5625	3	[CCL1, CXCL8, NCF1]
KEGG:04145	Phagosome	KEGG_25.05.2022	0.00758961	0.0227688	0.00758961	0.0227688	[-1]	Group1	1.97368	3	[DYNC2H1, FCGR2B, NCF1]
KEGG:04621	NOD-like receptor signaling pathway	KEGG_25.05.2022	0.0127755	0.0255509	0.0127755	0.0255509	[-1]	Group2	1.63043	3	[CAMP, CXCL8, NAMPT]

## Sheet: FLT3i UP AP-1 Targ
Genes 2F UP in >1 FLT3i relapse sample and AP-1 module targets
ID	Term	Ontology Source	Term PValue	Term PValue Corrected with Bonferroni step down	Group PValue	Group PValue Corrected with Bonferroni step down	GOLevels	GOGroups	% Associated Genes	Nr. Genes	Associated Genes Found
KEGG:05140	Leishmaniasis	KEGG_25.05.2022	0.0273444	0.410166	0.0273444	0.0546888	[-1]	Group03	3.8961	3	[FCGR1A, FOS, MARCKSL1]
KEGG:03250	Viral life cycle	KEGG_25.05.2022	0.0161384	0.338905	0.0699664	0.0699664	[-1]	Group06	4.7619	3	[APOBEC3B, APOBEC3H, CXCR4]
KEGG:04066	HIF-1 signaling pathway	KEGG_25.05.2022	0.0649383	0.454568	0.0047091	0.0282546	[-1]	Group08	2.75229	3	[EDN1, FLT1, HMOX1]
KEGG:04926	Relaxin signaling pathway	KEGG_25.05.2022	0.0961629	0.384652	0.0047091	0.0282546	[-1]	Group08	2.32558	3	[EDN1, FOS, RXFP1]
KEGG:04210	Apoptosis	KEGG_25.05.2022	0.108313	0.216626	0.00850866	0.0425433	[-1]	Group09	2.20588	3	[DDIT3, FOS, GADD45B]
KEGG:04936	Alcoholic liver disease	KEGG_25.05.2022	0.119182	0.119182	0.00850866	0.0425433	[-1]	Group09	2.11268	3	[C5AR1, CXCL3, LY96]
KEGG:04917	Prolactin signaling pathway	KEGG_25.05.2022	0.0213345	0.42669	0.000154493	0.00169942	[-1]	Group10	4.28571	3	[FOS, SOCS1, SOCS3]
KEGG:04935	Growth hormone synthesis, secretion and action	KEGG_25.05.2022	0.0798726	0.479235	0.000154493	0.00169942	[-1]	Group10	2.52101	3	[FOS, SOCS1, SOCS3]
KEGG:04114	Oocyte meiosis	KEGG_25.05.2022	0.099574	0.298722	0.000731705	0.00658534	[-1]	Group12	2.29008	3	[CCNB2, PLK1, PTTG1]
KEGG:04115	p53 signaling pathway	KEGG_25.05.2022	0.0238104	0.404777	0.000731705	0.00658534	[-1]	Group12	4.10959	3	[CCNB2, GADD45B, RRM2]
KEGG:05218	Melanoma	KEGG_25.05.2022	0.0229685	0.436401	0.000731705	0.00658534	[-1]	Group12	4.16667	3	[E2F2, FGFR1, GADD45B]
KEGG:05222	Small cell lung cancer	KEGG_25.05.2022	0.0429436	0.429436	0.000731705	0.00658534	[-1]	Group12	3.26087	3	[E2F2, GADD45B, LAMA3]
KEGG:05146	Amoebiasis	KEGG_25.05.2022	0.0108036	0.248483	0.0108036	0.0432144	[-1]	Group05	3.92157	4	[CXCL3, GNAL, IL1R1, LAMA3]
KEGG:05418	Fluid shear stress and atherosclerosis	KEGG_25.05.2022	0.0300205	0.420287	0.0047091	0.0282546	[-1]	Group08	2.8777	4	[EDN1, FOS, HMOX1, IL1R1]
KEGG:04630	JAK-STAT signaling pathway	KEGG_25.05.2022	0.0483002	0.386402	0.000154493	0.00169942	[-1]	Group10	2.46914	4	[IL10RA, IL15RA, SOCS1, SOCS3]
KEGG:04640	Hematopoietic cell lineage	KEGG_25.05.2022	0.00975263	0.234063	0.000154493	0.00169942	[-1]	Group10	4.0404	4	[CD2, CSF1, FCGR1A, IL1R1]
KEGG:04657	IL-17 signaling pathway	KEGG_25.05.2022	0.00815354	0.203838	0.000154493	0.00169942	[-1]	Group10	4.25532	4	[CXCL3, FOS, FOSB, FOSL1]
KEGG:05323	Rheumatoid arthritis	KEGG_25.05.2022	0.00785598	0.204255	0.000154493	0.00169942	[-1]	Group10	4.30108	4	[CSF1, CXCL3, FLT1, FOS]
KEGG:05167	Kaposi sarcoma-associated herpesvirus infection	KEGG_25.05.2022	0.0820169	0.410085	0.000130029	0.00156035	[-1]	Group11	2.06186	4	[CXCL3, E2F2, FOS, ZFP36]
KEGG:05224	Breast cancer	KEGG_25.05.2022	0.0358096	0.393905	0.000130029	0.00156035	[-1]	Group11	2.72109	4	[E2F2, FGFR1, FOS, GADD45B]
KEGG:04068	FoxO signaling pathway	KEGG_25.05.2022	0.0248307	0.39729	0.000731705	0.00658534	[-1]	Group12	3.05344	4	[CCNB2, GABARAPL1, GADD45B, PLK1]
KEGG:04218	Cellular senescence	KEGG_25.05.2022	0.0430471	0.387424	0.000731705	0.00658534	[-1]	Group12	2.5641	4	[CCNB2, E2F2, GADD45B, SLC25A4]
KEGG:04610	Complement and coagulation cascades	KEGG_25.05.2022	0.000735691	0.0228064	0.000735691	0.00588553	[-1]	Group01	5.88235	5	[C5AR1, CLU, CPB2, F3, PROS1]
KEGG:05145	Toxoplasmosis	KEGG_25.05.2022	0.00252316	0.0731715	0.00252316	0.0176621	[-1]	Group04	4.46429	5	[IL10RA, LAMA3, LDLR, LY96, SOCS1]
KEGG:05170	Human immunodeficiency virus 1 infection	KEGG_25.05.2022	0.0335289	0.435875	0.0699664	0.0699664	[-1]	Group06	2.35849	5	[APOBEC3B, APOBEC3H, CCNB2, CXCR4, FOS]
KEGG:04668	TNF signaling pathway	KEGG_25.05.2022	0.00252316	0.0731715	0.0047091	0.0282546	[-1]	Group08	4.46429	5	[CSF1, CXCL3, EDN1, FOS, SOCS3]
KEGG:04064	NF-kappa B signaling pathway	KEGG_25.05.2022	0.00182214	0.0546642	0.00850866	0.0425433	[-1]	Group09	4.80769	5	[CXCL3, GADD45B, IL1R1, LY96, TNFSF14]
KEGG:05417	Lipid and atherosclerosis	KEGG_25.05.2022	0.0353073	0.423688	0.00850866	0.0425433	[-1]	Group09	2.32558	5	[CXCL3, DDIT3, FOS, LDLR, LY96]
KEGG:05202	Transcriptional misregulation in cancer	KEGG_25.05.2022	0.0235779	0.424403	0.000130029	0.00156035	[-1]	Group11	2.59067	5	[DDIT3, FCGR1A, FLT1, GADD45B, MAF]
KEGG:04110	Cell cycle	KEGG_25.05.2022	0.00419354	0.113225	0.000731705	0.00658534	[-1]	Group12	3.96825	5	[CCNB2, E2F2, GADD45B, PLK1, PTTG1]
KEGG:04020	Calcium signaling pathway	KEGG_25.05.2022	0.0157779	0.347114	0.0157779	0.0473337	[-1]	Group02	2.5	6	[ADRB1, CXCR4, FGFR1, FLT1, GNAL, SLC25A4]
KEGG:04061	Viral protein interaction with cytokine and cytokine receptor	KEGG_25.05.2022	0.000190294	0.00608942	0.000172138	0.00172138	[-1]	Group07	6	6	[CSF1, CXCL3, CXCR4, IL10RA, IL18RAP, TNFSF14]
KEGG:04380	Osteoclast differentiation	KEGG_25.05.2022	1.12812e-05	0.000383561	0.000154493	0.00169942	[-1]	Group10	6.25	8	[CSF1, FCGR1A, FOS, FOSB, FOSL1, IL1R1, SOCS1, SOCS3]
KEGG:04010	MAPK signaling pathway	KEGG_25.05.2022	0.00325709	0.0911985	0.000130029	0.00156035	[-1]	Group11	2.72109	8	[CSF1, DDIT3, DUSP2, FGFR1, FLT1, FOS, GADD45B, IL1R1]
KEGG:04060	Cytokine-cytokine receptor interaction	KEGG_25.05.2022	0.000172138	0.00568056	0.000172138	0.00172138	[-1]	Group07	3.38983	10	[CSF1, CXCL3, CXCR4, GDF15, IL10RA, IL15RA, IL18RAP, IL1R1, IL1RN, TNFSF14]
KEGG:05166	Human T-cell leukemia virus 1 infection	KEGG_25.05.2022	2.21204e-06	7.74216e-05	2.21204e-06	2.87566e-05	[-1]	Group00	4.95496	11	[CCNB2, E2F2, EGR2, FOS, FOSL1, IL15RA, IL1R1, MMP7, PTTG1, SLC25A4, ZFP36]

## Sheet: FLT3iDOWNAP1mod
Genes 2F DOWN in >1 FLT3i relapse sample and AP-1 module targets
ID	Term	Ontology Source	Term PValue	Term PValue Corrected with Bonferroni step down	Group PValue	Group PValue Corrected with Bonferroni step down	GOLevels	GOGroups	% Associated Genes	Nr. Genes	Associated Genes Found
KEGG:04080	Neuroactive ligand-receptor interaction	KEGG_25.05.2022	0.0519335	0.0519335	0.0519335	0.0519335	[-1]	Group0	1.10497	4	[AVPR1B, HRH4, LPAR6, P2RY13]
KEGG:04921	Oxytocin signaling pathway	KEGG_25.05.2022	0.0220888	0.0441775	0.0220888	0.0441775	[-1]	Group1	1.94805	3	[CACNB4, MEF2C, PPP1CB]
