# Supplementary material for: Pharmacological inhibition of RAS overcomes FLT3 inhibitor resistance in FLT3-ITD+ AML through AP-1 and RUNX1
Source: iScience. 2024 Mar 26;27(4):109576. doi: 10.1016/j.isci.2024.109576 (PMC11024925; doi:10.1016/j.isci.2024.109576)
Supplement: Data S3. MOLM14 & MV4-11 RNA-seq results and KEGG pathway analysis, related to Figures 7 and S6 — RNA-seq analysis shows deregulated genes in MOLM14 and MV4-11 experiments. KEGG pathway analysis of deregulated genes is also shown. [file mmc4.xlsx]

## Sheet: IL3 vs. Unt
MOLM14 - IL3 vs. Untreated - RNA-Seq analysis
ensID	geneID	IL3	Untreated	logFC	P.Value	Adj.P.Value
ENSG00000100336	APOL4	11.8568	3.85152	1.61514	1.94858e-07	0.000167837
ENSG00000243244	STON1	59.1244	22.9368	1.36442	1.115e-13	2.88117e-10
ENSG00000139187	KLRG1	3.47519	1.44285	1.26581	0.00090872	0.100995
ENSG00000137193	PIM1	166.462	71.8188	1.21322	1.52838e-16	9.38982e-13
ENSG00000113739	STC2	11.0421	5.11257	1.09496	3.80814e-05	0.0109336
ENSG00000150471	ADGRL3	2.75054	1.3114	1.06273	0.0071685	0.246158
ENSG00000138316	ADAMTS14	3.49854	1.67909	1.06226	0.00418946	0.192454
ENSG00000177576	C18orf32	3.47519	1.8966	0.874316	0.0163746	0.336477
ENSG00000134755	DSC2	4.75581	2.60291	0.871201	0.00649716	0.233257
ENSG00000117090	SLAMF1	2.91373	1.59513	0.86698	0.0197935	0.354568
ENSG00000241322	FBXW10B	5.27718	2.98899	0.837772	0.00835455	0.257769
ENSG00000168685	IL7R	5.01542	2.82761	0.835928	0.00754051	0.248983
ENSG00000128965	CHAC1	6.50078	3.70512	0.811465	0.00370272	0.1844
ENSG00000114737	CISH	20.285	11.6355	0.804453	6.19876e-06	0.0026696
ENSG00000133983	COX16	3.77509	2.13915	0.790705	0.0405122	0.448804
ENSG00000185842	DNAH14	5.96398	3.51475	0.774863	0.00760092	0.248983
ENSG00000164970	FAM219A	6.9009	4.10026	0.745994	0.00659292	0.234981
ENSG00000165886	UBTD1	4.81016	2.88977	0.735498	0.0161356	0.334223
ENSG00000103852	TTC23	3.86717	2.37106	0.708263	0.03589	0.431064
ENSG00000198829	SUCNR1	11.94	7.29099	0.698358	0.00121014	0.112685
ENSG00000164867	NOS3	3.45397	2.11393	0.697782	0.0483306	0.462295
ENSG00000144406	UNC80	2.80162	1.73409	0.694268	0.0626041	0.498517
ENSG00000197362	ZNF786	5.34345	3.28807	0.691881	0.0275396	0.394273
ENSG00000151332	MBIP	14.2484	8.97444	0.667135	0.000905482	0.100995
ENSG00000131037	EPS8L1	6.6458	4.16917	0.662511	0.0134353	0.308618
ENSG00000134278	SPIRE1	3.53438	2.28025	0.644808	0.0619773	0.496203
ENSG00000105404	RABAC1	4.19423	2.68157	0.635776	0.0460241	0.457393
ENSG00000124225	PMEPA1	3.48123	2.24618	0.629643	0.0622624	0.497079
ENSG00000101557	USP14	58.5993	38.0852	0.627969	0.00018199	0.0379662
ENSG00000108666	C17orf75	15.1662	9.89779	0.627445	0.00098035	0.104463
ENSG00000185340	GAS2L1	3.32458	2.13759	0.626885	0.073427	0.524856
ENSG00000099814	CEP170B	3.27604	2.13915	0.621902	0.072417	0.522553
ENSG00000151632	AKR1C2	4.32006	2.83708	0.6146	0.0533197	0.479548
ENSG00000186469	GNG2	4.20735	2.76164	0.597808	0.0790886	0.539222
ENSG00000135838	NPL	8.20312	5.43979	0.585838	0.0253864	0.378551
ENSG00000153071	DAB2	3.41958	2.33401	0.584812	0.126695	0.611948
ENSG00000138835	RGS3	4.56479	3.06868	0.582442	0.0650929	0.505288
ENSG00000179750	APOBEC3B	8.71412	5.81913	0.575324	0.0136957	0.311119
ENSG00000176890	TYMS	88.5845	59.8099	0.571558	2.79117e-06	0.00144247
ENSG00000099250	NRP1	6.60974	4.45827	0.570526	0.0254467	0.378551
ENSG00000118971	CCND2	3.99411	2.68157	0.567844	0.0733105	0.524856
ENSG00000057657	PRDM1	4.11905	2.79901	0.567075	0.0805996	0.543698
ENSG00000168811	IL12A	4.70752	3.18237	0.566749	0.0535836	0.47995
ENSG00000124406	ATP8A1	3.22677	2.19332	0.565111	0.100692	0.572564
ENSG00000168209	DDIT4	13.1987	8.96771	0.562529	0.00347619	0.1844
ENSG00000085644	ZNF213	5.73366	3.88618	0.54974	0.0470971	0.457945
ENSG00000175048	ZDHHC14	8.57254	5.89184	0.543525	0.0186938	0.350079
ENSG00000135338	LCA5	3.02169	2.10599	0.542048	0.141497	0.626076
ENSG00000169105	CHST14	14.1434	9.6498	0.541958	0.00331168	0.181109
ENSG00000088826	SMOX	7.72705	5.31132	0.54013	0.0219034	0.370529
ENSG00000116761	CTH	13.2719	9.09503	0.540018	0.00372769	0.1844
ENSG00000221926	TRIM16	59.4436	40.9909	0.53835	1.10538e-06	0.000714076
ENSG00000196814	MVB12B	2.9955	2.09161	0.537217	0.140772	0.625791
ENSG00000151012	SLC7A11	58.357	40.4239	0.531179	3.10332e-06	0.00147668
ENSG00000095739	BAMBI	4.50922	3.15061	0.528929	0.081103	0.544338
ENSG00000108691	CCL2	5.42587	3.75634	0.528009	0.0547988	0.483641
ENSG00000122641	INHBA	3.32931	2.31526	0.525926	0.115589	0.597193
ENSG00000144711	IQSEC1	8.63055	6.05183	0.524539	0.0221645	0.372745
ENSG00000116701	NCF2	22.0377	15.1857	0.524285	0.00145034	0.121855
ENSG00000100926	TM9SF1	6.55429	4.64678	0.523342	0.0668522	0.510706
ENSG00000217930	PAM16	4.14954	2.91633	0.52074	0.0971206	0.566511
ENSG00000197417	SHPK	5.66501	3.93419	0.519861	0.0569572	0.487169
ENSG00000091106	NLRC4	2.93707	2.07714	0.513283	0.16004	0.655318
ENSG00000109738	GLRB	2.80162	1.96774	0.512762	0.151332	0.643189
ENSG00000116016	EPAS1	7.48818	5.26759	0.512208	0.0323509	0.418635
ENSG00000104290	FZD3	16.5316	11.7536	0.49676	0.00273626	0.16348
ENSG00000145087	STXBP5L	7.0332	5.03727	0.489218	0.0493626	0.467795
ENSG00000113504	SLC12A7	7.75114	5.55806	0.486565	0.0373421	0.436616
ENSG00000213203	GIMAP1	3.14768	2.28025	0.483992	0.176243	0.673798
ENSG00000185838	GNB1L	4.9192	3.51475	0.481152	0.0880738	0.553301
ENSG00000122481	RWDD3	3.96441	2.82761	0.479814	0.137556	0.621915
ENSG00000182389	CACNB4	5.67334	4.05173	0.479292	0.0745242	0.529543
ENSG00000136026	CKAP4	12.657	9.19948	0.476877	0.0157802	0.33017
ENSG00000134864	GGACT	6.39776	4.6142	0.472399	0.0643361	0.504028
ENSG00000144681	STAC	2.97703	2.13915	0.469896	0.197658	0.693011
ENSG00000150510	FAM124A	16.3664	11.8689	0.469572	0.0057905	0.226707
ENSG00000099256	PRTFDC1	3.58675	2.60291	0.468311	0.144853	0.632705
ENSG00000221968	FADS3	5.84928	4.31925	0.466547	0.115614	0.597193
ENSG00000205544	TMEM256	10.1452	7.33865	0.466212	0.0210328	0.363636
ENSG00000172936	MYD88	24.4687	17.7616	0.465988	0.00168436	0.129317
ENSG00000127533	F2RL3	3.00163	2.18106	0.460814	0.193834	0.689908
ENSG00000097021	ACOT7	11.929	8.68321	0.458889	0.0153006	0.325527
ENSG00000095794	CREM	7.34907	5.3647	0.453764	0.054364	0.48363
ENSG00000080822	CLDND1	61.7488	45.1533	0.453003	1.04098e-05	0.00384271
ENSG00000109099	PMP22	11.5136	8.48284	0.452043	0.0205918	0.362738
ENSG00000182134	TDRKH	3.78897	2.75069	0.450249	0.159032	0.654883
ENSG00000136938	ANP32B	53.7073	39.5881	0.448549	0.00109265	0.108592
ENSG00000153790	C7orf31	2.60441	1.89483	0.446653	0.262314	0.735395
ENSG00000160161	CILP2	2.81378	2.06418	0.446053	0.215891	0.704041
ENSG00000185015	CA13	6.0843	4.43187	0.445106	0.0891497	0.553424
ENSG00000224578	HNRNPA1L3	5.37676	3.93419	0.443051	0.102963	0.57532
ENSG00000270629	NBPF14	6.04489	4.48601	0.440216	0.0917475	0.5583
ENSG00000005187	ACSM3	4.22106	3.10776	0.439217	0.18475	0.680216
ENSG00000089159	PXN	3.25997	2.39777	0.438318	0.190872	0.686449
ENSG00000153989	NUS1	107.41	79.4225	0.436233	3.14308e-06	0.00147668
ENSG00000102897	LYRM1	35.0484	25.9876	0.434066	0.000305573	0.0471404
ENSG00000165029	ABCA1	13.4236	9.95857	0.433282	0.0141385	0.316311
ENSG00000130748	TMEM160	4.81453	3.55175	0.433094	0.12506	0.610879
ENSG00000181817	LSM10	10.5046	7.84855	0.430385	0.0323278	0.418635
ENSG00000142405	NLRP12	7.74029	5.78967	0.424641	0.0643229	0.504028
ENSG00000130021	PUDP	12.8964	9.60279	0.424195	0.01873	0.350079
ENSG00000168826	ZBTB49	4.55961	3.38453	0.423404	0.142046	0.627183
ENSG00000138166	DUSP5	6.17937	4.60256	0.422685	0.0944168	0.562469
ENSG00000197472	ZNF695	4.82923	3.64768	0.420419	0.167383	0.663688
ENSG00000152229	PSTPIP2	42.9241	32.1269	0.415616	0.000267973	0.0469452
ENSG00000130340	SNX9	7.71344	5.75483	0.415428	0.0718585	0.52158
ENSG00000051382	PIK3CB	65.023	48.9622	0.413567	0.00641486	0.231832
ENSG00000197019	SERTAD1	5.35621	4.01933	0.41124	0.126725	0.611948
ENSG00000105997	HOXA3	3.89154	2.94378	0.409283	0.185127	0.680466
ENSG00000123411	IKZF4	5.39091	4.05173	0.407016	0.134399	0.618739
ENSG00000186063	AIDA	26.5799	19.9945	0.406048	0.00225417	0.152281
ENSG00000109089	CDR2L	4.79485	3.61815	0.403372	0.152106	0.643928
ENSG00000173599	PC	29.414	22.2613	0.402935	0.00133856	0.117249
ENSG00000135218	CD36	16.995	12.8505	0.402387	0.0135303	0.309401
ENSG00000180336	MEIOC	7.12114	5.37282	0.401844	0.094688	0.562469
ENSG00000071539	TRIP13	57.0513	43.1061	0.401237	8.80223e-05	0.0211581
ENSG00000133111	RFXAP	9.81636	7.43666	0.398803	0.0479332	0.46126
ENSG00000173894	CBX2	8.39643	6.34179	0.397454	0.070093	0.517117
ENSG00000285077	ARHGAP11B	7.12114	5.43979	0.397421	0.0953184	0.564222
ENSG00000113645	WWC1	10.6031	8.10078	0.395356	0.0423129	0.449112
ENSG00000129295	DNAAF11	2.7285	2.09161	0.395077	0.288646	0.751467
ENSG00000104611	SH2D4A	19.0574	14.5323	0.394155	0.00870069	0.261994
ENSG00000167555	ZNF528	13.8869	10.6345	0.393262	0.0236552	0.372745
ENSG00000113971	NPHP3	4.40673	3.38453	0.391922	0.184379	0.680216
ENSG00000180957	PITPNB	41.367	31.6353	0.391471	0.00427565	0.1943
ENSG00000143079	CTTNBP2NL	7.61062	5.77402	0.387743	0.0955355	0.564222
ENSG00000108590	MED31	19.4214	14.8039	0.387701	0.00849326	0.25856
ENSG00000143303	METTL25B	18.4394	14.1274	0.386331	0.0108132	0.279229
ENSG00000241685	ARPC1A	17.7038	13.5335	0.38584	0.0128726	0.303695
ENSG00000106404	CLDN15	5.52277	4.22509	0.385647	0.142595	0.628243
ENSG00000213463	SYNJ2BP	14.5512	11.2073	0.385627	0.0236015	0.372745
ENSG00000181222	POLR2A	80.8538	62.4011	0.383632	0.0237053	0.372745
ENSG00000156011	PSD3	19.5108	14.9674	0.383362	0.00949269	0.267347
ENSG00000013583	HEBP1	4.65423	3.55647	0.382176	0.202013	0.694995
ENSG00000163577	EIF5A2	4.45827	3.45025	0.380062	0.192179	0.687742
ENSG00000170469	SPATA24	3.61519	2.79901	0.379202	0.244396	0.723974
ENSG00000131943	C19orf12	17.3707	13.3623	0.37886	0.0130095	0.30407
ENSG00000166192	SENP8	4.6531	3.58557	0.377422	0.178788	0.67693
ENSG00000144559	TAMM41	11.0898	8.52502	0.377043	0.0466142	0.457393
ENSG00000090104	RGS1	4.50223	3.47349	0.376587	0.189208	0.684395
ENSG00000044574	HSPA5	286.375	220.829	0.37636	1.38109e-06	0.000839703
ENSG00000135069	PSAT1	290.039	223.571	0.374776	6.37272e-07	0.000470489
ENSG00000198586	TLK1	41.9773	32.422	0.374218	0.00120498	0.112685
ENSG00000140379	BCL2A1	4.27976	3.29214	0.373961	0.205493	0.697301
ENSG00000183019	MCEMP1	11.5557	9.00055	0.373257	0.0600509	0.493791
ENSG00000176845	METRNL	12.4627	9.60977	0.37296	0.0519043	0.475735
ENSG00000119915	ELOVL3	4.84118	3.76793	0.372476	0.199476	0.694873
ENSG00000177096	PHETA2	15.1698	11.7445	0.371806	0.0228779	0.372745
ENSG00000128165	ADM2	2.9682	2.30946	0.370474	0.276713	0.745893
ENSG00000153391	INO80C	5.72082	4.45225	0.37032	0.152383	0.644449
ENSG00000146072	TNFRSF21	8.19511	6.32432	0.369331	0.0892885	0.553953
ENSG00000078900	TP73	4.93253	3.82094	0.368835	0.188075	0.683286
ENSG00000113356	POLR3G	35.7121	27.7337	0.367904	0.00133756	0.117249
ENSG00000205609	EIF3CL	7.04886	5.48093	0.367594	0.136168	0.619511
ENSG00000124613	ZNF391	3.68925	2.8477	0.365254	0.242124	0.722665
ENSG00000152556	PFKM	12.9547	10.0744	0.364728	0.0377239	0.439473
ENSG00000005486	RHBDD2	17.1094	13.2416	0.361398	0.022377	0.372745
ENSG00000113555	PCDH12	3.64629	2.82761	0.360535	0.257698	0.73298
ENSG00000148426	PROSER2	10.7554	8.36664	0.360278	0.0568565	0.486884
ENSG00000197121	PGAP1	10.3596	8.08918	0.36013	0.0748749	0.530437
ENSG00000092621	PHGDH	130.406	101.722	0.360019	1.21468e-05	0.00432929
ENSG00000120738	EGR1	7.00851	5.42374	0.359039	0.135477	0.619511
ENSG00000197506	SLC28A3	11.8798	9.31032	0.357951	0.0527243	0.477225
ENSG00000165140	FBP1	8.61684	6.71411	0.356732	0.108211	0.584156
ENSG00000123689	G0S2	6.34915	4.97634	0.355656	0.14739	0.636615
ENSG00000184898	RBM43	8.31251	6.53856	0.355051	0.103065	0.57532
ENSG00000081041	CXCL2	2.29916	1.79115	0.352466	0.367085	0.794429
ENSG00000174007	CEP19	6.86657	5.37968	0.351853	0.132315	0.614506
ENSG00000158457	TSPAN33	8.50797	6.65443	0.351839	0.106416	0.579818
ENSG00000116791	CRYZ	26.6254	20.9005	0.350528	0.0066437	0.235169
ENSG00000099910	KLHL22	4.55038	3.56682	0.348632	0.217179	0.705256
ENSG00000197321	SVIL	11.2643	8.82148	0.34782	0.061805	0.496105
ENSG00000269556	TMEM185A	4.58888	3.53946	0.347777	0.28517	0.750592
ENSG00000136856	SLC2A8	5.22668	4.10924	0.347747	0.188658	0.68381
ENSG00000108641	B9D1	9.63055	7.55296	0.347718	0.0802316	0.542718
ENSG00000113657	DPYSL3	4.30179	3.4151	0.346701	0.248009	0.727245
ENSG00000116574	RHOU	46.8393	36.7817	0.346685	0.000827836	0.0980471
ENSG00000163923	RPL39L	14.2939	11.1863	0.344725	0.041971	0.448987
ENSG00000138668	HNRNPD	127.422	100.881	0.342637	0.00351556	0.1844
ENSG00000171723	GPHN	3.79174	3.00577	0.341128	0.264379	0.736118
ENSG00000166189	HPS6	36.3792	28.7304	0.340107	0.0021604	0.149865
ENSG00000166908	PIP4K2C	11.3253	8.96771	0.339825	0.0667605	0.510706
ENSG00000162433	AK4	4.49522	3.48698	0.339198	0.284608	0.75021
ENSG00000125968	ID1	7.04886	5.51872	0.338627	0.167875	0.664029
ENSG00000182118	FAM89A	8.10651	6.42268	0.338575	0.128848	0.611948
ENSG00000143126	CELSR2	2.91373	2.31526	0.337559	0.31991	0.772388
ENSG00000081181	ARG2	3.55734	2.79542	0.337184	0.298374	0.757758
ENSG00000179331	RAB39A	9.36737	7.40006	0.335871	0.106776	0.581166
ENSG00000136010	ALDH1L2	61.439	48.7391	0.335509	0.000360091	0.0539406
ENSG00000285053	TBCE	3.83786	3.07958	0.335317	0.297657	0.757033
ENSG00000219200	RNASEK	4.06062	3.22943	0.335258	0.272224	0.741855
ENSG00000187607	ZNF286A	40.7388	32.336	0.33328	0.00176095	0.133832
ENSG00000116863	ADPRS	25.4513	20.351	0.333258	0.0194518	0.351492
ENSG00000151651	ADAM8	3.22677	2.58222	0.333178	0.312647	0.766405
ENSG00000125703	ATG4C	31.1414	24.6414	0.332849	0.0056684	0.226237
ENSG00000141642	ELAC1	6.53503	5.15632	0.332285	0.174118	0.670524
ENSG00000100154	TTC28	7.80751	6.24645	0.331067	0.137145	0.621673
ENSG00000140105	WARS1	205.918	163.835	0.330062	7.35566e-06	0.00303906
ENSG00000133317	LGALS12	9.53023	7.65787	0.327415	0.110273	0.587519
ENSG00000100439	ABHD4	3.25997	2.60291	0.327415	0.312221	0.766405
ENSG00000077327	SPAG6	4.49522	3.56682	0.327127	0.25117	0.731035
ENSG00000167680	SEMA6B	6.02923	4.76293	0.326957	0.201693	0.694995
ENSG00000138363	ATIC	42.1493	33.6935	0.326637	0.00245147	0.156733
ENSG00000179918	SEPHS2	79.171	63.2098	0.325783	0.00022364	0.0412776
ENSG00000257093	DENND11	32.319	25.818	0.324881	0.00566906	0.226237
ENSG00000116473	RAP1A	46.2409	37.0481	0.324639	0.00189176	0.137831
ENSG00000138303	ASCC1	31.2079	24.9504	0.324628	0.00565509	0.226237
ENSG00000156299	TIAM1	15.9882	12.7911	0.323183	0.0367792	0.435682
ENSG00000268940	CT45A1	3.58382	2.88047	0.323072	0.304497	0.762312
ENSG00000041988	THAP3	9.46637	7.50219	0.323044	0.121941	0.606907
ENSG00000163900	TMEM41A	26.0705	20.8937	0.321307	0.0103537	0.277017
ENSG00000169564	PCBP1	84.2593	67.5017	0.321111	0.000872354	0.100185
ENSG00000196476	C20orf96	2.90471	2.34833	0.320917	0.353431	0.790172
ENSG00000175352	NRIP3	48.2026	38.6498	0.319673	0.00130791	0.116539
ENSG00000100889	PCK2	57.2895	45.9714	0.319615	0.000901703	0.100995
ENSG00000166971	AKTIP	4.09924	3.29825	0.318323	0.277908	0.745893
ENSG00000162882	HAAO	5.37676	4.28653	0.318023	0.22712	0.71115
ENSG00000127995	CASD1	28.5987	22.8566	0.317686	0.011664	0.288814
ENSG00000012174	MBTPS2	10.9281	8.76658	0.317652	0.139599	0.6249
ENSG00000198900	TOP1	73.8339	59.4619	0.317648	0.0079107	0.252992
ENSG00000164050	PLXNB1	8.65243	7.03498	0.316726	0.181006	0.677752
ENSG00000164066	INTU	11.6701	9.41986	0.316046	0.0874174	0.553301
ENSG00000101255	TRIB3	37.1204	29.8222	0.315735	0.00373052	0.1844
ENSG00000166289	PLEKHF1	3.79174	3.00911	0.315275	0.323678	0.774339
ENSG00000176871	WSB2	67.0089	53.8502	0.313996	0.000518515	0.0744358
ENSG00000126767	ELK1	22.7456	18.3538	0.313721	0.0186531	0.350079
ENSG00000137331	IER3	3.37864	2.71141	0.31367	0.323671	0.774339
ENSG00000161956	SENP3	20.1906	16.126	0.312827	0.0430904	0.453084
ENSG00000244187	TMEM141	11.1756	9.03215	0.312754	0.0909101	0.557386
ENSG00000198682	PAPSS2	3.21373	2.58222	0.312449	0.337662	0.783603
ENSG00000214960	CRPPA	2.77147	2.25511	0.311123	0.396652	0.811116
ENSG00000235162	C12orf75	11.1655	8.95013	0.311029	0.0944526	0.562469
ENSG00000198860	TSEN15	82.6449	66.5635	0.311013	0.000283793	0.0471404
ENSG00000168904	LRRC28	7.53015	6.07505	0.309326	0.162732	0.658434
ENSG00000115255	REEP6	5.40502	4.39694	0.30803	0.247981	0.727245
ENSG00000125868	DSTN	48.119	38.7963	0.307185	0.00418788	0.192454
ENSG00000180035	ZNF48	16.0343	12.959	0.306788	0.0469518	0.457393
ENSG00000108852	MPP2	3.41958	2.74947	0.306002	0.338497	0.784463
ENSG00000154265	ABCA5	7.27653	5.87132	0.305148	0.175385	0.672969
ENSG00000133740	E2F5	11.7861	9.55063	0.304897	0.0855535	0.553301
ENSG00000076003	MCM6	260.053	210.641	0.304132	1.57185e-05	0.00496138
ENSG00000054523	KIF1B	24.0325	19.4778	0.303812	0.0191185	0.350213
ENSG00000249115	HAUS5	37.7806	30.5659	0.303807	0.00506415	0.210213
ENSG00000115339	GALNT3	8.42485	6.77129	0.302053	0.167742	0.664028
ENSG00000166123	GPT2	68.1056	55.4099	0.301388	0.0014517	0.121855
ENSG00000064199	SPA17	10.9107	8.8397	0.301227	0.102798	0.57532
ENSG00000105926	PALS2	32.0325	26.0098	0.300188	0.0129576	0.303695
ENSG00000074935	TUBE1	39.1263	31.7874	0.299469	0.00457631	0.203262
ENSG00000072415	PALS1	9.52803	7.73236	0.299131	0.127522	0.611948
ENSG00000007968	E2F2	33.0162	26.9193	0.298136	0.00954242	0.268018
ENSG00000135108	FBXO21	12.6854	10.3634	0.297683	0.0840899	0.553237
ENSG00000061337	LZTS1	4.59803	3.71867	0.296909	0.2923	0.754703
ENSG00000168003	SLC3A2	175.126	142.538	0.296565	4.8257e-05	0.0131259
ENSG00000138821	SLC39A8	61.4693	50.1047	0.296426	0.00139575	0.121231
ENSG00000165152	PGAP4	9.04505	7.34504	0.296147	0.159927	0.655318
ENSG00000179029	TMEM107	34.6919	28.1874	0.296057	0.00802228	0.25435
ENSG00000156671	SAMD8	15.067	12.3304	0.296013	0.0656573	0.507416
ENSG00000096996	IL12RB1	7.31648	6.02518	0.294512	0.204996	0.696881
ENSG00000158747	NBL1	4.50223	3.72137	0.29412	0.320525	0.772529
ENSG00000186074	CD300LF	21.5441	17.5247	0.29399	0.0437526	0.453683
ENSG00000214954	LRRC69	7.36478	6.0146	0.293698	0.187125	0.682517
ENSG00000171763	SPATA5L1	24.6068	20.0347	0.292857	0.0251236	0.377042
ENSG00000196155	PLEKHG4	6.23479	5.13221	0.292078	0.235205	0.718579
ENSG00000140830	TXNL4B	23.6589	19.3342	0.291888	0.0257914	0.380286
ENSG00000102753	KPNA3	131.412	107.523	0.291001	0.000302095	0.0471404
ENSG00000075643	MOCOS	16.6532	13.6583	0.290981	0.0570525	0.487169
ENSG00000126814	TRMT5	23.1864	18.9443	0.290944	0.02533	0.378339
ENSG00000131931	THAP1	42.8794	35.0764	0.290544	0.00498868	0.208757
ENSG00000136514	RTP4	5.57718	4.57407	0.290507	0.252102	0.73174
ENSG00000256269	HMBS	20.4154	16.7294	0.290414	0.0416131	0.448987
ENSG00000127080	IPPK	17.7287	14.5323	0.289794	0.0474811	0.459147
ENSG00000171135	JAGN1	43.7506	35.7457	0.289669	0.00480854	0.20647
ENSG00000119661	DNAL1	6.15894	5.01593	0.289477	0.244523	0.723974
ENSG00000164070	HSPA4L	67.3336	55.1636	0.288648	0.00124711	0.114436
ENSG00000152348	ATG10	4.57742	3.70512	0.288287	0.336946	0.783151
ENSG00000188191	PRKAR1B	4.43701	3.62832	0.2882	0.354427	0.790172
ENSG00000140443	IGF1R	3.73944	3.05993	0.288002	0.339414	0.785501
ENSG00000166394	CYB5R2	3.94116	3.24186	0.287768	0.338851	0.784932
ENSG00000087301	TXNDC16	8.24972	6.74947	0.286829	0.172071	0.667762
ENSG00000178623	GPR35	4.25329	3.46286	0.28662	0.323715	0.774339
ENSG00000138134	STAMBPL1	8.2459	6.74301	0.286415	0.19612	0.691376
ENSG00000160813	PPP1R35	13.4095	10.9751	0.285806	0.0884974	0.553301
ENSG00000136379	ABHD17C	5.31882	4.36941	0.285464	0.300869	0.759095
ENSG00000099804	CDC34	25.4168	20.8089	0.285236	0.0227527	0.372745
ENSG00000052795	FNIP2	26.8752	22.1176	0.285165	0.0202923	0.36038
ENSG00000115318	LOXL3	3.21373	2.59	0.284958	0.420507	0.823529
ENSG00000137393	RNF144B	3.29124	2.69902	0.284828	0.379221	0.80008
ENSG00000160201	U2AF1	6.74074	5.55806	0.284539	0.222695	0.708728
ENSG00000170604	IRF2BP1	13.1987	10.9709	0.284149	0.121153	0.606907
ENSG00000265817	FSBP	22.3378	18.4047	0.283965	0.0355648	0.429939
ENSG00000184162	NR2C2AP	20.7538	17.1489	0.283802	0.0465729	0.457393
ENSG00000152464	RPP38	16.4825	13.5822	0.283381	0.0874491	0.553301
ENSG00000147437	GNRH1	3.22677	2.6476	0.282152	0.379549	0.80008
ENSG00000071242	RPS6KA2	9.8388	8.07092	0.282106	0.142768	0.628738
ENSG00000160888	IER2	36.4065	29.7909	0.28202	0.0157059	0.329478
ENSG00000102977	ACD	20.0048	16.4684	0.280789	0.0422229	0.448987
ENSG00000172216	CEBPB	20.2405	16.7266	0.280503	0.0443024	0.453683
ENSG00000169972	PUSL1	16.6289	13.71	0.2801	0.0615459	0.495821
ENSG00000111752	PHC1	6.24993	5.14134	0.279314	0.244443	0.723974
ENSG00000160190	SLC37A1	9.8572	8.16056	0.27861	0.165335	0.661103
ENSG00000064309	CDON	8.46186	6.97132	0.278493	0.184941	0.680268
ENSG00000187840	EIF4EBP1	132.715	109.4	0.277688	0.000669719	0.0901058
ENSG00000169228	RAB24	5.27818	4.38167	0.277614	0.291561	0.754147
ENSG00000165704	HPRT1	43.4919	35.8389	0.277502	0.00588025	0.227634
ENSG00000106853	PTGR1	16.8954	13.9533	0.275354	0.0840071	0.553237
ENSG00000186314	PRELID2	4.91279	4.08469	0.275213	0.315937	0.768104
ENSG00000134852	CLOCK	36.89	30.4166	0.275069	0.0106857	0.278804
ENSG00000128581	IFT22	3.53587	2.88628	0.273494	0.403431	0.813871
ENSG00000177432	NAP1L5	5.66501	4.64462	0.272706	0.295983	0.755864
ENSG00000204642	HLA-F	3.07424	2.54693	0.272335	0.404289	0.813976
ENSG00000140044	JDP2	15.8316	13.0695	0.271585	0.0782115	0.536144
ENSG00000115129	TP53I3	4.35578	3.6311	0.271494	0.341943	0.786629
ENSG00000177076	ACER2	6.55429	5.42745	0.271111	0.245788	0.725392
ENSG00000132740	IGHMBP2	20.5327	17.0788	0.270889	0.0485334	0.463624
ENSG00000080824	HSP90AA1	1485.66	1232.1	0.270183	3.42387e-05	0.0101112
ENSG00000163412	EIF4E3	31.1161	25.7436	0.269853	0.0216194	0.366926
ENSG00000133121	STARD13	8.95841	7.54808	0.26969	0.22959	0.713573
ENSG00000084676	NCOA1	3.25271	2.71882	0.269457	0.41411	0.8217
ENSG00000175197	DDIT3	11.6836	9.65084	0.26922	0.130001	0.612353
ENSG00000177238	TRIM72	4.44765	3.70512	0.269174	0.336075	0.782837
ENSG00000173950	XXYLT1	15.1518	12.5634	0.269034	0.0903471	0.557386
ENSG00000239382	ALKBH6	4.18671	3.47349	0.268906	0.352716	0.790172
ENSG00000140403	DNAJA4	49.9421	41.475	0.268887	0.008967	0.261998
ENSG00000118985	ELL2	10.292	8.56738	0.268495	0.157308	0.652726
ENSG00000171425	ZNF581	12.0424	10.016	0.268414	0.121592	0.606907
ENSG00000100219	XBP1	272.096	225.929	0.268111	6.61213e-05	0.016669
ENSG00000274349	ZNF658	8.02185	6.65443	0.267904	0.213298	0.703374
ENSG00000145919	BOD1	22.7511	18.9243	0.266936	0.0388844	0.441174
ENSG00000129484	PARP2	32.0935	26.6441	0.266604	0.0183962	0.350079
ENSG00000062598	ELMO2	46.0472	38.3859	0.26628	0.00845072	0.25856
ENSG00000161955	TNFSF13	6.32926	5.21193	0.266151	0.283819	0.749886
ENSG00000140406	TLNRD1	18.3334	15.2168	0.266139	0.0627032	0.498539
ENSG00000116514	RNF19B	9.01597	7.47713	0.265105	0.209562	0.699946
ENSG00000065268	WDR18	37.0914	30.8616	0.264644	0.0165862	0.338805
ENSG00000181544	FANCB	34.985	29.2391	0.263493	0.018631	0.350079
ENSG00000103257	SLC7A5	205.614	171.467	0.263124	0.00018366	0.0379662
ENSG00000110237	ARHGEF17	3.66066	3.05993	0.262899	0.398674	0.811901
ENSG00000188997	KCTD21	5.06906	4.22509	0.262691	0.318758	0.770867
ENSG00000151692	RNF144A	47.3912	39.6504	0.262464	0.00928404	0.264436
ENSG00000187134	AKR1C1	3.52471	2.94378	0.262392	0.404854	0.814753
ENSG00000152778	IFIT5	4.9686	4.14902	0.262048	0.342045	0.786665
ENSG00000138641	HERC3	2.74385	2.33401	0.261781	0.507835	0.862495
ENSG00000135744	AGT	19.6361	16.384	0.261616	0.0663218	0.509667
ENSG00000125384	PTGER2	19.2404	16.066	0.261328	0.0651165	0.505288
ENSG00000174276	ZNHIT2	9.8388	8.20522	0.260273	0.172305	0.668021
ENSG00000115282	TTC31	27.2988	22.9118	0.260231	0.0371138	0.436616
ENSG00000158714	SLAMF8	7.99266	6.71011	0.259278	0.224691	0.709176
ENSG00000105655	ISYNA1	4.19235	3.51475	0.259013	0.388456	0.805443
ENSG00000125910	S1PR4	8.35222	7.0049	0.257879	0.215389	0.704004
ENSG00000204514	ZNF814	4.50398	3.81655	0.257755	0.379702	0.80008
ENSG00000117318	ID3	2.87928	2.41449	0.257077	0.470424	0.850577
ENSG00000142544	CTU1	4.65874	3.93419	0.257028	0.366628	0.794272
ENSG00000121406	ZNF549	22.7583	19.1047	0.256929	0.052383	0.476408
ENSG00000105948	TTC26	14.431	12.0424	0.256798	0.118071	0.602623
ENSG00000100490	CDKL1	7.76874	6.53856	0.256649	0.236929	0.719043
ENSG00000069869	NEDD4	27.5063	22.8925	0.256263	0.0606251	0.494167
ENSG00000125459	MSTO1	16.5537	13.8687	0.256084	0.0876821	0.553301
ENSG00000175756	AURKAIP1	72.5113	60.8521	0.255885	0.00335511	0.181562
ENSG00000160767	ENTREP3	6.75941	5.6715	0.255169	0.265209	0.736818
ENSG00000087299	L2HGDH	14.2604	12.0263	0.254954	0.120157	0.605755
ENSG00000126453	BCL2L12	17.1519	14.417	0.254879	0.0827681	0.549801
ENSG00000203950	RTL8A	5.10365	4.28418	0.253823	0.339477	0.785501
ENSG00000146192	FGD2	10.1566	8.56895	0.25372	0.207227	0.69855
ENSG00000158169	FANCC	18.9553	15.8918	0.253402	0.0861231	0.553301
ENSG00000169258	GPRIN1	5.15026	4.3177	0.252862	0.335531	0.78282
ENSG00000126790	L3HYPDH	5.98157	5.03727	0.252802	0.29957	0.758004
ENSG00000183087	GAS6	83.5972	70.3434	0.252759	0.00428603	0.1943
ENSG00000073350	LLGL2	10.4026	8.73977	0.252673	0.171914	0.667762
ENSG00000102221	JADE3	4.40673	3.69425	0.252475	0.364882	0.793246
ENSG00000173517	PEAK1	17.2325	14.531	0.252066	0.0889328	0.553301
ENSG00000173812	EIF1	136.978	114.992	0.251821	0.00315556	0.176302
ENSG00000180488	MIGA1	16.7315	14.0274	0.250413	0.0946097	0.562469
ENSG00000182518	FAM104B	8.80197	7.33728	0.250378	0.235638	0.718579
ENSG00000224982	TMEM233	4.70082	3.93419	0.250233	0.363478	0.793246
ENSG00000138642	HERC6	6.72045	5.65018	0.250164	0.282955	0.749266
ENSG00000160326	SLC2A6	5.47453	4.58797	0.250037	0.326709	0.776649
ENSG00000068323	TFE3	16.6025	13.9107	0.249462	0.0966261	0.565851
ENSG00000136141	LRCH1	42.7984	36.0596	0.249338	0.0126463	0.302476
ENSG00000196083	IL1RAP	118.099	99.4048	0.249145	0.00112415	0.10971
ENSG00000241945	PWP2	13.7334	11.5798	0.24912	0.123848	0.607625
ENSG00000164162	ANAPC10	12.2318	10.1744	0.249081	0.186394	0.682181
ENSG00000187193	MT1X	15.8559	13.3703	0.248959	0.100819	0.572564
ENSG00000008382	MPND	12.0927	10.1625	0.248926	0.146487	0.634391
ENSG00000169740	ZNF32	5.58471	4.73044	0.248751	0.328227	0.777746
ENSG00000113734	BNIP1	15.3098	12.8861	0.248369	0.105058	0.577007
ENSG00000060971	ACAA1	21.5089	18.0538	0.248321	0.0631219	0.501276
ENSG00000158092	NCK1	34.4851	29.151	0.248181	0.029154	0.399778
ENSG00000176463	SLCO3A1	10.7997	9.04069	0.248053	0.195587	0.691376
ENSG00000198924	DCLRE1A	57.2269	48.1568	0.247997	0.00669531	0.235383
ENSG00000106477	CEP41	33.2843	27.9584	0.247814	0.0263778	0.385086
ENSG00000183137	CEP57L1	53.5505	45.0725	0.247628	0.00722907	0.247416
ENSG00000100084	HIRA	17.3593	14.6413	0.247353	0.125348	0.611679
ENSG00000120885	CLU	8.81271	7.37874	0.24717	0.227344	0.711487
ENSG00000121774	KHDRBS1	139.227	117.36	0.247169	0.00230138	0.152711
ENSG00000185798	WDR53	12.0211	10.1298	0.247003	0.158139	0.654071
ENSG00000138587	MNS1	12.1229	10.2378	0.246896	0.186783	0.682517
ENSG00000106105	GARS1	236.549	199.288	0.246377	0.000302133	0.0471404
ENSG00000188613	NANOS1	3.49854	2.91518	0.246236	0.447368	0.83877
ENSG00000096060	FKBP5	95.4982	80.6737	0.24572	0.0057797	0.226707
ENSG00000145022	TCTA	16.795	14.2338	0.245554	0.1014	0.574717
ENSG00000132406	TMEM128	22.1276	18.7012	0.245433	0.0641769	0.504028
ENSG00000196378	ZNF34	8.86825	7.47668	0.245368	0.238455	0.719401
ENSG00000138119	MYOF	29.8303	25.1883	0.244983	0.0387985	0.440683
ENSG00000132383	RPA1	124.199	104.97	0.244962	0.00165002	0.12823
ENSG00000158158	CNNM4	11.0853	9.42626	0.244739	0.190131	0.686151
ENSG00000167419	LPO	24.9474	21.0415	0.244668	0.0549586	0.483641
ENSG00000163697	APBB2	15.1851	12.8525	0.244667	0.114637	0.59602
ENSG00000139679	LPAR6	7.98608	6.67706	0.244287	0.267975	0.739788
ENSG00000165572	KBTBD6	44.172	37.2583	0.244229	0.0127516	0.303687
ENSG00000108671	PSMD11	156.961	132.637	0.244036	0.000822994	0.0980471
ENSG00000079819	EPB41L2	82.6933	69.8425	0.243816	0.00326232	0.179565
ENSG00000102543	CDADC1	16.7117	14.1274	0.243809	0.111036	0.590062
ENSG00000203705	TATDN3	30.2186	25.4959	0.243676	0.0343598	0.424305
ENSG00000167130	DOLPP1	20.9567	17.7058	0.243371	0.067886	0.513009
ENSG00000171848	RRM2	300.09	253.502	0.243165	0.000189959	0.0383514
ENSG00000138495	COX17	45.4243	38.3919	0.24292	0.0121495	0.295082
ENSG00000197808	ZNF461	2.93618	2.46669	0.242277	0.480813	0.853698
ENSG00000258839	MC1R	3.00775	2.53108	0.24209	0.465904	0.847566
ENSG00000087191	PSMC5	98.7289	83.4688	0.24199	0.00186914	0.137831
ENSG00000153485	TMEM251	7.78899	6.56976	0.241883	0.257471	0.73298
ENSG00000168906	MAT2A	360.126	304.661	0.241852	0.00027537	0.0470942
ENSG00000172428	COPS9	51.8436	43.864	0.241333	0.0105331	0.278445
ENSG00000117010	ZNF684	15.6666	13.2266	0.241209	0.115789	0.597799
ENSG00000066697	MSANTD3	4.3924	3.69878	0.24083	0.396093	0.810996
ENSG00000127418	FGFRL1	16.9723	14.3499	0.240263	0.104136	0.576183
ENSG00000163636	PSMD6	143.215	121.19	0.239946	0.00117798	0.112685
ENSG00000183010	PYCR1	73.8953	62.6273	0.239766	0.00586939	0.227634
ENSG00000088833	NSFL1C	55.8029	47.2721	0.239638	0.00847299	0.25856
ENSG00000173542	MOB1B	65.3517	55.3478	0.239478	0.005977	0.228808
ENSG00000025796	SEC63	100.3	85.0995	0.239456	0.0108095	0.279229
ENSG00000166913	YWHAB	309.923	262.629	0.239224	0.000255244	0.0454863
ENSG00000176105	YES1	47.9847	40.5656	0.239064	0.0177431	0.346402
ENSG00000175556	LONRF3	13.9882	11.9103	0.238789	0.145077	0.632705
ENSG00000133863	TEX15	114.695	97.0915	0.238782	0.00237687	0.155489
ENSG00000173715	C11orf80	2.9682	2.53108	0.238211	0.476991	0.852396
ENSG00000142082	SIRT3	4.14574	3.52998	0.238161	0.406002	0.815917
ENSG00000065833	ME1	45.0928	38.1344	0.237657	0.0169183	0.340881
ENSG00000170260	ZNF212	9.47136	8.04055	0.237616	0.217777	0.706069
ENSG00000144306	SCRN3	29.7408	25.1875	0.237547	0.0516618	0.474926
ENSG00000130520	LSM4	112.762	95.6777	0.237388	0.00163203	0.127793
ENSG00000179151	EDC3	23.3142	19.7711	0.237356	0.059682	0.49271
ENSG00000186395	KRT10	12.8102	10.8813	0.237134	0.153001	0.645213
ENSG00000169607	CKAP2L	44.7874	38.0055	0.237096	0.0146048	0.321155
ENSG00000225663	MCRIP1	13.4181	11.3915	0.236675	0.14441	0.631398
ENSG00000115758	ODC1	278.605	236.33	0.236587	0.00184971	0.137544
ENSG00000023608	SNAPC1	8.45285	7.17371	0.236217	0.24869	0.728588
ENSG00000020426	MNAT1	12.6052	10.7058	0.236214	0.15875	0.654503
ENSG00000126705	AHDC1	10.9604	9.32184	0.236204	0.192081	0.687742
ENSG00000125826	RBCK1	34.4618	29.2967	0.235924	0.0330883	0.421381
ENSG00000139624	CERS5	20.1179	17.1382	0.235877	0.0833283	0.550339
ENSG00000080986	NDC80	88.0863	74.8208	0.2358	0.00341069	0.182658
ENSG00000060749	QSER1	88.2809	75.2918	0.235169	0.115311	0.596824
ENSG00000186130	ZBTB6	30.4767	25.7704	0.235054	0.0558295	0.483798
ENSG00000125457	MIF4GD	8.35033	7.06114	0.234674	0.259535	0.733176
ENSG00000055211	GINM1	33.2064	28.245	0.234626	0.0314338	0.411786
ENSG00000138018	SELENOI	129.085	109.545	0.234565	0.00203367	0.143973
ENSG00000103148	NPRL3	15.5103	13.314	0.234417	0.164315	0.660306
ENSG00000145990	GFOD1	49.6975	42.3054	0.234181	0.0130324	0.30407
ENSG00000163935	SFMBT1	33.2648	28.2808	0.234039	0.0381941	0.440683
ENSG00000184602	SNN	14.7757	12.5517	0.233784	0.144318	0.631263
ENSG00000163472	TMEM79	5.22467	4.43414	0.23342	0.364968	0.793246
ENSG00000006652	IFRD1	29.6171	25.2442	0.233372	0.0439769	0.453683
ENSG00000072401	UBE2D1	34.4691	29.2868	0.232593	0.0310129	0.409999
ENSG00000105649	RAB3A	2.49945	2.12973	0.232427	0.521466	0.867361
ENSG00000116991	SIPA1L2	10.6577	9.04291	0.232061	0.204288	0.696642
ENSG00000085999	RAD54L	31.7693	27.2153	0.231948	0.0508308	0.473699
ENSG00000112357	PEX7	13.4582	11.3903	0.231097	0.170419	0.666575
ENSG00000099624	ATP5F1D	37.436	31.9101	0.230456	0.0257045	0.380286
ENSG00000106638	TBL2	40.0724	34.1056	0.230374	0.0228652	0.372745
ENSG00000250479	CHCHD10	48.5795	41.4308	0.230302	0.0144732	0.32055
ENSG00000004766	VPS50	35.7174	30.5131	0.230143	0.0313612	0.41146
ENSG00000132436	FIGNL1	90.998	77.585	0.230054	0.00405103	0.189305
ENSG00000179361	ARID3B	6.09723	5.21064	0.229975	0.338385	0.784463
ENSG00000162757	C1orf74	18.2424	15.4854	0.229886	0.110068	0.587519
ENSG00000196376	SLC35F1	4.45355	3.76704	0.229747	0.420233	0.823529
ENSG00000123685	BATF3	4.86391	4.13608	0.229559	0.389401	0.806422
ENSG00000107864	CPEB3	6.50724	5.55565	0.229392	0.321862	0.772543
ENSG00000131876	SNRPA1	56.1443	48.0588	0.229032	0.0199076	0.35538
ENSG00000069482	GAL	11.325	9.60069	0.229011	0.204606	0.696805
ENSG00000150756	ATPSCKMT	37.5532	31.9818	0.228697	0.02832	0.396287
ENSG00000160602	NEK8	5.58188	4.7931	0.228683	0.36517	0.793246
ENSG00000167106	FAM102A	6.79738	5.79141	0.228439	0.330111	0.778113
ENSG00000110619	CARS1	75.5304	64.4582	0.228351	0.00548458	0.222516
ENSG00000165115	KIF27	11.1571	9.55063	0.228323	0.207555	0.698564
ENSG00000173960	UBXN2A	32.0773	27.3451	0.228124	0.0455781	0.456774
ENSG00000127580	WDR24	10.6056	8.96697	0.22805	0.237097	0.719043
ENSG00000136240	KDELR2	71.1047	60.8485	0.227887	0.00850528	0.25856
ENSG00000160124	MIX23	58.7767	50.0788	0.227881	0.0159225	0.332475
ENSG00000164172	MOCS2	23.9309	20.4944	0.227817	0.0714694	0.52095
ENSG00000142657	PGD	252.95	216.131	0.227808	0.000939747	0.102133
ENSG00000188092	GPR89B	9.32156	7.98826	0.227645	0.248409	0.727971
ENSG00000105928	GSDME	7.7301	6.59827	0.227333	0.331147	0.77978
ENSG00000138190	EXOC6	42.0092	35.8569	0.227091	0.0216689	0.367163
ENSG00000072310	SREBF1	83.1035	71.068	0.226774	0.00739369	0.248983
ENSG00000104980	TIMM44	69.0256	58.9151	0.226561	0.00795477	0.252992
ENSG00000101457	DNTTIP1	24.2631	20.8697	0.2264	0.0848932	0.553301
ENSG00000197329	PELI1	9.27298	7.92464	0.226036	0.24587	0.725392
ENSG00000135924	DNAJB2	5.32721	4.61856	0.225569	0.410198	0.818974
ENSG00000169504	CLIC4	215.633	184.488	0.225157	0.000801975	0.0980471
ENSG00000161980	POLR3K	34.7231	29.6885	0.225103	0.0444352	0.453683
ENSG00000123124	WWP1	28.6705	24.6646	0.225028	0.107609	0.583337
ENSG00000068878	PSME4	91.8989	79.062	0.224981	0.0976273	0.567086
ENSG00000181830	SLC35C1	9.48383	8.14329	0.224616	0.286414	0.750984
ENSG00000178502	KLHL11	26.9534	22.9708	0.224572	0.0648117	0.504885
ENSG00000186767	SPIN4	71.2046	60.9844	0.224344	0.00713558	0.246158
ENSG00000119139	TJP2	3.06054	2.60291	0.224315	0.536119	0.874478
ENSG00000156509	FBXO43	10.5952	9.0895	0.224238	0.224909	0.709176
ENSG00000117691	NENF	19.617	16.7224	0.223711	0.110122	0.587519
ENSG00000166845	C18orf54	25.7189	22.0137	0.223586	0.0780931	0.536144
ENSG00000147912	FBXO10	2.96111	2.54693	0.223573	0.497981	0.859125
ENSG00000262919	CCNQ	13.8359	11.8236	0.223398	0.162383	0.657538
ENSG00000178127	NDUFV2	9.14466	7.90176	0.223192	0.270437	0.741304
ENSG00000151287	TEX30	54.1585	46.1701	0.223095	0.0279133	0.395222
ENSG00000183527	PSMG1	82.9134	71.0649	0.223008	0.00575029	0.226707
ENSG00000146757	ZNF92	55.6913	47.5538	0.222881	0.018969	0.350213
ENSG00000012963	UBR7	83.312	71.4284	0.222704	0.00649943	0.233257
ENSG00000188234	AGAP4	3.12423	2.69902	0.222507	0.495925	0.85794
ENSG00000118096	IFT46	4.04831	3.46963	0.222117	0.43917	0.83376
ENSG00000006576	PHTF2	44.8583	38.6017	0.222114	0.0273794	0.394273
ENSG00000171612	SLC25A33	30.277	25.9533	0.221956	0.0472798	0.458859
ENSG00000157796	WDR19	21.82	18.7999	0.221856	0.0960849	0.565485
ENSG00000122729	ACO1	24.1873	20.786	0.221767	0.0753791	0.530674
ENSG00000130707	ASS1	264.998	227.371	0.221747	0.000822249	0.0980471
ENSG00000196227	FAM217B	59.8623	51.4005	0.221675	0.011868	0.290681
ENSG00000169684	CHRNA5	5.37725	4.63161	0.22138	0.39052	0.807606
ENSG00000197497	ZNF665	4.43938	3.78568	0.221269	0.431826	0.828387
ENSG00000198018	ENTPD7	33.6319	28.9289	0.221117	0.0618378	0.496105
ENSG00000141068	KSR1	17.5653	15.1007	0.220793	0.126901	0.611948
ENSG00000169180	XPO6	196.762	168.902	0.220689	0.00108455	0.108592
ENSG00000198960	ARMCX6	12.452	10.7114	0.22043	0.190516	0.686151
ENSG00000185010	F8	3.17344	2.70522	0.219768	0.500127	0.85969
ENSG00000134779	TPGS2	66.216	56.8611	0.219661	0.0150972	0.324007
ENSG00000104689	TNFRSF10A	38.6993	33.2633	0.219611	0.0310545	0.409999
ENSG00000197299	BLM	203.711	175.011	0.219177	0.00104139	0.108592
ENSG00000134109	EDEM1	187.872	161.438	0.219107	0.00117648	0.112685
ENSG00000188610	FAM72B	20.5398	17.6134	0.218937	0.102706	0.57532
ENSG00000160051	IQCC	6.84358	5.90548	0.218901	0.336197	0.782837
ENSG00000137040	RANBP6	75.3	64.657	0.218566	0.00881632	0.261994
ENSG00000111726	CMAS	40.1507	34.5643	0.217598	0.052803	0.477225
ENSG00000163607	GTPBP8	32.284	27.7652	0.217532	0.046099	0.457393
ENSG00000197982	C1orf122	9.45832	8.15645	0.21744	0.267899	0.739788
ENSG00000116717	GADD45A	10.2272	8.8397	0.217116	0.257762	0.73298
ENSG00000163170	BOLA3	40.7409	35.0871	0.216975	0.0435989	0.453683
ENSG00000206418	RAB12	17.1519	14.7603	0.216973	0.13751	0.621915
ENSG00000180423	HARBI1	5.98157	5.11716	0.216942	0.379057	0.80008
ENSG00000173436	MICOS10	35.332	30.3335	0.216675	0.0561881	0.48518
ENSG00000055917	PUM2	124.782	107.693	0.216546	0.0301422	0.40461
ENSG00000133641	C12orf29	61.7492	53.0608	0.216428	0.0136438	0.310968
ENSG00000116698	SMG7	36.2631	31.4258	0.216379	0.106165	0.579818
ENSG00000119401	TRIM32	17.9795	15.517	0.216158	0.126378	0.611894
ENSG00000146858	ZC3HAV1L	12.7582	10.9971	0.216119	0.19046	0.686151
ENSG00000124356	STAMBP	45.6515	39.2609	0.216088	0.0235794	0.372745
ENSG00000057019	DCBLD2	10.8579	9.37956	0.216078	0.229079	0.713143
ENSG00000134802	SLC43A3	121.021	104.189	0.215948	0.00379569	0.185058
ENSG00000108474	PIGL	10.1401	8.66078	0.215907	0.261383	0.734458
ENSG00000137055	PLAA	90.4953	77.9564	0.215898	0.00594864	0.228569
ENSG00000100281	HMGXB4	50.1618	43.155	0.215699	0.021027	0.363636
ENSG00000189362	NEMP2	32.2016	27.7541	0.215663	0.0514469	0.474631
ENSG00000270231	NBPF8	6.95397	6.01905	0.215421	0.34001	0.786016
ENSG00000078140	UBE2K	108.581	93.6191	0.215379	0.00481417	0.20647
ENSG00000156504	PABIR2	33.067	28.6582	0.215369	0.157637	0.653042
ENSG00000261221	ZNF865	3.20063	2.77858	0.215084	0.521343	0.867361
ENSG00000172113	NME6	44.3493	38.2504	0.214892	0.0257899	0.380286
ENSG00000167562	ZNF701	14.344	12.3904	0.21479	0.170351	0.666575
ENSG00000102890	ELMO3	4.6333	4.03266	0.214752	0.448457	0.839567
ENSG00000215784	FAM72D	16.3308	14.0677	0.214718	0.163691	0.659465
ENSG00000074706	IPCEF1	26.7484	22.9969	0.214683	0.0706149	0.517906
ENSG00000122861	PLAU	50.8523	43.7691	0.214502	0.0208447	0.363423
ENSG00000008018	PSMB1	371.828	320.461	0.21445	0.000650345	0.0896262
ENSG00000132664	POLR3F	29.4199	25.325	0.214234	0.0671952	0.51219
ENSG00000129993	CBFA2T3	6.63433	5.8024	0.214231	0.39123	0.808103
ENSG00000198919	DZIP3	7.20582	6.19093	0.213947	0.363358	0.793246
ENSG00000110536	PTPMT1	14.8566	12.7423	0.213506	0.178345	0.676594
ENSG00000095321	CRAT	12.8607	11.05	0.213485	0.199172	0.694873
ENSG00000101843	PSMD10	52.3974	45.0905	0.213421	0.0232612	0.372745
ENSG00000111371	SLC38A1	242.641	209.331	0.213287	0.00106685	0.108592
ENSG00000028839	TBPL1	24.7033	21.2654	0.213276	0.0913667	0.5583
ENSG00000113318	MSH3	53.0144	45.8556	0.213218	0.0227052	0.372745
ENSG00000051596	THOC3	24.4742	21.1335	0.213217	0.104393	0.57639
ENSG00000160050	CCDC28B	11.9241	10.2864	0.213211	0.211922	0.703374
ENSG00000204305	AGER	3.83102	3.33363	0.21319	0.478085	0.852756
ENSG00000144802	NFKBIZ	16.9568	14.5227	0.213081	0.180085	0.677752
ENSG00000151239	TWF1	54.4197	46.9217	0.213018	0.0174553	0.345477
ENSG00000115687	PASK	74.7123	64.5581	0.212964	0.0111271	0.281888
ENSG00000101246	ARFRP1	27.7003	23.9946	0.21292	0.0864288	0.553301
ENSG00000157514	TSC22D3	26.2492	22.68	0.212668	0.0746464	0.529543
ENSG00000108091	CCDC6	71.5426	61.7662	0.212415	0.0102142	0.277017
ENSG00000159445	THEM4	22.7051	19.4483	0.212348	0.156133	0.650953
ENSG00000147224	PRPS1	67.4421	58.2542	0.21234	0.0124626	0.300263
ENSG00000171365	CLCN5	28.6804	24.902	0.21219	0.0809035	0.543705
ENSG00000185818	NAT8L	3.9405	3.38453	0.212143	0.469424	0.850131
ENSG00000244045	TMEM199	26.5386	22.8825	0.211974	0.0751214	0.530674
ENSG00000228300	FAM174C	23.4453	20.3198	0.211887	0.0956383	0.564222
ENSG00000178665	ZNF713	3.85357	3.29723	0.211747	0.487966	0.855357
ENSG00000106049	HIBADH	23.4774	20.3175	0.211634	0.0924456	0.559053
ENSG00000109189	USP46	30.0153	25.9804	0.211499	0.0711928	0.519722
ENSG00000135842	NIBAN1	170.94	147.544	0.211481	0.00230486	0.152711
ENSG00000170412	GPRC5C	2.6245	2.30219	0.210927	0.563895	0.884331
ENSG00000110944	IL23A	3.53438	3.06649	0.210716	0.489768	0.855357
ENSG00000175602	CCDC85B	8.70779	7.51603	0.210649	0.293338	0.755276
ENSG00000127507	ADGRE2	20.5604	17.7737	0.210643	0.123592	0.607543
ENSG00000116704	SLC35D1	33.1817	28.5719	0.21061	0.0594386	0.492683
ENSG00000131669	NINJ1	12.0385	10.414	0.210266	0.214326	0.703865
ENSG00000110107	PRPF19	117.212	101.413	0.209622	0.00619683	0.231359
ENSG00000107614	TRDMT1	26.6769	23.1389	0.209436	0.107626	0.583337
ENSG00000113742	CPEB4	23.9134	20.6599	0.209403	0.0909608	0.557386
ENSG00000139405	RITA1	20.0342	17.2885	0.209296	0.119421	0.604674
ENSG00000111361	EIF2B1	106.996	92.5885	0.209173	0.00537164	0.219452
ENSG00000197170	PSMD12	149.147	129.172	0.209117	0.00354161	0.1844
ENSG00000106459	NRF1	16.9769	14.7603	0.208798	0.197758	0.693113
ENSG00000087157	PGS1	37.71	32.71	0.208651	0.0480383	0.46126
ENSG00000168995	SIGLEC7	9.06969	7.81259	0.208643	0.291102	0.753626
ENSG00000160959	LRRC14	51.2105	44.3907	0.208556	0.0262479	0.384275
ENSG00000123178	SPRYD7	31.5993	27.2451	0.208371	0.0732622	0.524856
ENSG00000128203	ASPHD2	5.35621	4.62871	0.208356	0.417437	0.823492
ENSG00000003096	KLHL13	5.8358	5.02127	0.208123	0.416332	0.823105
ENSG00000254093	PINX1	23.0988	20.1591	0.207868	0.13956	0.6249
ENSG00000175166	PSMD2	244.982	212.064	0.207715	0.00152015	0.124532
ENSG00000131981	LGALS3	10.1089	8.81007	0.207665	0.29343	0.755276
ENSG00000167785	ZNF558	21.8574	18.8947	0.207387	0.110236	0.587519
ENSG00000087053	MTMR2	70.0817	60.7846	0.207368	0.0137696	0.311434
ENSG00000161813	LARP4	220.71	191.251	0.207316	0.00183236	0.137241
ENSG00000162972	MAIP1	22.8131	19.7874	0.207304	0.102063	0.574891
ENSG00000115317	HTRA2	34.7392	30.1655	0.207252	0.0524067	0.476408
ENSG00000157036	EXOG	24.3195	21.069	0.20723	0.0977018	0.567086
ENSG00000112977	DAP	42.7234	37.1021	0.207212	0.0471596	0.458122
ENSG00000077585	GPR137B	6.65212	5.78272	0.207104	0.373045	0.797589
ENSG00000164815	ORC5	41.1277	35.6624	0.206911	0.0413559	0.448987
ENSG00000117533	VAMP4	14.6043	12.68	0.206848	0.183521	0.680216
ENSG00000198736	MSRB1	24.2308	20.899	0.206757	0.103717	0.575425
ENSG00000176946	THAP4	37.4601	32.3992	0.206745	0.0521236	0.475735
ENSG00000178460	MCMDC2	6.39243	5.50716	0.20669	0.383269	0.80143
ENSG00000136950	ARPC5L	45.1657	38.9998	0.206446	0.0529105	0.477225
ENSG00000122507	BBS9	5.86094	5.0922	0.20644	0.39816	0.811901
ENSG00000129810	SGO1	39.9633	34.6585	0.206402	0.0379315	0.440516
ENSG00000186283	TOR3A	39.5599	34.2563	0.206338	0.0391494	0.44224
ENSG00000197114	ZGPAT	8.52493	7.31073	0.206149	0.363661	0.793246
ENSG00000079215	SLC1A3	7.06263	6.12396	0.205607	0.353372	0.790172
ENSG00000174177	CTU2	23.7722	20.6924	0.205537	0.126657	0.611948
ENSG00000109667	SLC2A9	17.3737	15.2168	0.205323	0.202065	0.694995
ENSG00000082515	MRPL22	34.5278	29.9718	0.205262	0.0511756	0.474062
ENSG00000177150	FAM210A	45.9148	39.9413	0.205032	0.0372953	0.436616
ENSG00000157470	FAM81A	11.2183	9.66854	0.204987	0.255726	0.73241
ENSG00000186532	SMYD4	27.9546	24.2201	0.204919	0.0815682	0.546396
ENSG00000146540	C7orf50	39.1757	34.0318	0.204721	0.0622396	0.497079
ENSG00000198690	FAN1	75.0885	65.3087	0.204711	0.0167093	0.340645
ENSG00000182903	ZNF721	6.85738	5.96254	0.20467	0.36846	0.794575
ENSG00000164338	UTP15	63.0177	54.6186	0.204453	0.0188107	0.350213
ENSG00000274211	SOCS7	43.8645	37.8747	0.204265	0.0516923	0.474926
ENSG00000146733	PSPH	58.9293	51.107	0.204123	0.0192794	0.350213
ENSG00000123472	ATPAF1	53.9939	46.7567	0.204065	0.0271478	0.392448
ENSG00000110876	SELPLG	56.5842	49.1115	0.203939	0.0208856	0.363423
ENSG00000141076	UTP4	43.2395	37.5386	0.203635	0.0748558	0.530437
ENSG00000093009	CDC45	80.6287	70.0292	0.203618	0.0131861	0.306274
ENSG00000166016	ABTB2	2.96023	2.59517	0.203114	0.548754	0.877625
ENSG00000164087	POC1A	35.2012	30.5228	0.202811	0.055301	0.483798
ENSG00000188215	DCUN1D3	21.8468	19.0486	0.202751	0.119734	0.605286
ENSG00000104221	BRF2	35.6395	30.8981	0.202633	0.0648694	0.504887
ENSG00000158079	PTPDC1	10.7057	9.28653	0.202608	0.259361	0.733176
ENSG00000108479	GALK1	34.2814	29.9231	0.202224	0.0659589	0.508011
ENSG00000155252	PI4K2A	14.5018	12.5439	0.201918	0.202661	0.694995
ENSG00000158234	FAIM	12.7582	11.02	0.20148	0.236799	0.719043
ENSG00000120519	SLC10A7	16.9289	14.7421	0.20148	0.171228	0.666575
ENSG00000197857	ZNF44	16.0842	13.9771	0.20146	0.171259	0.666575
ENSG00000183741	CBX6	150.655	131.126	0.20127	0.00466448	0.203427
ENSG00000132964	CDK8	51.9057	44.9998	0.201215	0.0342553	0.424305
ENSG00000169255	B3GALNT1	20.3102	17.606	0.201004	0.161359	0.656693
ENSG00000170464	DNAJC18	10.1997	8.8397	0.200806	0.303838	0.762312
ENSG00000122952	ZWINT	231.405	201.428	0.200667	0.00245653	0.156733
ENSG00000136643	RPS6KC1	42.1591	36.7633	0.20058	0.0483496	0.462295
ENSG00000114021	NIT2	87.3206	76.1253	0.200575	0.0149624	0.322864
ENSG00000185627	PSMD13	149.195	129.926	0.200441	0.00882548	0.261994
ENSG00000136867	SLC31A2	10.638	9.33944	0.200435	0.284677	0.75021
ENSG00000154920	EME1	22.0254	19.2184	0.200275	0.12232	0.606907
ENSG00000172301	COPRS	34.2672	29.8411	0.199966	0.0574555	0.487169
ENSG00000120694	HSPH1	759.648	661.358	0.199848	0.000948602	0.102133
ENSG00000169733	RFNG	9.06795	7.86348	0.199514	0.311245	0.766405
ENSG00000159792	PSKH1	12.5601	10.9971	0.19948	0.239399	0.720063
ENSG00000163950	SLBP	145.277	126.452	0.199338	0.00458773	0.203262
ENSG00000164023	SGMS2	4.105	3.58931	0.199322	0.490072	0.855387
ENSG00000144426	NBEAL1	37.1602	32.5448	0.199053	0.0697072	0.516712
ENSG00000110958	PTGES3	536.883	467.689	0.199042	0.0015893	0.125397
ENSG00000134333	LDHA	820.623	714.941	0.198819	0.00127284	0.114436
ENSG00000137486	ARRB1	74.7822	65.2232	0.198739	0.0153134	0.325527
ENSG00000163376	KBTBD8	56.3992	49.1574	0.198583	0.0235779	0.372745
ENSG00000100664	EIF5	461.6	402.251	0.198526	0.00118942	0.112685
ENSG00000137513	NARS2	52.628	45.7776	0.198445	0.0298254	0.40331
ENSG00000159140	SON	274.754	239.761	0.198376	0.0377566	0.439473
ENSG00000164051	CCDC51	26.3252	22.9289	0.198289	0.0924904	0.559053
ENSG00000181938	GINS3	36.2014	31.5405	0.198217	0.0549921	0.483641
ENSG00000124279	FASTKD3	37.7684	32.9173	0.198203	0.0559257	0.483798
ENSG00000105281	SLC1A5	177.971	155.286	0.19794	0.00444975	0.199102
ENSG00000112312	GMNN	107.715	93.868	0.197909	0.00795497	0.252992
ENSG00000160213	CSTB	24.9527	21.748	0.197808	0.10275	0.57532
ENSG00000198093	ZNF649	12.6536	11.1145	0.197713	0.257479	0.73298
ENSG00000117394	SLC2A1	40.2335	35.122	0.197595	0.0467555	0.457393
ENSG00000147364	FBXO25	36.9403	32.1507	0.197222	0.0565458	0.48543
ENSG00000114383	TUSC2	19.1073	16.646	0.197153	0.150173	0.641787
ENSG00000165898	ISCA2	10.9652	9.6352	0.197099	0.281303	0.748529
ENSG00000103811	CTSH	3.3301	2.94378	0.197076	0.585172	0.894209
ENSG00000166471	TMEM41B	43.139	37.4144	0.196893	0.0667075	0.510706
ENSG00000164053	ATRIP	24.6998	21.5966	0.196716	0.108261	0.584156
ENSG00000163291	PAQR3	33.5835	29.3103	0.196667	0.0644219	0.504028
ENSG00000248487	ABHD14A	5.32721	4.67698	0.196547	0.44278	0.836669
ENSG00000180773	SLC36A4	67.379	58.9418	0.196438	0.0248026	0.376648
ENSG00000213619	NDUFS3	99.33	86.7717	0.196288	0.00991361	0.275563
ENSG00000086848	ALG9	7.52142	6.6003	0.196174	0.37097	0.797161
ENSG00000141384	TAF4B	62.7222	54.5797	0.195928	0.0339465	0.423757
ENSG00000156232	WHAMM	18.2871	15.9777	0.195864	0.16235	0.657538
ENSG00000095485	CWF19L1	65.5988	57.3588	0.19571	0.0232535	0.372745
ENSG00000164284	GRPEL2	72.1518	63.1093	0.195675	0.020521	0.362738
ENSG00000175213	ZNF408	10.8637	9.48123	0.195403	0.271368	0.741454
ENSG00000196458	ZNF605	35.3505	30.8296	0.195279	0.0658803	0.507784
ENSG00000139725	RHOF	14.2674	12.4836	0.195262	0.229122	0.713143
ENSG00000155115	GTF3C6	142.338	124.267	0.195156	0.00600737	0.229122
ENSG00000134243	SORT1	127.134	110.916	0.19514	0.0075447	0.248983
ENSG00000086062	B4GALT1	23.9152	21.0019	0.195134	0.12916	0.611948
ENSG00000103024	NME3	15.002	13.1432	0.195133	0.201691	0.694995
ENSG00000211460	TSN	189.716	165.758	0.195082	0.00437855	0.197627
ENSG00000122958	VPS26A	59.99	52.5068	0.19477	0.0276419	0.394335
ENSG00000143164	DCAF6	35.1954	30.7433	0.194496	0.0611461	0.494167
ENSG00000188818	ZDHHC11	2.00116	1.76095	0.194391	0.644522	0.909699
ENSG00000122299	ZC3H7A	51.3841	44.977	0.193902	0.0499182	0.469476
ENSG00000147419	CCDC25	125.412	109.551	0.193842	0.00745456	0.248983
ENSG00000145050	MANF	68.0631	59.4327	0.193804	0.0239033	0.373076
ENSG00000064545	TMEM161A	29.9812	26.3793	0.19341	0.113797	0.59598
ENSG00000103264	FBXO31	17.5195	15.3925	0.193033	0.180535	0.677752
ENSG00000116455	WDR77	61.3651	53.5643	0.192968	0.0318292	0.414863
ENSG00000163348	PYGO2	34.0159	29.7677	0.192962	0.0698896	0.516712
ENSG00000111912	NCOA7	39.5701	34.5329	0.19288	0.0648202	0.504885
ENSG00000152413	HOMER1	38.9706	34.0174	0.192804	0.0588947	0.490778
ENSG00000197345	MRPL21	62.3955	54.7132	0.192779	0.0277147	0.394335
ENSG00000198060	MARCHF5	23.8146	20.8148	0.192721	0.121873	0.606907
ENSG00000197265	GTF2E2	48.5833	42.4679	0.191827	0.0410878	0.448987
ENSG00000144395	CCDC150	13.6147	11.8751	0.19179	0.236624	0.719043
ENSG00000177868	SVBP	11.3176	9.98378	0.19178	0.286239	0.750715
ENSG00000140450	ARRDC4	17.2089	15.0366	0.191553	0.181206	0.677752
ENSG00000133119	RFC3	186.056	162.974	0.191376	0.00382965	0.185837
ENSG00000137764	MAP2K5	11.3734	10.037	0.191225	0.287562	0.7513
ENSG00000172354	GNB2	51.2997	45.0456	0.191206	0.0393058	0.443037
ENSG00000174547	MRPL11	72.2923	63.1545	0.191173	0.0323616	0.418635
ENSG00000126947	ARMCX1	10.5552	9.2115	0.191118	0.292454	0.754758
ENSG00000171262	FAM98B	23.6989	20.8206	0.190976	0.162825	0.658434
ENSG00000135018	UBQLN1	164.125	143.933	0.190961	0.00988832	0.275563
ENSG00000142961	MOB3C	10.7612	9.41203	0.190803	0.285043	0.750592
ENSG00000166228	PCBD1	28.3808	24.772	0.190695	0.112057	0.592138
ENSG00000114770	ABCC5	40.6284	35.7224	0.190289	0.0604156	0.493791
ENSG00000247746	USP51	5.37188	4.68772	0.190243	0.45527	0.843037
ENSG00000082516	GEMIN5	128.709	112.776	0.189886	0.0121619	0.295082
ENSG00000110400	NECTIN1	17.3078	15.2608	0.189865	0.196303	0.691376
ENSG00000113597	TRAPPC13	35.7055	31.2755	0.189773	0.0698024	0.516712
ENSG00000137269	LRRC1	3.21373	2.79901	0.189419	0.55574	0.881348
ENSG00000169241	SLC50A1	24.2248	21.3739	0.189313	0.142092	0.627183
ENSG00000070214	SLC44A1	373.155	327.356	0.189163	0.00276158	0.163887
ENSG00000144909	OSBPL11	19.5334	17.1358	0.189102	0.173433	0.66913
ENSG00000155304	HSPA13	100.232	87.8564	0.189075	0.0149362	0.322864
ENSG00000140743	CDR2	23.1694	20.3109	0.189044	0.141248	0.625791
ENSG00000100612	DHRS7	15.9357	14.0462	0.189025	0.21582	0.704041
ENSG00000110925	CSRNP2	15.8262	13.9461	0.188879	0.209799	0.699961
ENSG00000163884	KLF15	4.82923	4.19563	0.188751	0.495016	0.857758
ENSG00000163138	PACRGL	23.9134	20.9789	0.188728	0.123128	0.607389
ENSG00000004961	HCCS	22.3263	19.5508	0.188712	0.164508	0.660306
ENSG00000181450	ZNF678	45.1389	39.5936	0.188649	0.0449791	0.455073
ENSG00000117543	DPH5	31.047	27.1347	0.188631	0.0962152	0.565485
ENSG00000224420	ADM5	4.71198	4.15871	0.188542	0.484485	0.854135
ENSG00000103174	NAGPA	28.2791	24.7781	0.188297	0.101712	0.574717
ENSG00000204344	STK19	11.063	9.69797	0.188279	0.283894	0.749892
ENSG00000197785	ATAD3A	60.1451	52.8064	0.188079	0.0277362	0.394335
ENSG00000116157	GPX7	9.68032	8.49863	0.18795	0.316535	0.768187
ENSG00000132623	ANKEF1	4.00593	3.48409	0.18794	0.53847	0.874824
ENSG00000049167	ERCC8	39.2323	34.4825	0.187298	0.0592963	0.492674
ENSG00000160208	RRP1B	118.63	104.104	0.187078	0.0103652	0.277017
ENSG00000116752	BCAS2	59.2642	52.0386	0.186688	0.0339215	0.423757
ENSG00000136925	TSTD2	33.6132	29.4959	0.186571	0.0780341	0.536144
ENSG00000004866	ST7	16.175	14.2093	0.186415	0.203137	0.694995
ENSG00000148835	TAF5	35.6658	31.3161	0.186403	0.0707892	0.517906
ENSG00000267060	PTGES3L	4.25699	3.74741	0.186398	0.520489	0.867286
ENSG00000063587	ZNF275	14.0896	12.4436	0.186228	0.284684	0.75021
ENSG00000175854	SWI5	5.32918	4.67698	0.185986	0.460831	0.845579
ENSG00000125812	GZF1	33.585	29.5593	0.185953	0.0832453	0.550143
ENSG00000145730	PAM	18.089	15.8802	0.185667	0.182106	0.679136
ENSG00000169016	E2F6	28.7013	25.2362	0.185484	0.113786	0.59598
ENSG00000104671	DCTN6	33.7169	29.5255	0.184843	0.0955454	0.564222
ENSG00000132801	ZSWIM3	10.1956	8.96248	0.184826	0.313295	0.766405
ENSG00000221914	PPP2R2A	65.9832	58.2468	0.184782	0.0644451	0.504028
ENSG00000148335	NTMT1	28.2791	24.9537	0.184765	0.109183	0.586853
ENSG00000109790	KLHL5	25.1097	22.0702	0.184599	0.123288	0.607389
ENSG00000104756	KCTD9	67.204	59.1547	0.184561	0.0267521	0.38805
ENSG00000130881	LRP3	29.0375	25.568	0.184555	0.0998904	0.571705
ENSG00000136111	TBC1D4	6.04142	5.32645	0.184274	0.441708	0.835558
ENSG00000176853	FAM91A1	273.526	240.806	0.184214	0.00338593	0.182276
ENSG00000162616	DNAJB4	24.4221	21.49	0.184005	0.129103	0.611948
ENSG00000177951	BET1L	27.5921	24.4452	0.183967	0.136798	0.620969
ENSG00000183624	HMCES	15.4242	13.6059	0.183691	0.220342	0.707799
ENSG00000157483	MYO1E	17.2052	15.2694	0.183467	0.226623	0.710605
ENSG00000132323	ILKAP	33.0553	29.0847	0.183437	0.0877801	0.553301
ENSG00000151208	DLG5	8.08868	7.1681	0.183141	0.380843	0.800158
ENSG00000113391	FAM172A	28.4716	25.123	0.183082	0.107019	0.581767
ENSG00000099330	OCEL1	3.02169	2.65771	0.182991	0.571734	0.887989
ENSG00000115526	CHST10	31.7086	28.0234	0.182915	0.0989739	0.569405
ENSG00000187522	HSPA14	59.6572	52.5895	0.182865	0.0330576	0.421381
ENSG00000144591	GMPPA	25.6733	22.6029	0.182814	0.122865	0.607331
ENSG00000154359	LONRF1	61.3054	53.9305	0.182804	0.0372859	0.436616
ENSG00000101003	GINS1	108.78	95.6975	0.182604	0.0239251	0.373076
ENSG00000117877	POLR1G	45.7595	40.2273	0.182592	0.0559245	0.483798
ENSG00000138621	PPCDC	12.3118	10.8776	0.182542	0.285662	0.750592
ENSG00000076604	TRAF4	20.1258	17.7304	0.182278	0.202862	0.694995
ENSG00000100162	CENPM	38.0513	33.4033	0.182231	0.0856277	0.553301
ENSG00000173674	EIF1AX	203.445	179.287	0.18202	0.00710587	0.246158
ENSG00000105171	POP4	49.357	43.4836	0.181967	0.0581921	0.488867
ENSG00000166575	TMEM135	44.5791	39.3714	0.181942	0.0574144	0.487169
ENSG00000242616	GNG10	3.53438	3.12604	0.181772	0.548224	0.877625
ENSG00000152443	ZNF776	27.7574	24.5488	0.181658	0.117655	0.602319
ENSG00000269743	SLC25A53	4.91707	4.33629	0.18152	0.486599	0.855037
ENSG00000196110	ZNF699	8.18613	7.17792	0.181515	0.384332	0.802353
ENSG00000082146	STRADB	18.9023	16.6525	0.181514	0.184861	0.680216
ENSG00000059804	SLC2A3	54.2126	47.7651	0.181481	0.0398515	0.44513
ENSG00000170946	DNAJC24	27.0959	23.7587	0.181458	0.138991	0.624898
ENSG00000197045	GMFB	71.3242	62.7557	0.181193	0.033508	0.42185
ENSG00000197601	FAR1	234.852	207.015	0.18115	0.00496869	0.208757
ENSG00000105700	KXD1	76.4777	67.4795	0.180718	0.0230621	0.372745
ENSG00000247077	PGAM5	127.957	112.878	0.180704	0.0103559	0.277017
ENSG00000171241	SHCBP1	121.295	107.035	0.180701	0.0116867	0.288814
ENSG00000163399	ATP1A1	225.276	198.864	0.180537	0.00781723	0.251085
ENSG00000086475	SEPHS1	93.3889	82.2533	0.180477	0.0240109	0.373076
ENSG00000151806	GUF1	87.4327	77.2959	0.180429	0.0248888	0.376648
ENSG00000151164	RAD9B	4.38282	3.87755	0.180378	0.51464	0.864929
ENSG00000167981	ZNF597	12.0361	10.6269	0.180311	0.291214	0.753626
ENSG00000157916	RER1	95.9716	84.69	0.180148	0.0165018	0.338418
ENSG00000119574	ZBTB45	7.18976	6.36237	0.179854	0.425779	0.82569
ENSG00000174231	PRPF8	562.496	496.899	0.179726	0.0263458	0.385086
ENSG00000165185	KIAA1958	14.0306	12.3944	0.179522	0.2784	0.745893
ENSG00000113070	HBEGF	13.7311	12.0572	0.179356	0.269968	0.740745
ENSG00000087842	PIR	20.0807	17.6237	0.179297	0.214236	0.703865
ENSG00000141424	SLC39A6	88.0362	77.5641	0.179277	0.0288062	0.399519
ENSG00000099194	SCD	698.017	616.593	0.17926	0.00326609	0.179565
ENSG00000172057	ORMDL3	24.2458	21.4228	0.179141	0.168327	0.664029
ENSG00000135698	MPHOSPH6	49.128	43.3922	0.17897	0.0536321	0.47995
ENSG00000119285	HEATR1	395.261	349.143	0.178927	0.00355101	0.1844
ENSG00000106605	BLVRA	13.7327	12.1588	0.178886	0.260466	0.733266
ENSG00000182359	KBTBD3	6.14741	5.44226	0.178831	0.449744	0.839999
ENSG00000144224	UBXN4	126.237	111.489	0.178829	0.01179	0.290147
ENSG00000188428	BLOC1S5	59.6581	52.659	0.178733	0.0410271	0.448987
ENSG00000157456	CCNB2	108.586	95.8577	0.178703	0.0156376	0.329478
ENSG00000139719	VPS33A	24.7924	21.8605	0.178548	0.148639	0.638277
ENSG00000131652	THOC6	37.2512	32.9105	0.178359	0.0792932	0.539483
ENSG00000151233	GXYLT1	36.0913	31.8185	0.178317	0.100632	0.572564
ENSG00000165118	C9orf64	28.8459	25.4705	0.178117	0.158667	0.654422
ENSG00000121690	DEPDC7	18.3682	16.2434	0.177934	0.197023	0.692428
ENSG00000104998	IL27RA	12.6071	11.153	0.177907	0.284669	0.75021
ENSG00000106245	BUD31	84.1884	74.3935	0.177711	0.0235556	0.372745
ENSG00000153721	CNKSR3	7.11634	6.21902	0.177695	0.446172	0.837976
ENSG00000154813	DPH3	39.0937	34.6819	0.177653	0.089073	0.553389
ENSG00000040275	SPDL1	75.7247	66.8045	0.177404	0.0352978	0.428863
ENSG00000006625	GGCT	82.8634	73.0707	0.177207	0.0417289	0.448987
ENSG00000101407	TTI1	76.788	67.9799	0.177065	0.0302104	0.404748
ENSG00000159228	CBR1	116.042	102.595	0.17701	0.0147279	0.321155
ENSG00000174840	PDE12	92.6364	81.8157	0.176948	0.0237946	0.372745
ENSG00000181827	RFX7	43.6877	38.8064	0.176903	0.222618	0.708728
ENSG00000135521	LTV1	80.4146	71.0695	0.176894	0.0290488	0.399778
ENSG00000151292	CSNK1G3	46.834	41.2755	0.176751	0.0716594	0.521527
ENSG00000105193	RPS16	353.838	313.207	0.176413	0.0868463	0.553301
ENSG00000113845	TIMMDC1	82.7018	73.1896	0.176042	0.0257177	0.380286
ENSG00000158006	PAFAH2	15.8837	14.0524	0.175898	0.232674	0.717692
ENSG00000163584	RPL22L1	235.901	208.669	0.175868	0.0124923	0.300281
ENSG00000100592	DAAM1	4.71143	4.14094	0.175801	0.533391	0.874478
ENSG00000171867	PRNP	64.5724	57.0751	0.175609	0.0434562	0.453683
ENSG00000157837	SPPL3	14.3278	12.7367	0.175494	0.261152	0.734438
ENSG00000182552	RWDD4	40.8263	36.0975	0.175366	0.0770597	0.536144
ENSG00000143761	ARF1	310.437	274.88	0.175237	0.00472344	0.205132
ENSG00000146826	TRAPPC14	13.5869	12.0455	0.175178	0.312637	0.766405
ENSG00000099901	RANBP1	238.643	211.278	0.175109	0.00594782	0.228569
ENSG00000166797	CIAO2A	130.054	114.941	0.175105	0.0211319	0.363636
ENSG00000164008	C1orf50	5.32721	4.73893	0.175099	0.492198	0.856795
ENSG00000143333	RGS16	6.19973	5.49924	0.175009	0.454402	0.842306
ENSG00000120053	GOT1	31.7682	28.0477	0.174856	0.113337	0.595856
ENSG00000186792	HYAL3	6.09465	5.37282	0.174634	0.465664	0.847566
ENSG00000103540	CCP110	100.683	89.2622	0.174633	0.0208324	0.363423
ENSG00000008282	SYPL1	90.0197	79.6699	0.174604	0.025454	0.378551
ENSG00000166024	R3HCC1L	32.758	29.1607	0.174491	0.117131	0.601426
ENSG00000065060	BLTP3A	86.7845	76.918	0.174473	0.0283727	0.396298
ENSG00000111731	C2CD5	82.09	72.7281	0.17439	0.0251176	0.377042
ENSG00000148334	PTGES2	47.6768	42.2479	0.174228	0.0578962	0.488503
ENSG00000115170	ACVR1	4.75581	4.21237	0.174215	0.511461	0.864235
ENSG00000060982	BCAT1	768.117	680.842	0.173938	0.00304195	0.172756
ENSG00000092208	GEMIN2	23.0455	20.4382	0.173916	0.182747	0.679452
ENSG00000151876	FBXO4	19.7719	17.4975	0.17378	0.201823	0.694995
ENSG00000168827	GFM1	185.549	164.411	0.173711	0.00884635	0.261994
ENSG00000204315	FKBPL	7.8404	6.99052	0.173674	0.41337	0.821626
ENSG00000179085	DPM3	6.96755	6.19418	0.173558	0.435901	0.832288
ENSG00000154328	NEIL2	13.6286	12.0922	0.173511	0.270839	0.741454
ENSG00000155755	TMEM237	8.67758	7.74796	0.173492	0.392202	0.808919
ENSG00000150787	PTS	14.6043	12.9321	0.173312	0.25673	0.73298
ENSG00000088836	SLC4A11	9.23894	8.18722	0.173275	0.371766	0.797367
ENSG00000165806	CASP7	40.7382	36.1843	0.173193	0.0775719	0.536144
ENSG00000101384	JAG1	17.5195	15.5746	0.1731	0.218916	0.706793
ENSG00000101182	PSMA7	233.008	206.62	0.173064	0.00629346	0.231359
ENSG00000137474	MYO7A	10.2477	9.15931	0.173012	0.362104	0.792353
ENSG00000185238	PRMT3	56.7276	50.358	0.172959	0.0474081	0.459147
ENSG00000174516	PELI3	6.49391	5.84155	0.172928	0.495259	0.85794
ENSG00000158163	DZIP1L	2.7285	2.42557	0.1727	0.619168	0.902131
ENSG00000198121	LPAR1	5.27718	4.67698	0.172643	0.493723	0.857758
ENSG00000070770	CSNK2A2	109.756	97.4741	0.172616	0.0193528	0.350317
ENSG00000064933	PMS1	65.1704	57.7627	0.172532	0.0387611	0.440683
ENSG00000139350	NEDD1	71.0195	62.9435	0.172469	0.0347479	0.427565
ENSG00000064393	HIPK2	23.4994	20.95	0.172442	0.243425	0.723415
ENSG00000275074	NUDT18	9.01189	8.04055	0.172436	0.380533	0.800158
ENSG00000141378	PTRH2	31.844	28.2522	0.172295	0.109481	0.587093
ENSG00000065911	MTHFD2	456.752	405.417	0.171976	0.00409433	0.189771
ENSG00000114520	SNX4	62.8222	55.6808	0.171945	0.0437819	0.453683
ENSG00000124145	SDC4	27.5615	24.608	0.171906	0.158562	0.654422
ENSG00000145386	CCNA2	311.369	276.319	0.171742	0.00619138	0.231359
ENSG00000105835	NAMPT	71.9905	63.8649	0.171444	0.0411858	0.448987
ENSG00000118939	UCHL3	23.9233	21.0192	0.171248	0.233954	0.718191
ENSG00000214026	MRPL23	54.9229	48.8203	0.171178	0.054371	0.48363
ENSG00000204257	HLA-DMA	8.80197	7.77991	0.171114	0.393065	0.808919
ENSG00000101367	MAPRE1	183.851	163.234	0.17111	0.00896869	0.261998
ENSG00000106701	FSD1L	19.3813	17.3085	0.170992	0.228524	0.712957
ENSG00000179010	MRFAP1	147.716	131.098	0.170939	0.0353649	0.428863
ENSG00000113838	TBCCD1	31.7567	28.1645	0.170844	0.121483	0.606907
ENSG00000118894	EEF2KMT	21.8318	19.4003	0.170769	0.190403	0.686151
ENSG00000168275	COA6	68.4594	60.7715	0.170585	0.0387208	0.440683
ENSG00000172062	SMN1	11.3083	10.073	0.170532	0.325298	0.7754
ENSG00000135336	ORC3	74.2934	66.0341	0.170438	0.0362359	0.432988
ENSG00000101146	RAE1	59.5275	52.8022	0.170208	0.0509893	0.473699
ENSG00000130311	DDA1	26.2866	23.3753	0.17013	0.143856	0.629992
ENSG00000104093	DMXL2	114.868	102.233	0.170083	0.0237663	0.372745
ENSG00000089280	FUS	131.447	117.181	0.170078	0.0429299	0.4524
ENSG00000103018	CYB5B	151.343	134.389	0.169967	0.0185596	0.350079
ENSG00000114853	ZBTB47	14.5804	13.0254	0.169948	0.281614	0.748529
ENSG00000005238	ATOSB	7.04029	6.30149	0.169868	0.449356	0.839729
ENSG00000156639	ZFAND3	19.1073	16.9276	0.169613	0.216301	0.70426
ENSG00000166529	ZSCAN21	6.09034	5.43486	0.169585	0.479909	0.853698
ENSG00000120332	TNN	6.75475	5.96816	0.169503	0.462185	0.845696
ENSG00000197885	NKIRAS1	6.7005	5.96366	0.169374	0.457527	0.844553
ENSG00000116750	UCHL5	176.971	157.196	0.169332	0.013659	0.310968
ENSG00000003989	SLC7A2	182.528	162.39	0.16928	0.0104908	0.278445
ENSG00000158186	MRAS	36.116	32.1692	0.169239	0.105164	0.577255
ENSG00000119686	FLVCR2	15.3625	13.6733	0.169176	0.283696	0.749752
ENSG00000176018	LYSMD3	47.6051	42.3682	0.169108	0.0674212	0.512528
ENSG00000128915	ICE2	101.435	90.298	0.168937	0.0230311	0.372745
ENSG00000144840	RABL3	75.3	67.0528	0.168499	0.0372423	0.436616
ENSG00000181481	RNF135	22.3733	19.8476	0.168466	0.198802	0.694744
ENSG00000165660	ABRAXAS2	65.3347	58.1725	0.168444	0.0444614	0.453683
ENSG00000184990	SIVA1	53.0186	47.1742	0.168428	0.0558201	0.483798
ENSG00000144026	ZNF514	16.2181	14.4692	0.168409	0.256648	0.73298
ENSG00000139567	ACVRL1	5.11188	4.53728	0.16831	0.514189	0.864806
ENSG00000198252	STYX	33.7682	30.073	0.168276	0.110162	0.587519
ENSG00000115806	GORASP2	45.0846	39.9541	0.168269	0.0933148	0.56082
ENSG00000213782	DDX47	4.71031	4.20121	0.168255	0.567583	0.885783
ENSG00000143753	DEGS1	103.252	91.8894	0.168085	0.0280039	0.395621
ENSG00000228594	FNDC10	7.71344	6.93709	0.168013	0.466014	0.847566
ENSG00000161040	FBXL13	15.0517	13.3783	0.167978	0.298784	0.757758
ENSG00000167186	COQ7	29.1032	25.8504	0.167944	0.136098	0.619511
ENSG00000152484	USP12	71.1689	63.2777	0.167852	0.0512341	0.474088
ENSG00000130005	GAMT	20.3844	18.2558	0.167804	0.221058	0.708177
ENSG00000153551	CMTM7	13.8676	12.3839	0.16775	0.302396	0.760589
ENSG00000171552	BCL2L1	16.0564	14.359	0.167578	0.273948	0.742829
ENSG00000155034	FBXL18	14.3939	12.9124	0.167459	0.300965	0.759095
ENSG00000148680	HTR7	4.85093	4.34093	0.167208	0.526871	0.870632
ENSG00000166130	IKBIP	91.8181	81.722	0.167171	0.029329	0.401306
ENSG00000064932	SBNO2	40.3294	35.9241	0.167054	0.0865988	0.553301
ENSG00000175606	TMEM70	70.3156	62.4611	0.166966	0.0548868	0.483641
ENSG00000175105	ZNF654	34.0883	30.3798	0.166603	0.123175	0.607389
ENSG00000141560	FN3KRP	17.2855	15.4484	0.166573	0.266459	0.738087
ENSG00000122376	SHLD2	69.5941	61.8531	0.166295	0.0559423	0.483798
ENSG00000176597	B3GNT5	38.8751	34.5703	0.166291	0.100537	0.572564
ENSG00000138107	ACTR1A	93.0991	82.8637	0.166131	0.0329209	0.421381
ENSG00000178718	RPP25	25.4423	22.6692	0.166108	0.176728	0.674542
ENSG00000115841	RMDN2	11.5811	10.3614	0.165878	0.335506	0.78282
ENSG00000121350	PYROXD1	55.8497	49.7222	0.165865	0.0592598	0.492674
ENSG00000161647	MPP3	5.48938	4.9201	0.165745	0.526377	0.870223
ENSG00000186416	NKRF	58.5206	52.0754	0.165436	0.05813	0.488867
ENSG00000173409	ARV1	23.6749	21.1076	0.165166	0.175494	0.673062
ENSG00000133055	MYBPH	17.3571	15.5474	0.165145	0.26419	0.736118
ENSG00000198964	SGMS1	13.4857	12.098	0.165085	0.337233	0.783603
ENSG00000213694	S1PR3	21.2417	18.9266	0.165062	0.199803	0.694873
ENSG00000163932	PRKCD	47.7576	42.8389	0.164994	0.117385	0.601831
ENSG00000173226	IQCB1	57.0144	50.8178	0.164968	0.0604135	0.493791
ENSG00000135913	USP37	100.223	89.4678	0.164957	0.0274297	0.394273
ENSG00000189057	FAM111B	24.2787	21.6482	0.164952	0.191499	0.687509
ENSG00000163738	MTHFD2L	23.2034	20.6565	0.164911	0.192534	0.688116
ENSG00000104312	RIPK2	29.0762	25.7791	0.164908	0.19375	0.689908
ENSG00000090861	AARS1	252.592	225.46	0.164877	0.012879	0.303695
ENSG00000026103	FAS	22.1904	19.7304	0.164844	0.207472	0.698564
ENSG00000068120	COASY	88.3362	78.8388	0.164778	0.0343403	0.424305
ENSG00000102172	SMS	130.889	116.752	0.164772	0.0214941	0.366392
ENSG00000130921	MTRFR	24.9552	22.2236	0.164666	0.168961	0.665001
ENSG00000160563	MED27	16.9619	14.9794	0.164379	0.304247	0.762312
ENSG00000169714	CNBP	446.899	398.782	0.164318	0.00604308	0.229637
ENSG00000111057	KRT18	5.63479	5.02527	0.164163	0.501324	0.860342
ENSG00000134049	IER3IP1	77.0884	68.7076	0.163992	0.0494226	0.467795
ENSG00000123143	PKN1	53.2288	47.5918	0.163965	0.0657834	0.507416
ENSG00000120963	ZNF706	76.3625	68.2071	0.163634	0.0383567	0.440683
ENSG00000138399	FASTKD1	130.824	116.774	0.16357	0.0184458	0.350079
ENSG00000157077	ZFYVE9	8.76041	7.77991	0.163397	0.413962	0.821626
ENSG00000079332	SAR1A	156.651	139.611	0.163204	0.0300313	0.403645
ENSG00000101126	ADNP	97.314	86.9868	0.163182	0.0995611	0.571106
ENSG00000139620	KANSL2	59.394	53.1427	0.163083	0.0637135	0.503859
ENSG00000165280	VCP	498.6	445.377	0.163006	0.00638376	0.231832
ENSG00000173465	ZNRD2	18.9067	16.9042	0.163001	0.230609	0.714929
ENSG00000070785	EIF2B3	60.0073	53.5604	0.162925	0.0548995	0.483641
ENSG00000131323	TRAF3	32.85	29.4061	0.162868	0.148528	0.638277
ENSG00000128050	PAICS	540.713	482.939	0.162858	0.00776688	0.25087
ENSG00000066583	ISOC1	21.5006	19.268	0.162577	0.223082	0.708728
ENSG00000028203	VEZT	43.0478	38.5611	0.162483	0.0935396	0.561129
ENSG00000100714	MTHFD1	101.526	90.8798	0.162181	0.0461509	0.457393
ENSG00000121671	CRY2	19.7267	17.6046	0.162141	0.220752	0.708107
ENSG00000127804	METTL16	68.2367	60.9963	0.162086	0.0520048	0.475735
ENSG00000002549	LAP3	115.248	102.907	0.162078	0.0248736	0.376648
ENSG00000154447	SH3RF1	15.9367	14.1807	0.162072	0.277032	0.745893
ENSG00000125977	EIF2S2	375.207	335.311	0.162034	0.00768868	0.250105
ENSG00000158796	DEDD	22.8546	20.2926	0.161925	0.23841	0.719401
ENSG00000124222	STX16	17.3655	15.6199	0.161922	0.275899	0.74515
ENSG00000164687	FABP5	137.542	122.946	0.161827	0.0362323	0.432988
ENSG00000157014	TATDN2	20.434	18.2808	0.161783	0.213339	0.703374
ENSG00000005100	DHX33	72.962	65.3661	0.161734	0.0609419	0.494167
ENSG00000113407	TARS1	462.416	413.403	0.16161	0.00823492	0.256374
ENSG00000139514	SLC7A1	203.014	181.798	0.161401	0.0207639	0.363423
ENSG00000065328	MCM10	144.194	128.907	0.16137	0.0173481	0.345477
ENSG00000119977	TCTN3	52.5498	47.0359	0.161267	0.0705009	0.517906
ENSG00000164151	ICE1	103.02	92.1668	0.161163	0.0309976	0.409999
ENSG00000112033	PPARD	14.3964	12.9095	0.161158	0.300836	0.759095
ENSG00000119979	DENND10	63.9747	57.1895	0.160972	0.0584257	0.489251
ENSG00000076770	MBNL3	46.1096	41.3286	0.160921	0.0943693	0.562469
ENSG00000038002	AGA	28.1822	25.1082	0.1608	0.166813	0.663578
ENSG00000076554	TPD52	78.0399	69.8341	0.16075	0.0402752	0.447615
ENSG00000138279	ANXA7	143.382	128.115	0.160702	0.0214373	0.366241
ENSG00000124207	CSE1L	415.644	371.784	0.16054	0.0100295	0.277017
ENSG00000140948	ZCCHC14	17.8206	16.0724	0.160313	0.28185	0.748529
ENSG00000111696	NT5DC3	24.0797	21.57	0.160249	0.240176	0.720542
ENSG00000138764	CCNG2	11.5557	10.3478	0.160235	0.3491	0.789534
ENSG00000181852	RNF41	77.5827	69.3906	0.160186	0.0415995	0.448987
ENSG00000144028	SNRNP200	260.869	233.615	0.160124	0.0162295	0.335496
ENSG00000163798	SLC4A1AP	56.0586	50.0978	0.160089	0.0674266	0.512528
ENSG00000115828	QPCT	8.62141	7.67012	0.16004	0.43933	0.83376
ENSG00000132153	DHX30	127.057	113.701	0.160034	0.0230861	0.372745
ENSG00000145912	NHP2	130.858	116.996	0.160014	0.0250019	0.377042
ENSG00000073169	SELENOO	15.28	13.7178	0.159985	0.296637	0.756778
ENSG00000126216	TUBGCP3	104.427	93.6225	0.159893	0.0356387	0.429987
ENSG00000165714	BORCS5	9.7355	8.83325	0.159883	0.441104	0.835055
ENSG00000148300	REXO4	52.9301	47.2338	0.159879	0.0951705	0.564038
ENSG00000144120	TMEM177	11.53	10.2705	0.159827	0.356581	0.790253
ENSG00000104613	INTS10	202.296	180.868	0.159675	0.0186989	0.350079
ENSG00000185236	RAB11B	11.7233	10.5019	0.159674	0.364637	0.793246
ENSG00000166025	AMOTL1	22.8421	20.5692	0.159673	0.220726	0.708107
ENSG00000141698	NT5C3B	16.3975	14.7064	0.159647	0.271464	0.741504
ENSG00000128791	TWSG1	16.3354	14.5662	0.15962	0.280007	0.747627
ENSG00000182095	TNRC18	120.698	108.365	0.159449	0.0546899	0.483641
ENSG00000145604	SKP2	94.7698	84.9879	0.159403	0.0418252	0.448987
ENSG00000123562	MORF4L2	176.997	158.446	0.1594	0.0146657	0.321155
ENSG00000176087	SLC35A4	40.1034	35.8725	0.159377	0.108455	0.584156
ENSG00000105866	SP4	39.5551	35.3645	0.159352	0.105013	0.577007
ENSG00000197208	SLC22A4	11.7238	10.4324	0.159295	0.363827	0.793246
ENSG00000105202	FBL	114.8	102.657	0.159194	0.0444237	0.453683
ENSG00000109971	HSPA8	4363.53	3907.51	0.159167	0.00357392	0.1844
ENSG00000146731	CCT6A	780.708	699.109	0.159157	0.00638226	0.231832
ENSG00000176142	TMEM39A	40.0667	36.0447	0.159048	0.123762	0.607625
ENSG00000164897	TMUB1	16.8544	15.11	0.15901	0.267997	0.739788
ENSG00000137038	DMAC1	48.6626	43.6477	0.158913	0.08084	0.543705
ENSG00000134222	PSRC1	29.4078	26.2791	0.15889	0.168812	0.664956
ENSG00000185164	NOMO2	41.9745	37.6471	0.158819	0.113269	0.595801
ENSG00000171823	FBXL14	11.6036	10.4179	0.15877	0.353257	0.790172
ENSG00000127837	AAMP	82.6533	73.9585	0.158761	0.041958	0.448987
ENSG00000173692	PSMD1	299.47	268.228	0.15871	0.00915522	0.263589
ENSG00000186834	HEXIM1	17.5922	15.7858	0.158707	0.329024	0.777857
ENSG00000182534	MXRA7	5.0358	4.48601	0.158614	0.54888	0.877625
ENSG00000115762	PLEKHB2	259.16	232.188	0.158243	0.010293	0.277017
ENSG00000151491	EPS8	15.9252	14.345	0.158132	0.291077	0.753626
ENSG00000171714	ANO5	33.102	29.6752	0.158017	0.131711	0.613541
ENSG00000137168	PPIL1	94.496	84.6544	0.157987	0.0351098	0.428863
ENSG00000166002	SMCO4	7.26208	6.49225	0.157644	0.469507	0.850131
ENSG00000123395	ATG101	21.6149	19.45	0.157617	0.221979	0.708728
ENSG00000131437	KIF3A	4.57111	4.14094	0.157465	0.605461	0.900492
ENSG00000136628	EPRS1	788.905	707.306	0.157359	0.00716126	0.246158
ENSG00000168237	GLYCTK	10.317	9.17759	0.157287	0.426418	0.82614
ENSG00000125863	MKKS	33.2275	29.9285	0.157223	0.157581	0.653042
ENSG00000116668	SWT1	7.62544	6.88908	0.157203	0.484105	0.854135
ENSG00000166411	IDH3A	95.0229	85.3297	0.157052	0.0399652	0.44513
ENSG00000056050	HPF1	25.4683	22.752	0.157026	0.19364	0.689908
ENSG00000134461	ANKRD16	5.66501	5.0922	0.15696	0.521123	0.867361
ENSG00000095203	EPB41L4B	4.76133	4.25277	0.156578	0.556252	0.881584
ENSG00000115484	CCT4	541.021	485.378	0.156459	0.00811444	0.254927
ENSG00000108176	DNAJC12	3.83102	3.40822	0.156382	0.604971	0.900492
ENSG00000111196	MAGOHB	67.5704	60.3775	0.156308	0.0940391	0.562469
ENSG00000011143	MKS1	21.6957	19.4626	0.156229	0.218904	0.706793
ENSG00000185305	ARL15	6.78772	6.13053	0.156083	0.49181	0.856793
ENSG00000182400	TRAPPC6B	32.0289	28.6526	0.156065	0.162039	0.657422
ENSG00000152684	PELO	35.1339	31.4397	0.156003	0.139102	0.624898
ENSG00000137135	ARHGEF39	24.1898	21.6961	0.155937	0.200678	0.694995
ENSG00000169750	RAC3	6.26211	5.59713	0.155911	0.513354	0.864498
ENSG00000151657	KIN	26.7492	24.0828	0.155865	0.184594	0.680216
ENSG00000108960	MMD	17.9447	16.0941	0.155849	0.264385	0.736118
ENSG00000076321	KLHL20	26.4406	23.9116	0.155773	0.225739	0.709427
ENSG00000157303	SUSD3	20.8502	18.6842	0.15568	0.228179	0.712525
ENSG00000114933	INO80D	58.3112	52.6351	0.155535	0.159759	0.655318
ENSG00000105671	DDX49	68.5563	61.5517	0.155427	0.0558522	0.483798
ENSG00000133678	TMEM254	5.37676	4.85494	0.155356	0.537559	0.874478
ENSG00000119953	SMNDC1	35.5326	31.9223	0.155266	0.127813	0.611948
ENSG00000087884	AAMDC	3.42725	3.04675	0.155192	0.626298	0.904994
ENSG00000132286	TIMM10B	53.2405	47.7331	0.155007	0.0808725	0.543705
ENSG00000164040	PGRMC2	18.7205	16.9058	0.154814	0.286784	0.751003
ENSG00000158623	COPG2	53.0059	47.6424	0.15468	0.0888986	0.553301
ENSG00000161533	ACOX1	90.8972	81.5307	0.154616	0.0464804	0.457393
ENSG00000104522	GFUS	61.8677	55.6992	0.154608	0.0725993	0.522553
ENSG00000064763	FAR2	49.7516	44.7348	0.154457	0.0849611	0.553301
ENSG00000076248	UNG	101.858	91.4986	0.154402	0.0415295	0.448987
ENSG00000100263	RHBDD3	25.0774	22.4554	0.154309	0.219441	0.706821
ENSG00000124731	TREM1	2.4592	2.16873	0.154242	0.689625	0.926781
ENSG00000112149	CD83	11.9795	10.7377	0.154194	0.371651	0.797367
ENSG00000163249	CCNYL1	18.9575	17.0706	0.15401	0.257633	0.73298
ENSG00000198719	DLL1	11.8753	10.7723	0.153855	0.402626	0.813871
ENSG00000041357	PSMA4	309.735	278.429	0.153828	0.0143638	0.319967
ENSG00000101421	CHMP4B	25.5691	23.0834	0.15372	0.206206	0.698122
ENSG00000184967	NOC4L	24.6419	22.2721	0.15365	0.219454	0.706821
ENSG00000072952	IRAG1	3.52247	3.20023	0.153649	0.621552	0.902805
ENSG00000145293	ENOPH1	86.2442	77.4631	0.153465	0.0464276	0.457393
ENSG00000104635	SLC39A14	212.149	190.694	0.153397	0.015023	0.323495
ENSG00000138346	DNA2	50.7071	45.5504	0.153384	0.0922954	0.558528
ENSG00000198825	INPP5F	23.3202	20.804	0.153296	0.273201	0.742607
ENSG00000137713	PPP2R1B	88.9218	79.936	0.153295	0.0444387	0.453683
ENSG00000163754	GYG1	66.9233	60.2485	0.153293	0.0644507	0.504028
ENSG00000107779	BMPR1A	13.0573	11.7531	0.15328	0.344961	0.786848
ENSG00000087502	ERGIC2	116.476	104.605	0.153244	0.0352634	0.428863
ENSG00000132109	TRIM21	36.933	33.1105	0.153091	0.139844	0.625453
ENSG00000113522	RAD50	8.06006	7.22865	0.153051	0.463698	0.846257
ENSG00000107929	LARP4B	124.025	111.687	0.152984	0.0329041	0.421381
ENSG00000164211	STARD4	115.401	103.719	0.152983	0.0320969	0.416776
ENSG00000104903	LYL1	48.5833	43.7583	0.152918	0.0931043	0.560743
ENSG00000197555	SIPA1L1	3.02169	2.71141	0.152894	0.634955	0.906682
ENSG00000148841	ITPRIP	20.9527	18.8361	0.152849	0.232662	0.717692
ENSG00000138802	SEC24B	34.3312	30.8807	0.152807	0.156575	0.650953
ENSG00000060069	CTDP1	41.1658	37.112	0.152661	0.116661	0.600202
ENSG00000204899	MZT1	135.604	121.838	0.152545	0.0467047	0.457393
ENSG00000204397	CARD16	13.1694	11.8236	0.152492	0.34008	0.786016
ENSG00000090686	USP48	108.329	97.4667	0.152352	0.0356907	0.429987
ENSG00000072274	TFRC	1116.54	1004.7	0.152303	0.00746934	0.248983
ENSG00000135457	TFCP2	34.4497	31.0746	0.151966	0.161722	0.6568
ENSG00000165272	AQP3	16.7557	15.1742	0.151853	0.313515	0.766405
ENSG00000100532	CGRRF1	3.12591	2.79901	0.151833	0.634597	0.906682
ENSG00000162062	TEDC2	15.6666	14.1736	0.151727	0.313032	0.766405
ENSG00000182307	C8orf33	109.337	98.4389	0.151658	0.0341058	0.424234
ENSG00000174799	CEP135	52.3941	47.0288	0.151651	0.101726	0.574717
ENSG00000173456	RNF26	24.2013	21.8216	0.15147	0.260091	0.733266
ENSG00000117528	ABCD3	95.6013	86.0618	0.151367	0.0406323	0.448987
ENSG00000013810	TACC3	95.8385	86.4434	0.151189	0.0489173	0.465999
ENSG00000134684	YARS1	252.582	227.445	0.151115	0.0138291	0.311434
ENSG00000113300	CNOT6	78.5065	70.8543	0.150982	0.093204	0.560743
ENSG00000095906	NUBP2	37.8691	34.1595	0.150936	0.133441	0.61597
ENSG00000133313	CNDP2	102.885	92.6423	0.150849	0.0414633	0.448987
ENSG00000034693	PEX3	24.1185	21.7054	0.15077	0.21109	0.702012
ENSG00000243646	IL10RB	5.56917	4.93303	0.150769	0.584829	0.893983
ENSG00000182541	LIMK2	27.2491	24.5015	0.150751	0.20777	0.698606
ENSG00000228672	PROB1	2.83146	2.56398	0.150741	0.673086	0.920201
ENSG00000025772	TOMM34	43.442	39.0521	0.150693	0.114898	0.59602
ENSG00000170191	NANP	21.8272	19.6237	0.150593	0.235098	0.718579
ENSG00000006125	AP2B1	112.682	101.78	0.150591	0.119363	0.604674
ENSG00000174132	FAM174A	4.78004	4.3037	0.150577	0.581792	0.892328
ENSG00000173145	NOC3L	144.565	130.263	0.150432	0.0258524	0.380641
ENSG00000138061	CYP1B1	140.201	126.25	0.150338	0.0274381	0.394273
ENSG00000131732	ZCCHC9	39.8158	35.7647	0.15033	0.133074	0.61594
ENSG00000170144	HNRNPA3	208.896	188.461	0.150328	0.0297689	0.40331
ENSG00000197056	ZMYM1	42.2487	38.0088	0.150288	0.123542	0.607543
ENSG00000154102	C16orf74	10.1307	9.13329	0.150118	0.409069	0.817821
ENSG00000170892	TSEN34	15.7392	14.1381	0.150016	0.322421	0.773032
ENSG00000060138	YBX3	202.921	182.864	0.149975	0.0192034	0.350213
ENSG00000172671	ZFAND4	6.29431	5.63831	0.149931	0.533795	0.874478
ENSG00000149636	DSN1	58.776	53.0221	0.149922	0.0782741	0.536144
ENSG00000121152	NCAPH	107.753	97.0809	0.149916	0.0382823	0.440683
ENSG00000009844	VTA1	178.126	160.325	0.149914	0.0283336	0.396287
ENSG00000136371	MTHFS	3.62896	3.26761	0.149756	0.624216	0.904006
ENSG00000205208	C4orf46	81.3517	73.1682	0.149567	0.0692662	0.515804
ENSG00000007376	RPUSD1	28.2322	25.59	0.149305	0.233556	0.718191
ENSG00000141556	TBCD	36.3804	32.8551	0.149205	0.153822	0.646512
ENSG00000119138	KLF9	11.2223	10.1318	0.149201	0.406756	0.816626
ENSG00000166343	MSS51	3.35759	3.07958	0.149139	0.656659	0.914526
ENSG00000164902	PHAX	61.8921	55.8701	0.149131	0.0820754	0.547477
ENSG00000107020	PLGRKT	12.7186	11.4394	0.149081	0.372052	0.797497
ENSG00000144589	STK11IP	29.2093	26.4719	0.149044	0.204416	0.696702
ENSG00000156253	RWDD2B	33.5107	30.1741	0.148987	0.154237	0.647256
ENSG00000104341	LAPTM4B	227.974	205.488	0.148979	0.0193225	0.350317
ENSG00000112984	KIF20A	111.511	100.647	0.148922	0.0450993	0.455221
ENSG00000189077	TMEM120A	13.6172	12.3326	0.148874	0.353803	0.790172
ENSG00000120526	NUDCD1	188.477	169.935	0.148679	0.0213534	0.365413
ENSG00000164649	CDCA7L	91.9586	82.9502	0.148562	0.0461709	0.457393
ENSG00000183020	AP2A2	44.6043	40.2436	0.148487	0.127205	0.611948
ENSG00000119684	MLH3	27.389	24.7658	0.14835	0.207044	0.69855
ENSG00000198890	PRMT6	39.0909	35.2046	0.148292	0.136037	0.619511
ENSG00000186106	ANKRD46	35.0512	31.6658	0.14829	0.149288	0.639203
ENSG00000227124	ZNF717	13.8812	12.4584	0.148217	0.355445	0.790253
ENSG00000203667	COX20	41.0494	37.0358	0.148118	0.137774	0.622392
ENSG00000241852	C8orf58	4.58888	4.16515	0.14808	0.58486	0.893983
ENSG00000164466	SFXN1	148.242	133.71	0.14799	0.0362295	0.432988
ENSG00000221963	APOL6	209.286	188.883	0.147818	0.0225403	0.372745
ENSG00000134107	BHLHE40	16.7056	15.151	0.147545	0.314874	0.767397
ENSG00000072042	RDH11	40.8822	36.8844	0.147543	0.129542	0.611948
ENSG00000168090	COPS6	31.0027	28.0753	0.147542	0.182137	0.679136
ENSG00000172409	CLP1	32.9278	29.6249	0.147465	0.186169	0.681844
ENSG00000013503	POLR3B	46.2409	41.6971	0.14738	0.112043	0.592138
ENSG00000115368	WDR75	115.419	104.116	0.147291	0.045321	0.456122
ENSG00000159479	MED8	39.8038	35.7703	0.147226	0.161616	0.656693
ENSG00000187051	RPS19BP1	56.1194	50.7715	0.147134	0.0939011	0.562469
ENSG00000165672	PRDX3	584.247	527.5	0.147114	0.014778	0.32157
ENSG00000071051	NCK2	44.7384	40.4393	0.147002	0.114869	0.59602
ENSG00000106636	YKT6	62.1574	56.0525	0.146974	0.0806102	0.543698
ENSG00000171448	ZBTB26	11.6307	10.4115	0.14695	0.413001	0.821626
ENSG00000183520	UTP11	89.9058	81.1744	0.146891	0.0502628	0.47143
ENSG00000035141	FAM136A	70.5124	63.7054	0.146876	0.0674472	0.512528
ENSG00000082805	ERC1	37.1967	33.7553	0.146325	0.192793	0.688802
ENSG00000213139	CRYGS	2.93618	2.65771	0.146262	0.656617	0.914526
ENSG00000112195	TREML2	11.1302	9.97135	0.146262	0.458594	0.844835
ENSG00000257743	MGAM2	3.02429	2.77737	0.146238	0.679571	0.92288
ENSG00000078269	SYNJ2	13.4738	12.1375	0.146153	0.357684	0.79086
ENSG00000196236	XPNPEP3	41.7461	37.679	0.14614	0.12688	0.611948
ENSG00000100505	TRIM9	20.569	18.6393	0.146097	0.269087	0.739788
ENSG00000183579	ZNRF3	12.6308	11.3526	0.146039	0.388237	0.805443
ENSG00000188641	DPYD	59.1785	53.4725	0.145982	0.0823163	0.548209
ENSG00000100479	POLE2	37.4854	33.7901	0.145913	0.15551	0.650749
ENSG00000117906	RCN2	60.5309	54.6355	0.145841	0.0925868	0.559309
ENSG00000168159	RNF187	64.0482	57.92	0.145801	0.0760649	0.533745
ENSG00000130023	ERMARD	31.8592	28.7263	0.145743	0.179986	0.677752
ENSG00000183597	TANGO2	33.3089	30.2111	0.145715	0.178173	0.676594
ENSG00000185697	MYBL1	9.78716	8.8397	0.145516	0.430095	0.827322
ENSG00000102580	DNAJC3	249.599	225.46	0.145502	0.0240396	0.373076
ENSG00000196586	MYO6	21.4558	19.4294	0.145453	0.266345	0.738054
ENSG00000166562	SEC11C	36.5842	33.0918	0.145379	0.146257	0.634391
ENSG00000109586	GALNT7	42.6496	38.6176	0.145379	0.160336	0.655424
ENSG00000106628	POLD2	112.767	101.907	0.145196	0.0417553	0.448987
ENSG00000001167	NFYA	43.0047	38.8593	0.145136	0.168311	0.664029
ENSG00000180257	ZNF816	26.195	23.7955	0.145106	0.254961	0.73241
ENSG00000184260	H2AC20	164.679	148.934	0.144969	0.0283323	0.396287
ENSG00000148606	POLR3A	49.1007	44.5242	0.144859	0.11607	0.598354
ENSG00000123975	CKS2	130.196	117.549	0.144845	0.0473302	0.458917
ENSG00000240344	PPIL3	38.3217	34.5882	0.144742	0.160659	0.655695
ENSG00000171914	TLN2	6.55749	5.95916	0.144587	0.526002	0.870223
ENSG00000165097	KDM1B	69.8855	63.166	0.144564	0.0757864	0.532514
ENSG00000167862	MRPL58	35.4093	32.0048	0.144496	0.155008	0.649176
ENSG00000090612	ZNF268	62.1186	56.1139	0.144456	0.0888138	0.553301
ENSG00000107863	ARHGAP21	24.9569	22.6029	0.144424	0.233548	0.718191
ENSG00000165490	DDIAS	60.5803	54.8375	0.144416	0.0842941	0.553301
ENSG00000115685	PPP1R7	74.8041	67.5642	0.144369	0.0760202	0.533745
ENSG00000138050	THUMPD2	32.289	29.2944	0.144367	0.183909	0.680216
ENSG00000152422	XRCC4	40.1786	36.259	0.144276	0.172911	0.668275
ENSG00000038427	VCAN	112.574	102.007	0.144176	0.0511855	0.474062
ENSG00000070159	PTPN3	25.7063	23.215	0.144142	0.225474	0.709427
ENSG00000106479	ZNF862	3.80902	3.46963	0.14408	0.626059	0.904994
ENSG00000071794	HLTF	95.7826	86.6134	0.143935	0.0594677	0.492683
ENSG00000163870	TPRA1	24.6752	22.3964	0.143852	0.251223	0.731035
ENSG00000143436	MRPL9	65.7907	59.5249	0.143823	0.0770874	0.536144
ENSG00000175334	BANF1	55.702	50.2808	0.143811	0.128986	0.611948
ENSG00000089177	KIF16B	27.919	25.2008	0.14374	0.208801	0.699221
ENSG00000278540	ACACA	158.576	143.748	0.143731	0.0508476	0.473699
ENSG00000090060	PAPOLA	319.579	289.38	0.143415	0.0168821	0.340881
ENSG00000157778	PSMG3	36.1233	32.5483	0.1434	0.188525	0.68381
ENSG00000104356	POP1	113.203	102.512	0.143377	0.0439101	0.453683
ENSG00000007080	CCDC124	27.729	25.2027	0.143359	0.244731	0.724174
ENSG00000008838	MED24	58.487	53.0894	0.143356	0.102176	0.575215
ENSG00000196141	SPATS2L	6.71224	6.03796	0.143314	0.530684	0.872536
ENSG00000163468	CCT3	704.176	637.585	0.143295	0.0126714	0.302476
ENSG00000213762	ZNF134	40.748	36.7936	0.14328	0.16051	0.655483
ENSG00000197619	ZNF615	14.2437	12.9095	0.143262	0.352396	0.790172
ENSG00000154743	TSEN2	35.863	32.3905	0.143084	0.18802	0.683286
ENSG00000140326	CDAN1	40.1561	36.469	0.143023	0.171146	0.666575
ENSG00000128408	RIBC2	5.67334	5.1719	0.142961	0.571687	0.887989
ENSG00000115275	MOGS	70.8974	64.3227	0.14294	0.0830358	0.550037
ENSG00000070756	PABPC1	1297.51	1175.48	0.14288	0.0409636	0.448987
ENSG00000102900	NUP93	139.223	126.142	0.142829	0.0350058	0.428863
ENSG00000148660	CAMK2G	47.5316	43.1327	0.142714	0.119421	0.604674
ENSG00000111962	UST	3.20227	2.86998	0.142641	0.662077	0.916693
ENSG00000069974	RAB27A	43.2607	39.2386	0.142637	0.172592	0.668061
ENSG00000142751	GPN2	33.8213	30.5948	0.142418	0.17079	0.666575
ENSG00000155380	SLC16A1	172.489	156.106	0.142412	0.0332673	0.421381
ENSG00000155111	CDK19	61.6242	55.8468	0.142355	0.0886635	0.553301
ENSG00000163755	HPS3	61.9858	56.1525	0.142278	0.0887735	0.553301
ENSG00000000460	C1orf112	57.7511	52.3058	0.142213	0.0931875	0.560743
ENSG00000167325	RRM1	373.962	338.803	0.142169	0.0180312	0.350079
ENSG00000140961	OSGIN1	3.43185	3.12175	0.142139	0.642639	0.908983
ENSG00000135835	KIAA1614	3.68996	3.3175	0.142093	0.642925	0.908983
ENSG00000196449	YRDC	32.7945	29.699	0.141973	0.174868	0.671964
ENSG00000162971	TYW5	20.7445	18.8432	0.141961	0.310968	0.766405
ENSG00000125901	MRPS26	34.7461	31.4281	0.141825	0.176834	0.674667
ENSG00000053372	MRTO4	168.525	152.829	0.141752	0.0353348	0.428863
ENSG00000070182	SPTB	2.80162	2.54165	0.141652	0.670122	0.919082
ENSG00000070882	OSBPL3	29.5767	26.8514	0.141623	0.198802	0.694744
ENSG00000196967	ZNF585A	7.26208	6.57995	0.14159	0.511319	0.864235
ENSG00000140374	ETFA	175.91	159.42	0.141533	0.028257	0.396287
ENSG00000074266	EED	52.1558	47.2547	0.141493	0.106161	0.579818
ENSG00000159200	RCAN1	27.2582	24.7804	0.141447	0.219148	0.706821
ENSG00000177683	THAP5	49.8481	45.1009	0.141417	0.122014	0.606907
ENSG00000114686	MRPL3	256.114	232.038	0.14141	0.0247327	0.376648
ENSG00000188976	NOC2L	170.021	154.052	0.141314	0.0318734	0.414916
ENSG00000148399	DPH7	26.8462	24.3534	0.141225	0.215182	0.704004
ENSG00000174371	EXO1	102.893	93.1672	0.141225	0.0589256	0.490778
ENSG00000151148	UBE3B	51.0318	46.3358	0.141204	0.127313	0.611948
ENSG00000179119	SPTY2D1	72.6707	65.8926	0.141164	0.0856095	0.553301
ENSG00000101413	RPRD1B	41.1333	37.3977	0.141056	0.159347	0.655052
ENSG00000155846	PPARGC1B	62.1451	56.5536	0.140906	0.120156	0.605755
ENSG00000140563	MCTP2	9.97952	9.0895	0.140743	0.444146	0.837721
ENSG00000130733	YIPF2	26.0237	23.6145	0.14069	0.230346	0.714913
ENSG00000137601	NEK1	19.8537	17.9865	0.140466	0.288419	0.751467
ENSG00000103353	UBFD1	69.0752	62.8082	0.140447	0.0962762	0.565485
ENSG00000107130	NCS1	80.1214	72.6552	0.140361	0.0689066	0.514237
ENSG00000176903	PNMA1	19.3671	17.5968	0.140278	0.289764	0.752512
ENSG00000196715	VKORC1L1	65.7352	59.732	0.140254	0.0955899	0.564222
ENSG00000126749	EMG1	89.9908	81.4449	0.140107	0.0888358	0.553301
ENSG00000102978	POLR2C	90.185	81.9181	0.140032	0.064588	0.504028
ENSG00000121579	NAA50	373.777	339.235	0.139977	0.0191175	0.350213
ENSG00000221829	FANCG	40.4236	36.5906	0.139931	0.156592	0.650953
ENSG00000198417	MT1F	13.9384	12.7157	0.139851	0.380898	0.800158
ENSG00000079974	RABL2B	12.0849	11.0291	0.139815	0.418844	0.823529
ENSG00000109606	DHX15	432.345	392.394	0.139775	0.0175497	0.345518
ENSG00000186480	INSIG1	386.421	350.752	0.139741	0.0198653	0.355238
ENSG00000115289	PCGF1	17.2691	15.6634	0.13955	0.31826	0.770023
ENSG00000100122	CRYBB1	3.62534	3.29214	0.139546	0.638854	0.907734
ENSG00000198794	SCAMP5	12.0599	10.9825	0.13954	0.436374	0.832323
ENSG00000139160	ETFBKMT	4.2086	3.79982	0.139505	0.626245	0.904994
ENSG00000038210	PI4K2B	63.1307	57.2252	0.139465	0.096389	0.565485
ENSG00000251192	ZNF674	6.81243	6.19093	0.139331	0.529221	0.871885
ENSG00000221823	PPP3R1	77.8403	70.5508	0.139263	0.0824203	0.548549
ENSG00000166986	MARS1	239.714	217.743	0.139238	0.0248024	0.376648
ENSG00000005436	GCFC2	29.2146	26.4696	0.139193	0.217478	0.705763
ENSG00000105339	DENND3	135.239	122.805	0.139162	0.0398494	0.44513
ENSG00000106868	SUSD1	42.6234	38.72	0.139135	0.148839	0.638605
ENSG00000118600	RXYLT1	25.0068	22.6589	0.139082	0.241018	0.721271
ENSG00000124787	RPP40	47.6913	43.2717	0.139051	0.15281	0.645213
ENSG00000132485	ZRANB2	183.572	166.793	0.139038	0.0382945	0.440683
ENSG00000144231	POLR2D	80.3427	72.8692	0.138926	0.0781408	0.536144
ENSG00000173221	GLRX	25.3652	23.0993	0.138908	0.246022	0.725392
ENSG00000107175	CREB3	12.3591	11.2898	0.138874	0.423365	0.823887
ENSG00000119929	CUTC	52.6951	47.7796	0.138844	0.125838	0.611787
ENSG00000275835	TUBGCP5	36.3038	33.11	0.138745	0.1876	0.682517
ENSG00000179598	PLD6	35.3979	32.2482	0.138684	0.180621	0.677752
ENSG00000165526	RPUSD4	64.6705	58.7055	0.138672	0.090627	0.557386
ENSG00000165650	PDZD8	87.1101	79.1777	0.13863	0.0671168	0.51219
ENSG00000215375	MYL5	5.44808	4.97903	0.138591	0.587364	0.894413
ENSG00000008405	CRY1	22.9042	20.8419	0.138583	0.259875	0.733266
ENSG00000103978	TMEM87A	112.529	102.099	0.138579	0.0564799	0.48543
ENSG00000137767	SQOR	30.6273	27.803	0.138539	0.243286	0.723415
ENSG00000176208	ATAD5	180.683	164.031	0.138453	0.037662	0.439362
ENSG00000148248	SURF4	277.231	251.779	0.13843	0.027633	0.394335
ENSG00000140043	PTGR2	4.17666	3.81742	0.138425	0.624134	0.904006
ENSG00000168038	ULK4	10.5898	9.69797	0.138217	0.450264	0.840362
ENSG00000155324	GRAMD2B	3.9405	3.57808	0.138132	0.629128	0.906548
ENSG00000122970	IFT81	20.3399	18.5278	0.138047	0.28905	0.751734
ENSG00000108528	SLC25A11	77.9426	70.7246	0.137959	0.0825374	0.548932
ENSG00000057252	SOAT1	106.537	96.9201	0.137847	0.0611108	0.494167
ENSG00000000419	DPM1	85.4326	77.6262	0.137792	0.0781585	0.536144
ENSG00000129422	MTUS1	2.64543	2.42557	0.137763	0.694787	0.929019
ENSG00000130856	ZNF236	26.2618	23.9648	0.137709	0.283634	0.749752
ENSG00000197696	NMB	10.1971	9.21768	0.137632	0.454253	0.842181
ENSG00000063978	RNF4	86.9946	79.0775	0.137432	0.0737132	0.525811
ENSG00000197498	RPF2	162.946	148.081	0.137239	0.0427755	0.452074
ENSG00000124767	GLO1	340.271	309.318	0.137175	0.0235726	0.372745
ENSG00000059145	UNKL	22.2855	20.3224	0.137113	0.274251	0.74303
ENSG00000125445	MRPS7	77.6682	70.4623	0.137064	0.0968278	0.56607
ENSG00000148339	SLC25A25	26.1342	23.7245	0.13706	0.237604	0.719043
ENSG00000177602	HASPIN	39.6344	36.116	0.137018	0.170581	0.666575
ENSG00000059573	ALDH18A1	124.972	113.583	0.136963	0.0481018	0.46126
ENSG00000155660	PDIA4	230.013	209.206	0.13688	0.0297375	0.40331
ENSG00000125656	CLPP	36.5199	33.1238	0.136819	0.182878	0.679694
ENSG00000185973	TMLHE	10.0333	9.18781	0.136779	0.462613	0.845696
ENSG00000123154	WDR83	10.1848	9.25507	0.13671	0.453646	0.842113
ENSG00000148110	MFSD14B	109.404	99.4053	0.136547	0.0665765	0.510537
ENSG00000094880	CDC23	80.8015	73.575	0.13645	0.0777117	0.536144
ENSG00000188486	H2AX	81.211	73.9816	0.136379	0.0819093	0.547477
ENSG00000006015	REX1BD	28.5362	25.9847	0.136203	0.250037	0.729547
ENSG00000101544	ADNP2	86.5423	78.804	0.13618	0.0742861	0.529167
ENSG00000100519	PSMC6	103.353	93.9823	0.136014	0.0609665	0.494167
ENSG00000198554	WDHD1	49.8868	45.218	0.135995	0.156593	0.650953
ENSG00000003393	ALS2	24.4214	22.2886	0.135861	0.263693	0.735945
ENSG00000120705	ETF1	304.922	277.44	0.135775	0.0330335	0.421381
ENSG00000128272	ATF4	511.03	465.078	0.135741	0.0211437	0.363636
ENSG00000108578	BLMH	107.75	98.0638	0.135697	0.0578842	0.488503
ENSG00000132773	TOE1	47.3419	42.9896	0.135672	0.143713	0.629992
ENSG00000070366	SMG6	25.3796	23.2375	0.135661	0.27354	0.742829
ENSG00000165195	PIGA	30.1282	27.4224	0.135659	0.213628	0.703629
ENSG00000146143	PRIM2	102.687	93.4482	0.135617	0.0633875	0.502434
ENSG00000114988	LMAN2L	19.0474	17.3536	0.135494	0.309162	0.765206
ENSG00000185379	RAD51D	36.331	33.0249	0.13545	0.179565	0.677752
ENSG00000136933	RABEPK	33.662	30.6627	0.135384	0.189305	0.684395
ENSG00000074657	ZNF532	18.9841	17.4157	0.135352	0.345034	0.786848
ENSG00000120254	MTHFD1L	135.452	123.317	0.135348	0.044981	0.455073
ENSG00000123131	PRDX4	110.529	100.46	0.135331	0.068902	0.514237
ENSG00000168078	PBK	73.2248	66.5475	0.135306	0.0962238	0.565485
ENSG00000159267	HLCS	15.8812	14.4286	0.135222	0.365163	0.793246
ENSG00000182774	RPS17	26.5832	24.2588	0.1352	0.240665	0.721017
ENSG00000123358	NR4A1	3.42725	3.15061	0.134937	0.664988	0.918156
ENSG00000100014	SPECC1L	26.3748	23.9946	0.134931	0.247736	0.727245
ENSG00000158555	GDPD5	9.91908	9.0277	0.134827	0.468706	0.849175
ENSG00000150627	WDR17	3.03988	2.77858	0.134812	0.676731	0.922006
ENSG00000198000	NOL8	139.38	126.833	0.134735	0.0546843	0.483641
ENSG00000117411	B4GALT2	46.6277	42.3843	0.134671	0.146726	0.634391
ENSG00000198042	MAK16	232.649	211.8	0.134508	0.0320909	0.416776
ENSG00000143156	NME7	11.87	10.8272	0.134495	0.429955	0.827255
ENSG00000132002	DNAJB1	104.208	94.9251	0.134469	0.0607275	0.494167
ENSG00000221909	FAM200A	11.4107	10.2858	0.134432	0.502472	0.860541
ENSG00000114850	SSR3	368.875	335.95	0.134422	0.0291633	0.399778
ENSG00000173801	JUP	10.0905	9.24927	0.134385	0.467164	0.847856
ENSG00000161217	PCYT1A	68.1891	62.0944	0.134283	0.0944675	0.562469
ENSG00000015475	BID	102.95	93.6588	0.134218	0.0725715	0.522553
ENSG00000197150	ABCB8	31.7069	28.8616	0.134086	0.206739	0.69855
ENSG00000095574	IKZF5	41.9541	38.177	0.133913	0.16023	0.655376
ENSG00000042753	AP2S1	84.6016	77.0855	0.133887	0.0793357	0.539483
ENSG00000101574	METTL4	22.1602	20.204	0.133834	0.295024	0.755864
ENSG00000091140	DLD	179.8	163.887	0.133652	0.0402423	0.447615
ENSG00000165996	HACD1	11.1925	10.2476	0.133642	0.442943	0.836823
ENSG00000143393	PI4KB	61.7538	56.3856	0.133581	0.114399	0.59598
ENSG00000145723	GIN1	15.6175	14.2375	0.133478	0.367374	0.794467
ENSG00000116678	LEPR	2.87106	2.61191	0.133447	0.699536	0.931512
ENSG00000175087	PDIK1L	32.4501	29.5753	0.133417	0.205713	0.697589
ENSG00000143575	HAX1	107.763	98.196	0.133294	0.0622979	0.497079
ENSG00000168496	FEN1	185.194	168.871	0.133195	0.0382338	0.440683
ENSG00000112208	BAG2	120.093	109.394	0.133172	0.0597848	0.493165
ENSG00000101473	ACOT8	23.899	21.7569	0.133138	0.284123	0.750168
ENSG00000175893	ZDHHC21	32.445	29.6197	0.132928	0.20734	0.69855
ENSG00000133704	IPO8	61.2511	55.9717	0.132916	0.139696	0.625062
ENSG00000123684	LPGAT1	126.007	114.939	0.132775	0.0534607	0.479661
ENSG00000132196	HSD17B7	19.57	17.9331	0.132737	0.327165	0.777018
ENSG00000108829	LRRC59	293.481	267.549	0.132707	0.0382893	0.440683
ENSG00000120942	UBIAD1	33.4066	30.4759	0.132534	0.199418	0.694873
ENSG00000176014	TUBB6	184.62	168.292	0.132506	0.0403616	0.447615
ENSG00000164032	H2AZ1	862.541	786.634	0.13248	0.0307434	0.409175
ENSG00000197780	TAF13	40.1442	36.3969	0.132454	0.222331	0.708728
ENSG00000111358	GTF2H3	116.585	106.248	0.132418	0.0688625	0.514237
ENSG00000120063	GNA13	162.186	147.869	0.132403	0.0460889	0.457393
ENSG00000135249	RINT1	41.9997	38.4181	0.132395	0.205599	0.697431
ENSG00000176371	ZSCAN2	12.1341	11.1154	0.132233	0.427276	0.826284
ENSG00000242485	MRPL20	93.1339	84.8363	0.132187	0.0882204	0.553301
ENSG00000123545	NDUFAF4	83.3354	75.9776	0.132098	0.0857186	0.553301
ENSG00000120915	EPHX2	4.50223	4.13608	0.132037	0.634618	0.906682
ENSG00000107938	EDRF1	74.0901	67.641	0.132025	0.0918274	0.5583
ENSG00000131473	ACLY	344.417	314.347	0.132007	0.0261392	0.383227
ENSG00000185024	BRF1	30.3595	27.8437	0.131881	0.257519	0.73298
ENSG00000180667	YOD1	70.279	64.1138	0.13175	0.0979265	0.567086
ENSG00000068796	KIF2A	142.668	130.283	0.131729	0.0510088	0.473699
ENSG00000134440	NARS1	468.517	427.627	0.131657	0.0240734	0.373076
ENSG00000158042	MRPL17	60.3009	55.0961	0.131652	0.146178	0.634391
ENSG00000085185	BCORL1	4.60773	4.30526	0.131645	0.703706	0.932646
ENSG00000165175	MID1IP1	111.352	101.649	0.131607	0.065077	0.505288
ENSG00000167207	NOD2	16.7668	15.3364	0.13155	0.356246	0.790253
ENSG00000198440	ZNF583	12.876	11.8046	0.131449	0.451997	0.841015
ENSG00000166197	NOLC1	268.749	245.361	0.131356	0.0286422	0.398447
ENSG00000099821	POLRMT	32.4694	29.8001	0.131153	0.243269	0.723415
ENSG00000172269	DPAGT1	35.1429	32.109	0.131151	0.194775	0.69087
ENSG00000171566	PLRG1	101.358	92.4273	0.131105	0.0782151	0.536144
ENSG00000166200	COPS2	121.624	110.988	0.131027	0.0779194	0.536144
ENSG00000119396	RAB14	88.8003	81.0901	0.131022	0.106414	0.579818
ENSG00000138002	IFT172	36.7498	33.5341	0.130958	0.192296	0.687742
ENSG00000121644	DESI2	149.939	136.62	0.130839	0.0799785	0.542426
ENSG00000041802	LSG1	97.1728	88.8589	0.130791	0.0810024	0.544016
ENSG00000165480	SKA3	121.908	111.269	0.130717	0.0604774	0.493791
ENSG00000089818	NECAP1	24.2872	22.2328	0.130426	0.276064	0.745207
ENSG00000106692	FKTN	53.7885	49.133	0.130404	0.146382	0.634391
ENSG00000142396	ERVK3-1	26.5228	24.2597	0.130356	0.268947	0.739788
ENSG00000170430	MGMT	9.17276	8.39465	0.130226	0.49392	0.857758
ENSG00000167508	MVD	35.0314	32.0738	0.130136	0.203178	0.694995
ENSG00000198836	OPA1	217.377	198.511	0.13013	0.0379295	0.440516
ENSG00000176410	DNAJC30	4.635	4.21794	0.130101	0.632252	0.906572
ENSG00000089022	MAPKAPK5	63.5431	57.9855	0.130077	0.1165	0.600202
ENSG00000185753	CXorf38	34.7392	31.785	0.130034	0.209421	0.699946
ENSG00000206562	METTL6	26.2786	23.9811	0.129996	0.263465	0.735795
ENSG00000171208	NETO2	68.6575	62.6861	0.129945	0.105848	0.579782
ENSG00000138814	PPP3CA	71.6982	65.5568	0.129856	0.1118	0.591685
ENSG00000111328	CDK2AP1	29.6642	26.9976	0.129806	0.251878	0.731687
ENSG00000145495	MARCHF6	109.831	100.629	0.129805	0.137891	0.622648
ENSG00000116044	NFE2L2	65.8973	60.2069	0.129695	0.138217	0.623079
ENSG00000198146	ZNF770	128.769	117.716	0.129678	0.0571696	0.487169
ENSG00000104626	ERI1	96.5591	88.1976	0.129653	0.0851225	0.553301
ENSG00000121621	KIF18A	60.8661	55.6341	0.129613	0.124877	0.610377
ENSG00000273899	NOL12	5.27718	4.76433	0.1296	0.627305	0.905518
ENSG00000166896	ATP23	45.0951	41.1237	0.129557	0.167393	0.663688
ENSG00000163428	LRRC58	278.058	254.137	0.129417	0.031369	0.41146
ENSG00000161267	BDH1	51.8045	47.5038	0.129355	0.168192	0.664029
ENSG00000174749	FAM241A	11.9988	10.9751	0.129159	0.441119	0.835055
ENSG00000185480	PARPBP	71.7548	65.7111	0.128952	0.107784	0.583886
ENSG00000168394	TAP1	42.7187	39.0372	0.128946	0.169379	0.665407
ENSG00000140025	EFCAB11	3.94582	3.6311	0.1289	0.656258	0.914409
ENSG00000074071	MRPS34	89.5594	82.0794	0.128842	0.104227	0.576183
ENSG00000173621	LRFN4	28.7917	26.4022	0.128743	0.248893	0.728611
ENSG00000068438	FTSJ1	54.183	49.7271	0.128606	0.161632	0.656693
ENSG00000141933	TPGS1	3.27364	2.9676	0.12858	0.69893	0.930946
ENSG00000130449	ZSWIM6	11.3023	10.3323	0.128571	0.453872	0.842135
ENSG00000129493	HEATR5A	17.7305	16.2681	0.128431	0.356799	0.790253
ENSG00000095002	MSH2	119.576	109.162	0.128409	0.0894074	0.554358
ENSG00000118961	LDAH	65.2906	59.6889	0.128332	0.127565	0.611948
ENSG00000134001	EIF2S1	122.987	112.568	0.128314	0.0652688	0.505872
ENSG00000058804	NDC1	196.538	179.774	0.128113	0.0423215	0.449112
ENSG00000112578	BYSL	41.9591	38.4181	0.1281	0.17366	0.669509
ENSG00000033050	ABCF2	40.4825	37.0614	0.127951	0.183212	0.680202
ENSG00000057663	ATG5	102.335	93.6076	0.127883	0.0765512	0.534701
ENSG00000224531	SMIM13	57.3475	52.4265	0.127845	0.135489	0.619511
ENSG00000088035	ALG6	31.8094	29.0196	0.127604	0.241765	0.722654
ENSG00000162980	ARL5A	143.578	131.341	0.127466	0.0601567	0.493791
ENSG00000164885	CDK5	17.1473	15.6178	0.127385	0.379785	0.80008
ENSG00000137124	ALDH1B1	80.9526	74.0933	0.127343	0.0945163	0.562469
ENSG00000154309	DISP1	4.39957	4.00262	0.127338	0.644911	0.909699
ENSG00000167536	DHRS13	6.79622	6.20769	0.1273	0.569445	0.886413
ENSG00000276180	H4C9	245.468	224.435	0.127064	0.0764944	0.534701
ENSG00000174953	DHX36	78.7466	72.2587	0.127007	0.117565	0.602319
ENSG00000004478	FKBP4	257.731	235.948	0.12697	0.0359081	0.431064
ENSG00000168813	ZNF507	30.7174	28.1451	0.126823	0.28851	0.751467
ENSG00000101361	NOP56	392.344	359.298	0.126793	0.0337708	0.423757
ENSG00000102178	UBL4A	65.4894	59.9721	0.126717	0.119267	0.604674
ENSG00000134057	CCNB1	224.784	205.702	0.12649	0.0504409	0.472672
ENSG00000120800	UTP20	231.873	212.591	0.126369	0.0449959	0.455073
ENSG00000101844	ATG4A	15.2165	13.9148	0.126232	0.395581	0.810291
ENSG00000174721	FGFBP3	3.89154	3.55175	0.126224	0.662137	0.916693
ENSG00000077152	UBE2T	71.2386	65.3636	0.126214	0.115921	0.597928
ENSG00000131791	PRKAB2	24.5324	22.4559	0.126157	0.287177	0.751003
ENSG00000196365	LONP1	149.578	137.027	0.125797	0.0592196	0.492674
ENSG00000117395	EBNA1BP2	140.763	128.951	0.125773	0.0601699	0.493791
ENSG00000135763	URB2	107.811	98.807	0.125711	0.0792173	0.539447
ENSG00000157693	TMEM268	17.6434	16.1662	0.12563	0.365541	0.793246
ENSG00000121060	TRIM25	123.21	113.204	0.125469	0.0954662	0.564222
ENSG00000072849	DERL2	40.3987	37.0551	0.125317	0.19646	0.691376
ENSG00000162851	TFB2M	83.6302	76.5965	0.125252	0.102302	0.57532
ENSG00000013275	PSMC4	92.3289	84.6477	0.125226	0.088444	0.553301
ENSG00000196998	WDR45	7.87149	7.21426	0.125208	0.544355	0.876422
ENSG00000050393	MCUR1	69.8447	63.7853	0.125096	0.170482	0.666575
ENSG00000120438	TCP1	979.725	898.22	0.125066	0.0289792	0.399778
ENSG00000119471	HSDL2	53.0213	48.6074	0.125048	0.147513	0.636881
ENSG00000117500	TMED5	167.038	153.097	0.125011	0.0534064	0.47959
ENSG00000153207	AHCTF1	259.115	237.552	0.124999	0.0420743	0.448987
ENSG00000131475	VPS25	67.624	61.9784	0.124986	0.118935	0.604383
ENSG00000120696	KBTBD7	25.9183	23.9116	0.124959	0.311207	0.766405
ENSG00000165632	TAF3	23.1694	21.2413	0.124908	0.320919	0.772529
ENSG00000101104	PABPC1L	12.8393	11.7875	0.124829	0.445921	0.837976
ENSG00000137074	APTX	51.9485	47.6662	0.124675	0.151429	0.643189
ENSG00000121749	TBC1D15	44.9794	41.3062	0.12463	0.184259	0.680216
ENSG00000135362	PRR5L	4.40673	4.03266	0.12455	0.646628	0.910121
ENSG00000149231	CCDC82	38.1231	35.0791	0.12455	0.218217	0.706165
ENSG00000030066	NUP160	165.048	151.308	0.124518	0.0655653	0.507416
ENSG00000189337	KAZN	12.296	11.2524	0.124518	0.449314	0.839729
ENSG00000135372	NAT10	202.343	185.587	0.124476	0.0465153	0.457393
ENSG00000163602	RYBP	19.7289	18.1167	0.124432	0.341482	0.786629
ENSG00000141367	CLTC	739.325	678.256	0.124396	0.0297808	0.40331
ENSG00000116138	DNAJC16	31.9746	29.3074	0.124361	0.243938	0.723974
ENSG00000160957	RECQL4	120.475	110.517	0.124341	0.0716129	0.521527
ENSG00000186260	MRTFB	9.01888	8.32124	0.124228	0.525446	0.869977
ENSG00000167969	ECI1	26.5335	24.3746	0.124087	0.28692	0.751003
ENSG00000235750	KIAA0040	7.51549	6.97756	0.124085	0.579193	0.891727
ENSG00000095380	NANS	50.5657	46.3546	0.124021	0.159618	0.655318
ENSG00000141759	TXNL4A	84.0408	77.0737	0.124006	0.101645	0.574717
ENSG00000158615	PPP1R15B	221.558	203.25	0.123979	0.0441998	0.453683
ENSG00000155561	NUP205	297.52	273.034	0.123948	0.0367843	0.435682
ENSG00000055483	USP36	53.5457	49.0544	0.123905	0.156537	0.650953
ENSG00000135316	SYNCRIP	669.308	614.294	0.123894	0.0331054	0.421381
ENSG00000167965	MLST8	37.0356	34.2223	0.123894	0.274158	0.742971
ENSG00000099958	DERL3	8.96778	8.18107	0.123847	0.527231	0.870649
ENSG00000146676	PURB	75.1998	69.1194	0.123791	0.174383	0.671102
ENSG00000111860	CEP85L	10.726	9.80454	0.123777	0.492281	0.856795
ENSG00000171130	ATP6V0E2	8.60159	7.92464	0.123702	0.536969	0.874478
ENSG00000115364	MRPL19	103.045	94.5094	0.123689	0.0863932	0.553301
ENSG00000006744	ELAC2	120.006	110.078	0.123482	0.0784692	0.536769
ENSG00000107937	GTPBP4	213.688	196.134	0.123482	0.0469117	0.457393
ENSG00000186603	HPDL	23.6625	21.6961	0.12332	0.306255	0.7627
ENSG00000079785	DDX1	161.62	148.294	0.123316	0.0608159	0.494167
ENSG00000112237	CCNC	175.129	160.684	0.123277	0.0559274	0.483798
ENSG00000141401	IMPA2	16.6565	15.2012	0.123166	0.411448	0.820641
ENSG00000167904	TMEM68	52.8321	48.4201	0.123165	0.161437	0.656693
ENSG00000213523	SRA1	27.4631	25.1112	0.123072	0.304666	0.762312
ENSG00000100258	LMF2	23.2175	21.3449	0.123036	0.31395	0.766638
ENSG00000161013	MGAT4B	48.4908	44.6901	0.122958	0.197325	0.692548
ENSG00000124171	PARD6B	4.2086	3.87755	0.122902	0.661823	0.916693
ENSG00000171222	SCAND1	21.4856	19.8511	0.122817	0.368161	0.794467
ENSG00000104299	INTS9	45.1763	41.4973	0.122807	0.184215	0.680216
ENSG00000146242	TPBG	2.91373	2.69902	0.122792	0.710534	0.934891
ENSG00000144827	ABHD10	66.259	60.8804	0.122772	0.129922	0.612353
ENSG00000183207	RUVBL2	159.276	146.372	0.122733	0.0604818	0.493791
ENSG00000176485	PLAAT3	15.3013	14.0274	0.122673	0.420427	0.823529
ENSG00000126524	SBDS	45.6027	41.8234	0.122666	0.181716	0.678547
ENSG00000173926	MARCHF3	5.13545	4.77066	0.122626	0.647915	0.910262
ENSG00000116815	CD58	12.0355	11.037	0.122586	0.461509	0.845633
ENSG00000101417	PXMP4	17.1669	15.7232	0.122514	0.383757	0.801801
ENSG00000168701	TMEM208	30.024	27.5831	0.122379	0.25587	0.73241
ENSG00000136143	SUCLA2	131.668	120.928	0.122361	0.0960023	0.565485
ENSG00000135297	MTO1	153.733	141.109	0.122344	0.0666784	0.510706
ENSG00000151503	NCAPD3	207.239	190.366	0.122261	0.0480326	0.46126
ENSG00000198752	CDC42BPB	16.4777	15.1563	0.122172	0.390863	0.807992
ENSG00000205213	LGR4	38.9917	35.6999	0.122171	0.235631	0.718579
ENSG00000205659	LIN52	9.72552	8.8749	0.122129	0.522615	0.867836
ENSG00000161048	NAPEPLD	7.01862	6.48243	0.122092	0.596357	0.897618
ENSG00000167881	SRP68	37.5125	34.4188	0.122051	0.241855	0.722665
ENSG00000106400	ZNHIT1	44.9903	41.3903	0.122026	0.185558	0.681196
ENSG00000067533	RRP15	77.4591	71.2041	0.121953	0.135795	0.619511
ENSG00000147526	TACC1	319.129	293.338	0.121894	0.0570048	0.487169
ENSG00000178202	POGLUT3	48.0299	44.112	0.121808	0.175698	0.673098
ENSG00000126067	PSMB2	149.63	137.541	0.121788	0.0678086	0.513009
ENSG00000130818	ZNF426	44.0071	40.4345	0.121762	0.194155	0.689908
ENSG00000134291	TMEM106C	85.7461	78.8505	0.12176	0.107002	0.581767
ENSG00000151131	NOPCHAP1	60.4416	55.6179	0.121688	0.146627	0.634391
ENSG00000183684	ALYREF	162.8	149.646	0.121676	0.0601219	0.493791
ENSG00000083642	PDS5B	115.933	106.716	0.121676	0.201398	0.694995
ENSG00000138095	LRPPRC	639.89	588.136	0.121664	0.0327391	0.421381
ENSG00000146842	TMEM209	69.8245	64.1838	0.12161	0.123939	0.607699
ENSG00000164187	LMBRD2	74.6377	68.6503	0.121603	0.128549	0.611948
ENSG00000196367	TRRAP	80.765	74.5583	0.12154	0.288134	0.751467
ENSG00000185787	MORF4L1	189.415	174.205	0.121519	0.0660783	0.508377
ENSG00000150768	DLAT	180.329	165.618	0.121517	0.0612098	0.494269
ENSG00000012817	KDM5D	72.2111	66.3401	0.121497	0.124018	0.6078
ENSG00000082153	BZW1	367.576	337.87	0.1214	0.0395536	0.443536
ENSG00000151135	TMEM263	22.0842	20.2752	0.121207	0.330502	0.778751
ENSG00000130227	XPO7	99.3037	91.3361	0.121138	0.10295	0.57532
ENSG00000149136	SSRP1	344.209	316.493	0.120964	0.0408454	0.448987
ENSG00000149541	B3GAT3	25.7189	23.7371	0.120759	0.321728	0.772543
ENSG00000123146	ADGRE5	37.8082	34.8382	0.120605	0.230629	0.714929
ENSG00000180694	TMEM64	21.5717	19.7755	0.120499	0.344779	0.786848
ENSG00000161800	RACGAP1	142.655	131.155	0.12043	0.0708338	0.517906
ENSG00000198105	ZNF248	16.5631	15.2459	0.120391	0.408527	0.817053
ENSG00000167461	RAB8A	79.9189	73.4339	0.120361	0.125737	0.611738
ENSG00000112218	GPR63	8.34278	7.65787	0.120355	0.547984	0.877625
ENSG00000128699	ORMDL1	69.2666	63.7423	0.120265	0.128882	0.611948
ENSG00000136152	COG3	72.5992	66.7421	0.120263	0.126124	0.611894
ENSG00000087245	MMP2	14.9922	13.8755	0.120224	0.43384	0.830249
ENSG00000106080	FKBP14	12.042	11.0367	0.12021	0.471386	0.850744
ENSG00000119041	GTF3C3	118.32	108.97	0.120166	0.0941121	0.562469
ENSG00000160949	TONSL	134.736	124.112	0.120073	0.0830527	0.550037
ENSG00000102967	DHODH	36.2781	33.4997	0.120006	0.25506	0.73241
ENSG00000125885	MCM8	49.2655	45.2762	0.119997	0.211228	0.702012
ENSG00000198743	SLC5A3	87.2435	80.4758	0.119954	0.141283	0.625791
ENSG00000004142	POLDIP2	90.6181	83.3322	0.119836	0.107955	0.584156
ENSG00000270170	NCBP2AS2	15.3098	14.1245	0.119748	0.427524	0.826284
ENSG00000073756	PTGS2	8.85047	8.15645	0.119669	0.536055	0.874478
ENSG00000089195	TRMT6	46.9352	43.1022	0.119499	0.196551	0.691376
ENSG00000183495	EP400	56.1253	51.9497	0.11948	0.28302	0.749266
ENSG00000242715	CCDC169	28.8671	26.4748	0.119389	0.320365	0.772529
ENSG00000131196	NFATC1	17.4925	16.1944	0.119367	0.404343	0.813976
ENSG00000213341	CHUK	98.0812	90.3723	0.119319	0.105989	0.579818
ENSG00000170852	KBTBD2	53.0364	48.9246	0.119307	0.178368	0.676594
ENSG00000085840	ORC1	84.2447	77.452	0.119302	0.12546	0.611679
ENSG00000161847	RAVER1	26.0973	24.1715	0.119265	0.332018	0.781006
ENSG00000078177	N4BP2	165.304	152.062	0.119137	0.0723294	0.522502
ENSG00000137145	DENND4C	20.3722	18.7571	0.118926	0.365266	0.793246
ENSG00000157349	DDX19B	15.4757	14.1953	0.118901	0.423661	0.823887
ENSG00000134748	PRPF38A	93.4024	85.9782	0.118887	0.111208	0.590579
ENSG00000168286	THAP11	46.3799	42.7054	0.11876	0.207157	0.69855
ENSG00000093167	LRRFIP2	33.6662	31.0902	0.118732	0.258253	0.73298
ENSG00000198040	ZNF84	64.4226	59.2767	0.118712	0.153935	0.646512
ENSG00000155636	RBM45	23.4005	21.5356	0.118674	0.326183	0.776112
ENSG00000135549	PKIB	6.30307	5.73908	0.118587	0.627496	0.905518
ENSG00000110768	GTF2H1	126.45	116.255	0.118574	0.104042	0.576183
ENSG00000136381	IREB2	147.425	135.865	0.118504	0.0946562	0.562469
ENSG00000171793	CTPS1	128.788	118.761	0.118502	0.0968256	0.56607
ENSG00000062725	APPBP2	68.0202	62.6432	0.118491	0.137205	0.621673
ENSG00000186871	ERCC6L	30.7296	28.3277	0.118315	0.273883	0.742829
ENSG00000143106	PSMA5	189.239	174.289	0.118299	0.0596493	0.49271
ENSG00000103343	ZNF174	6.98938	6.48243	0.118286	0.600115	0.900259
ENSG00000164134	NAA15	342.359	315.406	0.118263	0.045849	0.457393
ENSG00000143537	ADAM15	98.3071	90.5505	0.118239	0.108367	0.584156
ENSG00000198885	ITPRIPL1	16.7457	15.504	0.118234	0.413446	0.821626
ENSG00000184500	PROS1	7.09639	6.50566	0.11821	0.593375	0.897027
ENSG00000170425	ADORA2B	18.1318	16.8089	0.118197	0.406143	0.815917
ENSG00000123505	AMD1	409.336	377.131	0.118184	0.0439589	0.453683
ENSG00000100304	TTLL12	142.152	131.001	0.118149	0.0777185	0.536144
ENSG00000137814	HAUS2	95.1959	87.4682	0.118085	0.150202	0.641787
ENSG00000167447	SMG8	42.6625	39.2233	0.117923	0.221427	0.708728
ENSG00000136122	BORA	93.8646	86.3701	0.117896	0.120798	0.606555
ENSG00000105186	ANKRD27	126.512	116.71	0.117822	0.0889692	0.553301
ENSG00000125450	NUP85	73.5116	67.8554	0.117805	0.140635	0.625791
ENSG00000141682	PMAIP1	42.8212	39.4294	0.1178	0.215274	0.704004
ENSG00000165732	DDX21	892.924	822.888	0.117796	0.0393529	0.443084
ENSG00000164048	ZNF589	38.1181	35.0789	0.117795	0.229534	0.713573
ENSG00000198464	ZNF480	133.534	123.017	0.117788	0.0799579	0.542426
ENSG00000036054	TBC1D23	82.0783	75.551	0.117773	0.130045	0.612353
ENSG00000140263	SORD	93.2338	85.9656	0.117727	0.122597	0.606907
ENSG00000101189	MRGBP	33.6399	30.9357	0.117676	0.272073	0.741838
ENSG00000131023	LATS1	110.738	101.941	0.117674	0.101552	0.574717
ENSG00000205593	DENND6B	4.24835	3.95883	0.117671	0.688037	0.925863
ENSG00000135185	TMEM243	10.6163	9.8414	0.117634	0.541597	0.875383
ENSG00000261739	GOLGA8S	2.49945	2.30946	0.117519	0.740364	0.943283
ENSG00000113575	PPP2CA	169.954	156.596	0.117515	0.0723394	0.522502
ENSG00000150093	ITGB1	180.409	166.151	0.117506	0.0729711	0.524134
ENSG00000160336	ZNF761	45.3246	41.6888	0.117477	0.237124	0.719043
ENSG00000131778	CHD1L	8.17201	7.51603	0.117446	0.567062	0.885783
ENSG00000051180	RAD51	36.8661	34.0832	0.117394	0.269254	0.739788
ENSG00000143322	ABL2	39.5989	36.6475	0.117376	0.253327	0.732386
ENSG00000168778	TCTN2	6.38503	5.90548	0.117353	0.608402	0.900732
ENSG00000132341	RAN	888.12	818.597	0.117328	0.041916	0.448987
ENSG00000167315	ACAA2	49.7118	45.7824	0.117239	0.200265	0.694995
ENSG00000122644	ARL4A	53.96	49.6306	0.11723	0.1847	0.680216
ENSG00000165434	PGM2L1	15.3669	14.0632	0.117184	0.458094	0.844606
ENSG00000116133	DHCR24	222.916	205.539	0.117174	0.0556231	0.483798
ENSG00000004779	NDUFAB1	121.164	111.674	0.117131	0.0884431	0.553301
ENSG00000138180	CEP55	101.872	93.8001	0.117024	0.120984	0.606907
ENSG00000111802	TDP2	76.2944	70.4019	0.11685	0.153699	0.646311
ENSG00000100567	PSMA3	121.162	111.54	0.116784	0.111362	0.590579
ENSG00000165417	GTF2A1	59.3927	54.7751	0.116763	0.166378	0.662689
ENSG00000112576	CCND3	209.147	192.95	0.116761	0.0646128	0.504028
ENSG00000117385	P3H1	48.0749	44.2871	0.116622	0.197994	0.693113
ENSG00000114999	TTL	74.3215	68.4922	0.116611	0.137254	0.621673
ENSG00000166226	CCT2	649.163	598.623	0.116609	0.0467386	0.457393
ENSG00000089723	OTUB2	4.69188	4.32855	0.11647	0.6603	0.916301
ENSG00000071564	TCF3	78.5657	72.5839	0.116426	0.152983	0.645213
ENSG00000111305	GSG1	7.6783	7.11789	0.116422	0.578646	0.891435
ENSG00000182768	NGRN	13.343	12.3796	0.116318	0.47076	0.850577
ENSG00000137692	DCUN1D5	63.9275	59.1584	0.11625	0.182509	0.679388
ENSG00000131759	RARA	29.112	26.8425	0.116244	0.292194	0.754703
ENSG00000151881	TMEM267	18.0751	16.7548	0.116195	0.419854	0.823529
ENSG00000109390	NDUFC1	56.1284	51.8097	0.116149	0.186562	0.682231
ENSG00000184307	ZDHHC23	9.25172	8.56425	0.115949	0.548341	0.877625
ENSG00000141385	AFG3L2	156.704	144.567	0.115923	0.0746082	0.529543
ENSG00000170266	GLB1	56.1207	51.729	0.115895	0.176956	0.674667
ENSG00000257727	CNPY2	25.2873	23.4472	0.115838	0.362838	0.793041
ENSG00000123815	COQ8B	13.8477	12.8505	0.115812	0.470635	0.850577
ENSG00000198597	ZNF536	5.78427	5.32645	0.115766	0.648886	0.911014
ENSG00000132313	MRPL35	129.223	119.051	0.115732	0.108101	0.584156
ENSG00000069956	MAPK6	176.892	163.22	0.115729	0.0708379	0.517906
ENSG00000096092	TMEM14A	35.758	32.8834	0.115681	0.267545	0.739396
ENSG00000100348	TXN2	58.0517	53.6969	0.115653	0.224377	0.708958
ENSG00000141219	C17orf80	40.2755	37.2287	0.115634	0.234835	0.718579
ENSG00000196072	BLOC1S2	63.6569	58.826	0.115472	0.179437	0.677752
ENSG00000132646	PCNA	420.345	387.982	0.11547	0.049413	0.467795
ENSG00000085721	RRN3	122.166	112.734	0.115457	0.0943875	0.562469
ENSG00000079482	OPHN1	12.1573	11.2851	0.115276	0.492767	0.857073
ENSG00000179021	C3orf38	45.2917	41.8574	0.11519	0.216773	0.705247
ENSG00000153130	SCOC	58.0922	53.5578	0.115172	0.174398	0.671102
ENSG00000102780	DGKH	79.4267	73.613	0.115071	0.197477	0.692844
ENSG00000106355	LSM5	128.908	118.834	0.115051	0.118115	0.602623
ENSG00000188807	TMEM201	25.3658	23.401	0.115023	0.32184	0.772543
ENSG00000148688	RPP30	62.7906	57.9715	0.114936	0.172109	0.667762
ENSG00000103423	DNAJA3	105.547	97.4434	0.114888	0.104758	0.576867
ENSG00000106070	GRB10	42.0967	38.8408	0.114693	0.223615	0.708728
ENSG00000144741	SLC25A26	18.082	16.7294	0.114599	0.398865	0.811901
ENSG00000100297	MCM5	252.545	233.266	0.114599	0.0638642	0.503893
ENSG00000181991	MRPS11	40.8372	37.5804	0.114584	0.249795	0.729547
ENSG00000204954	C12orf73	4.70082	4.32855	0.114545	0.666564	0.918466
ENSG00000131871	SELENOS	27.7178	25.6599	0.114526	0.368277	0.794467
ENSG00000187555	USP7	175.312	161.925	0.114497	0.0704654	0.517906
ENSG00000171984	SHLD1	8.99964	8.40861	0.114414	0.58054	0.891963
ENSG00000162729	IGSF8	3.20555	2.91518	0.11441	0.749524	0.944859
ENSG00000105993	DNAJB6	141.457	130.795	0.114361	0.104619	0.576837
ENSG00000073737	DHRS9	14.7057	13.5664	0.11436	0.444787	0.837976
ENSG00000120675	DNAJC15	82.6952	76.2596	0.114183	0.148577	0.638277
ENSG00000163840	DTX3L	88.6942	81.8451	0.11409	0.131778	0.613541
ENSG00000163006	CCDC138	36.4335	33.6832	0.114032	0.253742	0.732386
ENSG00000114346	ECT2	115.146	106.275	0.113876	0.110158	0.587519
ENSG00000140983	RHOT2	74.9588	69.3618	0.113874	0.1491	0.639098
ENSG00000149218	ENDOD1	25.5708	23.4772	0.113763	0.363066	0.793112
ENSG00000114023	FAM162A	51.7496	47.6432	0.113762	0.225773	0.709427
ENSG00000025708	TYMP	17.9022	16.6168	0.113754	0.419943	0.823529
ENSG00000111877	MCM9	60.867	56.1891	0.113617	0.171216	0.666575
ENSG00000144136	SLC20A1	141.742	131.141	0.113613	0.0985505	0.568425
ENSG00000130177	CDC16	61.8182	57.2398	0.113524	0.195123	0.691376
ENSG00000148925	BTBD10	36.4347	33.7547	0.113481	0.264031	0.736118
ENSG00000166347	CYB5A	18.4462	17.0238	0.113473	0.399216	0.811901
ENSG00000160446	ZDHHC12	31.7188	29.3366	0.113458	0.28025	0.747627
ENSG00000108094	CUL2	77.3763	71.5198	0.113296	0.139393	0.6249
ENSG00000132661	NXT1	26.3396	24.3623	0.113289	0.321655	0.772543
ENSG00000099985	OSM	5.37188	4.96285	0.113234	0.647377	0.910262
ENSG00000163629	PTPN13	108.056	99.9612	0.113226	0.11498	0.59602
ENSG00000180921	FAM83H	14.8836	13.8303	0.113155	0.457854	0.844553
ENSG00000153015	CWC27	60.8167	56.2069	0.113109	0.175404	0.672969
ENSG00000130396	AFDN	7.83973	7.28408	0.113105	0.588171	0.894413
ENSG00000180398	MCFD2	164.007	151.593	0.113057	0.0855633	0.553301
ENSG00000107554	DNMBP	8.8647	8.22154	0.11294	0.559204	0.881847
ENSG00000163513	TGFBR2	36.7498	34.0233	0.112887	0.255945	0.73241
ENSG00000141446	ESCO1	33.8708	31.4361	0.112842	0.285981	0.750608
ENSG00000115520	COQ10B	30.9002	28.5658	0.112822	0.289162	0.751734
ENSG00000162613	FUBP1	400.296	370.19	0.112783	0.0511798	0.474062
ENSG00000047346	ATOSA	7.28447	6.77426	0.112782	0.609613	0.900817
ENSG00000133065	SLC41A1	40.7903	37.8077	0.112779	0.245256	0.724484
ENSG00000126602	TRAP1	161.654	149.563	0.112723	0.0806394	0.543698
ENSG00000149269	PAK1	82.8027	76.4745	0.112714	0.143627	0.629992
ENSG00000114656	CFAP92	3.84948	3.56682	0.112628	0.712631	0.935685
ENSG00000090061	CCNK	21.6829	20.2284	0.112596	0.44726	0.83877
ENSG00000178741	COX5A	122.408	113.137	0.112562	0.102597	0.57532
ENSG00000104064	GABPB1	55.6755	51.4861	0.112435	0.19581	0.691376
ENSG00000160953	PWWP3A	65.7262	60.9104	0.112431	0.172827	0.668275
ENSG00000129473	BCL2L2	20.6565	19.0963	0.112247	0.39545	0.810182
ENSG00000080819	CPOX	71.7581	66.4685	0.112144	0.17766	0.675906
ENSG00000152127	MGAT5	53.1787	49.2005	0.112074	0.191063	0.686657
ENSG00000224877	NDUFAF8	34.1285	31.594	0.112061	0.271674	0.741558
ENSG00000113369	ARRDC3	32.9188	30.3388	0.112026	0.328991	0.777857
ENSG00000136709	WDR33	130.357	120.62	0.111904	0.0962227	0.565485
ENSG00000183576	SETD3	96.0374	88.7649	0.111797	0.135305	0.619511
ENSG00000065183	WDR3	193.44	178.918	0.111738	0.0843096	0.553301
ENSG00000175768	TOMM5	41.4283	38.2153	0.111702	0.259675	0.733266
ENSG00000178115	GOLGA8Q	11.7251	10.6581	0.111692	0.595966	0.897468
ENSG00000139579	NABP2	31.5698	29.1912	0.111623	0.295524	0.755864
ENSG00000089685	BIRC5	146.146	135.217	0.111566	0.090234	0.557386
ENSG00000146109	ABT1	59.1874	54.6224	0.111518	0.203818	0.695959
ENSG00000088832	FKBP1A	83.3863	77.2835	0.111453	0.146352	0.634391
ENSG00000275111	ZNF2	9.11792	8.44362	0.111364	0.556671	0.88171
ENSG00000154719	MRPL39	42.2756	39.091	0.111336	0.234592	0.718579
ENSG00000100294	MCAT	23.9292	22.0803	0.111209	0.359543	0.791195
ENSG00000139343	SNRPF	123.694	114.481	0.111205	0.162368	0.657538
ENSG00000065135	GNAI3	190.372	176.121	0.111142	0.0820148	0.547477
ENSG00000152942	RAD17	47.1491	43.564	0.110998	0.268053	0.739788
ENSG00000006607	FARP2	43.961	40.7465	0.110972	0.228696	0.713099
ENSG00000128641	MYO1B	4.04702	3.76169	0.110962	0.694026	0.928397
ENSG00000108424	KPNB1	676.351	626.278	0.110934	0.0495563	0.468275
ENSG00000077713	SLC25A43	22.4206	20.7335	0.110929	0.380171	0.80011
ENSG00000110031	LPXN	72.1049	66.7776	0.110887	0.15624	0.650953
ENSG00000143756	FBXO28	105.646	97.8093	0.110866	0.119078	0.604405
ENSG00000162885	B3GALNT2	166.565	154.352	0.110656	0.0920957	0.5583
ENSG00000247315	ZCCHC3	35.4911	32.8686	0.110629	0.280361	0.747627
ENSG00000176842	IRX5	2.95045	2.74947	0.110599	0.740834	0.943328
ENSG00000141867	BRD4	44.5485	41.3514	0.110347	0.292879	0.755099
ENSG00000172890	NADSYN1	90.4887	83.7617	0.110322	0.136177	0.619511
ENSG00000115539	PDCL3	26.47	24.4378	0.110318	0.392603	0.808919
ENSG00000132952	USPL1	77.7378	72.0269	0.110254	0.151631	0.643361
ENSG00000090621	PABPC4	188.224	174.353	0.110253	0.0821345	0.547477
ENSG00000119392	GLE1	96.641	89.6649	0.110233	0.155692	0.650953
ENSG00000106246	PTCD1	9.10408	8.43727	0.110205	0.562574	0.882898
ENSG00000105618	PRPF31	59.9967	55.5388	0.110097	0.183759	0.680216
ENSG00000070423	RNF126	22.309	20.6775	0.110091	0.38135	0.800158
ENSG00000111644	ACRBP	11.2475	10.4179	0.109943	0.52736	0.870649
ENSG00000136295	TTYH3	51.5175	47.7717	0.109888	0.211179	0.702012
ENSG00000147601	TERF1	69.0236	64.0357	0.109874	0.177445	0.675533
ENSG00000132530	XAF1	69.1869	64.1768	0.109863	0.170712	0.666575
ENSG00000241258	CRCP	48.8646	45.4333	0.10981	0.238126	0.719367
ENSG00000100104	SRRD	40.6038	37.6412	0.109699	0.247795	0.727245
ENSG00000141101	NOB1	48.2054	44.8673	0.109653	0.256987	0.73298
ENSG00000154839	SKA1	46.0431	42.5754	0.109648	0.239116	0.719926
ENSG00000213906	LTB4R2	5.84164	5.39026	0.109595	0.647245	0.910262
ENSG00000114030	KPNA1	103.243	95.8102	0.109533	0.133244	0.61594
ENSG00000067057	PFKP	163.189	151.319	0.109231	0.0919902	0.5583
ENSG00000117399	CDC20	131.939	122.279	0.109196	0.134466	0.618739
ENSG00000243678	NME2	11.1132	10.2991	0.109173	0.550542	0.878612
ENSG00000159131	GART	247.569	229.509	0.109006	0.0752768	0.530674
ENSG00000132507	EIF5A	494.364	458.353	0.109001	0.0578824	0.488503
ENSG00000117758	STX12	41.2003	38.1341	0.108986	0.252895	0.732386
ENSG00000146376	ARHGAP18	89.1642	82.6002	0.108857	0.146326	0.634391
ENSG00000128590	DNAJB9	18.0549	16.6543	0.108813	0.473561	0.851784
ENSG00000107669	ATE1	50.1557	46.419	0.108795	0.224132	0.708728
ENSG00000139372	TDG	103.866	96.2683	0.10867	0.127649	0.611948
ENSG00000277462	ZNF670	14.4964	13.4064	0.10865	0.474401	0.852343
ENSG00000182405	PGBD4	12.1294	11.1863	0.108632	0.522917	0.867836
ENSG00000077514	POLD3	95.3615	88.5066	0.108626	0.138181	0.623079
ENSG00000131043	AAR2	41.3573	38.4355	0.108571	0.260448	0.733266
ENSG00000136930	PSMB7	138.993	128.873	0.108521	0.125545	0.611738
ENSG00000169429	CXCL8	30.5406	28.2983	0.108383	0.310115	0.765813
ENSG00000129128	SPCS3	512.323	475.158	0.108371	0.078431	0.536769
ENSG00000143870	PDIA6	564.185	523.327	0.108355	0.0574103	0.487169
ENSG00000129968	ABHD17A	42.4271	39.4126	0.108353	0.249335	0.729356
ENSG00000203965	EFCAB7	7.4773	6.94192	0.108345	0.605618	0.900492
ENSG00000204160	ZDHHC18	21.1481	19.5787	0.108323	0.39773	0.811901
ENSG00000145868	FBXO38	59.2336	55.0582	0.108227	0.213214	0.703374
ENSG00000114867	EIF4G1	662.734	614.91	0.108101	0.0552052	0.483798
ENSG00000175073	VCPIP1	224.395	208.249	0.108039	0.076569	0.534701
ENSG00000054965	FAM168A	37.9663	35.1078	0.108017	0.307663	0.764057
ENSG00000033170	FUT8	11.1996	10.4205	0.107961	0.529116	0.871885
ENSG00000125686	MED1	137.699	127.814	0.107951	0.107524	0.583337
ENSG00000188315	C3orf62	8.70417	8.10574	0.107942	0.580108	0.891963
ENSG00000185127	C6orf120	70.1166	65.0051	0.107937	0.193993	0.689908
ENSG00000148773	MKI67	368.441	342.126	0.107848	0.249611	0.729427
ENSG00000181610	MRPS23	106.638	98.8015	0.107822	0.142201	0.62731
ENSG00000166261	ZNF202	29.7207	27.6094	0.107804	0.318882	0.770986
ENSG00000185813	PCYT2	58.7343	54.5786	0.107754	0.202407	0.694995
ENSG00000013392	RWDD2A	3.52471	3.28194	0.107682	0.732226	0.94132
ENSG00000162639	HENMT1	56.777	52.6793	0.10761	0.202545	0.694995
ENSG00000111845	PAK1IP1	83.6306	77.5317	0.107563	0.157909	0.653383
ENSG00000091164	TXNL1	104.176	96.6082	0.107557	0.135746	0.619511
ENSG00000120158	RCL1	40.0493	37.2035	0.107546	0.259191	0.733176
ENSG00000232838	PET117	6.90585	6.42581	0.107539	0.623531	0.904006
ENSG00000241058	NSUN6	26.4773	24.6071	0.107508	0.356879	0.790253
ENSG00000165655	ZNF503	8.51322	7.99455	0.107492	0.61149	0.901356
ENSG00000141127	PRPSAP2	40.4298	37.5654	0.107476	0.259068	0.733176
ENSG00000113013	HSPA9	813.14	754.617	0.107455	0.0610291	0.494167
ENSG00000144597	EAF1	65.0289	60.2453	0.10744	0.194117	0.689908
ENSG00000109184	DCUN1D4	65.3776	60.5557	0.107413	0.217561	0.705809
ENSG00000149600	COMMD7	26.5442	24.7188	0.107271	0.355752	0.790253
ENSG00000090487	SPG21	74.2532	69.0152	0.107233	0.177328	0.675533
ENSG00000196419	XRCC6	720.598	668.951	0.10719	0.0574205	0.487169
ENSG00000162929	SANBR	14.6487	13.5985	0.107168	0.477489	0.852433
ENSG00000145439	CBR4	42.2651	39.0774	0.107145	0.290014	0.752784
ENSG00000119203	CPSF3	170.569	158.279	0.107103	0.0985222	0.568425
ENSG00000127328	RAB3IP	14.1112	13.1182	0.107006	0.493221	0.857228
ENSG00000110048	OSBP	54.4274	50.6557	0.106957	0.240138	0.720542
ENSG00000124596	OARD1	50.3859	46.7166	0.106861	0.271374	0.741454
ENSG00000141376	BCAS3	8.13755	7.60559	0.106805	0.610745	0.901037
ENSG00000101194	SLC17A9	82.401	76.5224	0.106766	0.156806	0.651166
ENSG00000204351	SKIC2	101.009	93.75	0.106742	0.138227	0.623079
ENSG00000168067	MAP4K2	42.209	39.2094	0.106698	0.251729	0.731648
ENSG00000164024	METAP1	145.081	134.646	0.106548	0.11735	0.601831
ENSG00000182199	SHMT2	273.415	253.963	0.106544	0.0712345	0.519722
ENSG00000143774	GUK1	55.262	51.4075	0.106423	0.213426	0.703433
ENSG00000006007	GDE1	76.0971	70.6884	0.106304	0.167337	0.663688
ENSG00000084774	CAD	177.457	165.156	0.106301	0.131586	0.613541
ENSG00000179409	GEMIN4	68.1275	63.3048	0.106224	0.183475	0.680216
ENSG00000164077	MON1A	14.3866	13.4266	0.106138	0.489638	0.855357
ENSG00000111666	CHPT1	26.6388	24.6414	0.106104	0.367778	0.794467
ENSG00000127824	TUBA4A	54.3498	50.531	0.1061	0.229014	0.713143
ENSG00000013375	PGM3	57.0696	53.0434	0.106043	0.204472	0.696702
ENSG00000114450	GNB4	231.437	214.956	0.10603	0.0874454	0.553301
ENSG00000124562	SNRPC	166.131	154.304	0.105948	0.100792	0.572564
ENSG00000204237	OXLD1	13.6727	12.6435	0.105849	0.506245	0.862495
ENSG00000080345	RIF1	425.448	395.412	0.105844	0.0706669	0.517906
ENSG00000116478	HDAC1	175.255	162.977	0.105806	0.105708	0.579318
ENSG00000105401	CDC37	167.449	155.559	0.105787	0.110797	0.589399
ENSG00000185115	NSMCE3	20.4834	19.0458	0.105767	0.416024	0.823105
ENSG00000125912	NCLN	93.7423	87.2374	0.105761	0.16569	0.661119
ENSG00000170439	METTL7B	32.1812	29.8962	0.105723	0.311223	0.766405
ENSG00000132953	XPO4	304.837	283.274	0.105718	0.0720864	0.522266
ENSG00000124789	NUP153	309.889	287.973	0.105677	0.0774253	0.536144
ENSG00000107882	SUFU	7.31002	6.83191	0.105597	0.634581	0.906682
ENSG00000172939	OXSR1	80.7585	75.0651	0.10542	0.162815	0.658434
ENSG00000146963	LUC7L2	62.8288	58.4779	0.105365	0.225322	0.709176
ENSG00000175130	MARCKSL1	24.2378	22.479	0.105339	0.376477	0.79914
ENSG00000172840	PDP2	31.7303	29.6378	0.105139	0.347986	0.78946
ENSG00000171320	ESCO2	145.103	134.847	0.105078	0.114978	0.59602
ENSG00000203326	ZNF525	43.5945	40.5504	0.105077	0.253005	0.732386
ENSG00000163933	RFT1	48.4105	45.0318	0.105076	0.246084	0.725392
ENSG00000163686	ABHD6	6.76252	6.31	0.105064	0.635657	0.906979
ENSG00000168710	AHCYL1	81.3644	75.5757	0.105023	0.168595	0.664608
ENSG00000115548	KDM3A	46.1424	43.0188	0.104973	0.264812	0.73677
ENSG00000008324	SS18L2	36.74	34.096	0.1049	0.293534	0.755276
ENSG00000128595	CALU	154.692	143.816	0.104899	0.104321	0.576303
ENSG00000156381	ANKRD9	12.5956	11.7394	0.104887	0.52966	0.871885
ENSG00000166851	PLK1	103.922	96.5789	0.104844	0.140973	0.625791
ENSG00000155100	OTUD6B	112.838	104.92	0.104824	0.13455	0.618739
ENSG00000119414	PPP6C	122.634	113.963	0.104796	0.137192	0.621673
ENSG00000180992	MRPL14	71.66	66.7003	0.104726	0.215392	0.704004
ENSG00000168556	ING2	14.63	13.5748	0.104621	0.49385	0.857758
ENSG00000100220	RTCB	132.927	123.558	0.10451	0.122235	0.606907
ENSG00000101096	NFATC2	5.45916	5.09484	0.104457	0.671803	0.919581
ENSG00000131115	ZNF227	35.855	33.2615	0.104405	0.308497	0.765026
ENSG00000055950	MRPL43	45.3977	42.2492	0.104322	0.256088	0.73241
ENSG00000091483	FH	197.738	183.903	0.104236	0.0984743	0.568425
ENSG00000122068	FYTTD1	70.1009	65.1813	0.104232	0.185083	0.680466
ENSG00000196843	ARID5A	16.8062	15.5668	0.104225	0.466893	0.847856
ENSG00000067704	IARS2	232.086	215.884	0.104224	0.0849759	0.553301
ENSG00000167775	CD320	26.9148	25.0723	0.104214	0.391623	0.808427
ENSG00000071205	ARHGAP10	23.0554	21.4358	0.104163	0.388008	0.805443
ENSG00000124532	MRS2	72.1442	67.2214	0.104149	0.192525	0.688116
ENSG00000163507	CIP2A	94.7507	87.9364	0.104136	0.191669	0.687642
ENSG00000130052	STARD8	30.7248	28.7168	0.104124	0.368333	0.794467
ENSG00000084623	EIF3I	266.82	248.181	0.104105	0.0801814	0.542718
ENSG00000163528	CHCHD4	48.2992	44.8895	0.104039	0.288707	0.751467
ENSG00000075975	MKRN2	53.2237	49.4449	0.103872	0.233312	0.718139
ENSG00000181789	COPG1	143.123	133.051	0.103856	0.123865	0.607625
ENSG00000162910	MRPL55	25.306	23.5093	0.103852	0.375721	0.798601
ENSG00000095970	TREM2	16.6765	15.469	0.103842	0.482822	0.853881
ENSG00000115392	FANCL	28.7481	26.8075	0.103833	0.349452	0.789534
ENSG00000156017	CARNMT1	84.6551	78.7129	0.103788	0.168792	0.664956
ENSG00000100865	CINP	34.3169	31.8409	0.103699	0.320989	0.772529
ENSG00000115816	CEBPZ	236.336	219.837	0.103695	0.0887061	0.553301
ENSG00000107679	PLEKHA1	3.53587	3.28194	0.10357	0.728464	0.940352
ENSG00000010539	ZNF200	48.7621	45.4263	0.103497	0.24177	0.722654
ENSG00000142945	KIF2C	117.336	109.231	0.103482	0.132427	0.614506
ENSG00000062282	DGAT2	28.2479	26.3237	0.103419	0.350538	0.789534
ENSG00000174891	RSRC1	101.872	94.8568	0.103413	0.152225	0.644043
ENSG00000265354	TIMM23	78.6361	73.2166	0.103411	0.187387	0.682517
ENSG00000232434	AJM1	4.66212	4.38396	0.103338	0.709035	0.934228
ENSG00000132326	PER2	51.1316	47.5641	0.103249	0.257353	0.73298
ENSG00000119688	ABCD4	17.1559	16.0344	0.103196	0.464076	0.846425
ENSG00000035499	DEPDC1B	57.544	53.6125	0.103164	0.242834	0.723116
ENSG00000168806	LCMT2	31.6182	29.3016	0.103075	0.365161	0.793246
ENSG00000198498	TMA16	77.836	72.4475	0.102992	0.181115	0.677752
ENSG00000074696	HACD3	108.441	100.883	0.102979	0.148343	0.638277
ENSG00000175906	ARL4D	3.27604	3.03352	0.102971	0.740625	0.943328
ENSG00000060558	GNA15	47.2659	43.9055	0.102868	0.280812	0.748241
ENSG00000244462	RBM12	192.213	178.839	0.10276	0.127976	0.611948
ENSG00000181061	HIGD1A	61.1346	56.7742	0.102735	0.233949	0.718191
ENSG00000213585	VDAC1	353.073	328.782	0.102731	0.0775491	0.536144
ENSG00000177427	MIEF2	3.78342	3.52428	0.102681	0.722682	0.938523
ENSG00000092201	SUPT16H	437.166	407.11	0.102612	0.0767057	0.534701
ENSG00000145414	NAF1	22.1697	20.6698	0.102612	0.416441	0.823105
ENSG00000173480	ZNF417	26.3372	24.5193	0.102456	0.369692	0.795738
ENSG00000183208	GDPGP1	4.00134	3.71867	0.102433	0.723368	0.938523
ENSG00000160439	RDH13	18.0881	16.9018	0.10242	0.458627	0.844835
ENSG00000159873	CCDC117	115.908	107.882	0.102335	0.145043	0.632705
ENSG00000135525	MAP7	9.12137	8.47256	0.102261	0.590629	0.895585
ENSG00000112715	VEGFA	109.714	102.214	0.102214	0.145011	0.632705
ENSG00000118873	RAB3GAP2	148.421	138.156	0.102198	0.123154	0.607389
ENSG00000011295	TTC19	40.9226	37.976	0.102123	0.307977	0.76447
ENSG00000125633	CCDC93	65.5768	61.2545	0.10205	0.227787	0.712464
ENSG00000169860	P2RY1	6.4566	6.0079	0.101969	0.651633	0.912269
ENSG00000120686	UFM1	138.795	129.243	0.101872	0.16705	0.663578
ENSG00000134058	CDK7	37.4521	34.9066	0.10186	0.321418	0.772543
ENSG00000161395	PGAP3	7.0175	6.52624	0.101835	0.639517	0.908098
ENSG00000058262	SEC61A1	248.166	231.311	0.101764	0.0905568	0.557386
ENSG00000160131	VMA21	263.548	245.41	0.101716	0.104477	0.576546
ENSG00000017260	ATP2C1	67.1078	62.6843	0.101713	0.282935	0.749266
ENSG00000117475	BLZF1	31.2077	29.1745	0.1017	0.349661	0.789534
ENSG00000177084	POLE	123.411	115.064	0.101655	0.135952	0.619511
ENSG00000125629	INSIG2	11.6207	10.8504	0.101614	0.574902	0.889549
ENSG00000182957	SPATA13	37.2288	34.8555	0.101609	0.381453	0.800158
ENSG00000206190	ATP10A	27.567	25.6402	0.101588	0.385747	0.803937
ENSG00000145860	RNF145	58.5719	54.5399	0.101552	0.26192	0.735053
ENSG00000145375	SPATA5	89.288	83.3039	0.101527	0.172513	0.668061
ENSG00000137574	TGS1	164.676	153.375	0.101463	0.122645	0.606907
ENSG00000164610	RP9	7.6824	7.12683	0.101459	0.62824	0.906074
ENSG00000023041	ZDHHC6	88.072	82.0042	0.101441	0.17597	0.673509
ENSG00000108582	CPD	232.747	216.929	0.101366	0.108186	0.584156
ENSG00000118596	SLC16A7	23.5861	21.9498	0.101298	0.404367	0.813976
ENSG00000085998	POMGNT1	21.8301	20.2643	0.101222	0.426854	0.826284
ENSG00000163625	WDFY3	64.5488	60.314	0.101218	0.28088	0.748241
ENSG00000027001	MIPEP	45.2685	42.2181	0.101218	0.264391	0.736118
ENSG00000072571	HMMR	191.012	177.974	0.101154	0.112965	0.594773
ENSG00000164758	MED30	41.0098	38.1476	0.101114	0.297354	0.756981
ENSG00000169957	ZNF768	24.7258	23.0495	0.101109	0.425685	0.82569
ENSG00000124571	XPO5	251.837	234.839	0.101056	0.097304	0.566578
ENSG00000182831	HAPSTR1	85.8264	79.9584	0.101048	0.242825	0.723116
ENSG00000066044	ELAVL1	118.409	110.468	0.10101	0.154561	0.648116
ENSG00000109171	SLAIN2	68.2026	63.5568	0.101009	0.201705	0.694995
ENSG00000253729	PRKDC	1803.73	1682.43	0.100978	0.135203	0.619511
ENSG00000164430	CGAS	118.05	110.025	0.100976	0.148772	0.638583
[truncated: 8,338 more rows]

## Sheet: RASi+IL3 vs. RASi
MOLM14 - RASi + IL3 vs. RASi - RNA-Seq analysis
ensID	geneID	RASi_IL3	RASi	logFC	P.Value	Adj.P.Value
ENSG00000100336	APOL4	5.65671	0.723025	3.01473	8.88606e-09	1.24888e-05
ENSG00000127954	STEAP4	11.6141	2.16908	2.40372	2.64641e-08	2.72184e-05
ENSG00000106178	CCL24	68.901	18.5126	1.79605	3.57885e-13	3.68085e-09
ENSG00000125538	IL1B	17.6677	4.94529	1.75729	7.98301e-08	5.13158e-05
ENSG00000153071	DAB2	36.9372	15.5943	1.24822	9.71415e-09	1.24888e-05
ENSG00000184371	CSF1	77.1703	33.3982	1.23745	2.24509e-12	1.15454e-08
ENSG00000049130	KITLG	9.6086	3.93972	1.17592	0.000393203	0.0444406
ENSG00000114737	CISH	19.4358	8.26736	1.15538	6.366e-06	0.0024744
ENSG00000168685	IL7R	16.2246	7.35214	1.14089	2.02499e-05	0.00522517
ENSG00000138316	ADAMTS14	15.1785	7.18343	1.12865	4.21656e-05	0.00885047
ENSG00000146070	PLA2G7	9.85607	4.63167	1.12608	0.000336551	0.0425177
ENSG00000102575	ACP5	34.7589	15.8013	1.1112	6.10982e-08	4.34989e-05
ENSG00000277443	MARCKS	21.589	9.72731	1.04124	1.84814e-05	0.00506717
ENSG00000189221	MAOA	5.44317	2.08871	1.28428	0.00274822	0.144212
ENSG00000173391	OLR1	6.02541	2.51032	1.2491	0.00109026	0.0862565
ENSG00000150510	FAM124A	3.84311	1.74128	1.21032	0.00511758	0.194942
ENSG00000185133	INPP5J	5.91442	2.4451	1.17688	0.00267025	0.141565
ENSG00000214456	PLIN5	6.64496	2.75579	1.17349	0.00166705	0.109888
ENSG00000172243	CLEC7A	7.51944	3.25252	1.12854	0.00133112	0.0957382
ENSG00000146859	TMEM140	4.17068	2.08871	1.11632	0.007237	0.225259
ENSG00000181790	ADGRB1	10.6383	5.52621	1.04898	0.00233333	0.134167
ENSG00000100908	EMC9	5.29603	2.65388	1.02385	0.00657851	0.219238
ENSG00000101017	CD40	5.40323	2.69651	1.01636	0.0073478	0.226781
ENSG00000145107	TM4SF19	8.35739	4.11899	1.00732	0.00279811	0.146084
ENSG00000197077	KIAA1671	4.58129	2.16908	1.00243	0.0140505	0.308231
ENSG00000161955	TNFSF13	5.12235	2.65388	0.989733	0.00884837	0.248649
ENSG00000198695	MT-ND6	139.667	78.1691	0.957836	0.000175796	0.0273948
ENSG00000054277	OPN3	44.4245	23.9909	0.925532	1.5964e-07	9.65823e-05
ENSG00000171368	TPPP	4.94256	2.91012	0.925369	0.0159165	0.32416
ENSG00000183762	KREMEN1	8.04032	4.02091	0.914041	0.00499076	0.191969
ENSG00000228253	MT-ATP8	190.651	110.055	0.908699	2.42966e-06	0.00099956
ENSG00000116701	NCF2	141.698	76.21	0.897073	6.06661e-12	2.07983e-08
ENSG00000196456	ZNF775	8.02128	4.26858	0.848181	0.00710567	0.22348
ENSG00000151164	RAD9B	5.90795	3.69316	0.844254	0.0175532	0.335995
ENSG00000109099	PMP22	28.2664	16.6633	0.830499	1.81292e-05	0.00506717
ENSG00000180549	FUT7	5.21358	3.24374	0.826137	0.0236801	0.383363
ENSG00000161647	MPP3	5.22091	2.91338	0.825079	0.023358	0.379863
ENSG00000140450	ARRDC4	74.192	40.4942	0.817327	1.76766e-08	2.02004e-05
ENSG00000155158	TTC39B	3.1789	2.03337	0.814634	0.0638007	0.551884
ENSG00000196935	SRGAP1	6.08434	3.37302	0.787258	0.0245245	0.389251
ENSG00000187134	AKR1C1	21.5335	13.3358	0.777328	0.000209653	0.0312505
ENSG00000131015	ULBP2	5.21358	3.49753	0.770613	0.0358581	0.451826
ENSG00000154309	DISP1	7.7826	4.20803	0.767003	0.0174183	0.335995
ENSG00000126264	HCST	7.4633	4.29743	0.766885	0.014429	0.311185
ENSG00000141933	TPGS1	7.8397	5.15238	0.763705	0.0233683	0.379863
ENSG00000133048	CHI3L1	150.105	85.565	0.763478	4.81789e-10	9.9104e-07
ENSG00000243660	ZNF487	9.28896	5.33722	0.761433	0.00833729	0.240868
ENSG00000166825	ANPEP	29.0109	17.8875	0.7569	6.96082e-05	0.01256
ENSG00000213398	LCAT	5.30084	3.27871	0.75671	0.0358882	0.451826
ENSG00000117090	SLAMF1	18.2921	10.2181	0.754139	0.000805573	0.0673603
ENSG00000170264	FAM161A	4.62558	2.92965	0.754108	0.0446737	0.488407
ENSG00000101000	PROCR	11.5326	6.57696	0.752683	0.00470427	0.18609
ENSG00000276231	PIK3R6	12.0132	7.26631	0.751872	0.00346752	0.161373
ENSG00000110104	CCDC86	6.25373	3.89117	0.745032	0.0254589	0.394939
ENSG00000099377	HSD3B7	6.34476	3.52999	0.733504	0.0336475	0.442148
ENSG00000134755	DSC2	11.0022	6.58563	0.724924	0.00829375	0.240285
ENSG00000153721	CNKSR3	8.10189	5.15422	0.717176	0.0170162	0.332721
ENSG00000172345	STARD5	9.05555	5.54681	0.711945	0.0122147	0.288138
ENSG00000167525	PROCA1	7.29231	5.2637	0.709668	0.0323401	0.437116
ENSG00000111644	ACRBP	6.74205	4.08423	0.700745	0.0286494	0.418147
ENSG00000148926	ADM	11.0519	6.91786	0.694287	0.00816147	0.237121
ENSG00000080823	MOK	5.93592	3.87648	0.686701	0.0393835	0.462397
ENSG00000197506	SLC28A3	7.70029	5.03293	0.681381	0.0239937	0.384508
ENSG00000099250	NRP1	50.1968	30.5233	0.673251	6.49575e-06	0.0024744
ENSG00000099814	CEP170B	8.00696	4.95297	0.672817	0.0279072	0.412742
ENSG00000059378	PARP12	13.8446	8.58102	0.672761	0.0046524	0.185476
ENSG00000172322	CLEC12A	12.7741	8.77813	0.672088	0.00718641	0.224657
ENSG00000185864	NPIPB4	10.1641	6.58707	0.671979	0.0141478	0.30875
ENSG00000158714	SLAMF8	27.9614	18.6405	0.668656	0.000255826	0.0360435
ENSG00000132613	MTSS2	6.88791	4.10049	0.667061	0.040411	0.466997
ENSG00000169245	CXCL10	9.51531	6.56829	0.663068	0.0173526	0.335995
ENSG00000141068	KSR1	32.1274	20.9178	0.661935	0.000135829	0.0214923
ENSG00000173818	ENDOV	8.79426	6.33402	0.660127	0.0279308	0.412742
ENSG00000117479	SLC19A2	11.4483	7.48538	0.656246	0.0160057	0.324691
ENSG00000113356	POLR3G	5.7859	3.79971	0.651758	0.0525729	0.514426
ENSG00000204954	C12orf73	4.82514	2.85072	0.650896	0.0833142	0.591874
ENSG00000118242	MREG	5.6904	3.59139	0.649223	0.055235	0.522927
ENSG00000093217	XYLB	5.67021	3.89361	0.645224	0.0564912	0.527822
ENSG00000134909	ARHGAP32	13.5928	8.38381	0.641709	0.00805571	0.237121
ENSG00000076356	PLXNA2	6.47794	3.92037	0.640515	0.0563293	0.527639
ENSG00000132330	SCLY	6.26594	3.82713	0.638588	0.0531827	0.516998
ENSG00000198855	FICD	7.10286	4.55928	0.638086	0.0446764	0.488407
ENSG00000197321	SVIL	17.99	11.8857	0.635828	0.00240685	0.13527
ENSG00000161929	SCIMP	4.90113	3.27	0.633692	0.0730856	0.572643
ENSG00000196139	AKR1C3	29.9408	19.1247	0.630962	0.000267267	0.0366512
ENSG00000167065	DUSP18	12.4118	7.95328	0.628923	0.0100111	0.26026
ENSG00000116771	AGMAT	4.29709	3.19354	0.626818	0.100527	0.617897
ENSG00000137274	BPHL	5.67021	3.65695	0.626122	0.071939	0.571757
ENSG00000159423	ALDH4A1	9.67468	6.16983	0.623345	0.0226434	0.376231
ENSG00000138496	PARP9	8.19106	5.3798	0.622338	0.0329031	0.440685
ENSG00000183696	UPP1	18.9316	11.9495	0.622307	0.00273592	0.144212
ENSG00000186205	MTARC1	5.04968	3.55948	0.622066	0.0776079	0.58203
ENSG00000079215	SLC1A3	9.70755	6.78608	0.620695	0.0222684	0.374731
ENSG00000120162	MOB3B	7.85431	5.27272	0.609137	0.0368289	0.453064
ENSG00000111666	CHPT1	16.7228	11.064	0.604989	0.00467072	0.185476
ENSG00000196584	XRCC2	23.2641	14.5715	0.603772	0.00187104	0.119526
ENSG00000103522	IL21R	60.2289	39.911	0.597414	7.32843e-06	0.00259907
ENSG00000008517	IL32	8.24996	5.78831	0.591854	0.0388385	0.460631
ENSG00000175592	FOSL1	10.3332	6.76504	0.588326	0.0243235	0.387856
ENSG00000146592	CREB5	8.74631	5.4115	0.587511	0.0495851	0.504814
ENSG00000160223	ICOSLG	8.3299	5.6571	0.584029	0.0419816	0.477106
ENSG00000108691	CCL2	199.017	134.541	0.578081	4.24429e-08	3.35789e-05
ENSG00000263513	FAM72C	5.61602	3.99958	0.57664	0.0832641	0.591874
ENSG00000255398	HCAR3	15.9065	10.4354	0.576471	0.00843019	0.24287
ENSG00000178404	CEP295NL	5.45019	3.61775	0.573089	0.091516	0.602571
ENSG00000122641	INHBA	26.7769	19.7915	0.565599	0.00234809	0.134167
ENSG00000198937	CCDC167	8.90514	6.14823	0.560765	0.0424324	0.479579
ENSG00000110944	IL23A	5.21602	3.26419	0.560409	0.113021	0.643814
ENSG00000140749	IGSF6	58.6844	39.8447	0.557288	1.70835e-05	0.00502011
ENSG00000174705	SH3PXD2B	23.7085	15.1679	0.555376	0.00412716	0.173913
ENSG00000137193	PIM1	387.498	262.471	0.554948	2.86006e-10	7.35392e-07
ENSG00000111641	NOP2	6.2903	4.10049	0.552581	0.0882875	0.598881
ENSG00000213859	KCTD11	7.22383	5.3301	0.552256	0.0725825	0.572643
ENSG00000197021	EOLA2	11.1266	7.75481	0.551122	0.0264995	0.404974
ENSG00000185261	KIAA0825	8.65845	5.96302	0.550845	0.0462652	0.495148
ENSG00000228049	POLR2J2	6.2903	4.22831	0.550758	0.0891638	0.599771
ENSG00000166123	GPT2	10.9755	7.47776	0.545923	0.0293931	0.423401
ENSG00000175048	ZDHHC14	11.9302	8.30635	0.544733	0.0237228	0.383363
ENSG00000180758	GPR157	6.72692	4.30847	0.541812	0.0960955	0.608929
ENSG00000120832	MTERF2	7.43936	5.55195	0.533214	0.0719134	0.571757
ENSG00000102871	TRADD	10.4899	7.14496	0.533013	0.0477216	0.497324
ENSG00000159885	ZNF222	7.7826	5.63184	0.532707	0.0674701	0.562618
ENSG00000197296	FITM2	6.57943	4.51529	0.53219	0.0863571	0.597164
ENSG00000139266	MARCHF9	10.3332	7.04178	0.531932	0.0384026	0.459268
ENSG00000243244	STON1	67.7914	46.6597	0.52734	2.43782e-05	0.00611537
ENSG00000042317	SPATA7	4.97596	3.04421	0.527159	0.176813	0.720493
ENSG00000128641	MYO1B	5.97871	4.10744	0.525846	0.107334	0.632987
ENSG00000126458	RRAS	11.1552	8.33149	0.525579	0.0346811	0.446427
ENSG00000162522	KIAA1522	16.9619	11.0863	0.524677	0.0146742	0.311185
ENSG00000115687	PASK	111.472	76.7583	0.524621	6.59745e-07	0.000323118
ENSG00000099992	TBC1D10A	9.21735	7.37795	0.524054	0.0873961	0.597427
ENSG00000143382	ADAMTSL4	47.8892	36.1735	0.52259	0.000435215	0.046627
ENSG00000100344	PNPLA3	16.058	10.5783	0.521778	0.0193908	0.354717
ENSG00000182782	HCAR2	10.0557	7.18343	0.521628	0.0513154	0.512995
ENSG00000164949	GEM	5.14716	3.72136	0.520932	0.128238	0.664113
ENSG00000106366	SERPINE1	117.101	80.5438	0.519004	7.25289e-07	0.000339073
ENSG00000184857	TMEM186	8.42119	6.26158	0.518675	0.0682747	0.56595
ENSG00000167965	MLST8	23.5781	16.909	0.515757	0.00587307	0.205458
ENSG00000156172	CFAP418	7.57684	5.06118	0.515475	0.0828517	0.591753
ENSG00000175643	RMI2	9.26148	6.84465	0.514094	0.0536368	0.518563
ENSG00000139832	RAB20	39.6028	28.8494	0.513028	0.000526886	0.052106
ENSG00000198840	MT-ND3	703.93	509.635	0.512549	1.56429e-05	0.00473198
ENSG00000125388	GRK4	6.65071	4.90864	0.51242	0.0936847	0.607533
ENSG00000114948	ADAM23	15.2947	11.1334	0.512416	0.0169578	0.332663
ENSG00000063660	GPC1	22.436	15.9546	0.512248	0.00508464	0.194407
ENSG00000106266	SNX8	45.8414	32.089	0.51169	0.000263031	0.0365577
ENSG00000180891	CUEDC1	6.98345	5.3301	0.508672	0.0990632	0.614144
ENSG00000164050	PLXNB1	9.92821	6.41455	0.507954	0.061962	0.548837
ENSG00000167595	PROSER3	18.3762	13.2644	0.505131	0.0134645	0.302601
ENSG00000189057	FAM111B	29.4057	18.7437	0.504557	0.00575304	0.205458
ENSG00000176108	CHMP6	16.8556	12.8871	0.504488	0.0162262	0.325315
ENSG00000111801	BTN3A3	6.37082	4.44528	0.504287	0.111983	0.641947
ENSG00000255561	FDXACB1	5.07988	3.82216	0.503364	0.139116	0.675496
ENSG00000122877	EGR2	58.7248	41.9292	0.498993	6.80441e-05	0.012497
ENSG00000198417	MT1F	16.719	12.1835	0.498469	0.017268	0.335097
ENSG00000137819	PAQR5	10.9546	7.25322	0.496446	0.0523173	0.514426
ENSG00000164045	CDC25A	26.869	17.5039	0.495251	0.00682312	0.220679
ENSG00000142733	MAP3K6	15.5967	11.9137	0.4943	0.02985	0.425952
ENSG00000255423	EBLN2	8.41665	5.73883	0.493652	0.0802797	0.586171
ENSG00000183087	GAS6	71.0847	51.0325	0.493236	2.55769e-05	0.00611764
ENSG00000151012	SLC7A11	660.134	467.191	0.491232	8.55267e-10	1.46607e-06
ENSG00000222009	BTBD19	10.7952	8.28114	0.490752	0.0495497	0.504814
ENSG00000163251	FZD5	13.6471	9.50191	0.489901	0.032611	0.439585
ENSG00000125434	SLC25A35	5.07988	4.43243	0.488087	0.197943	0.738734
ENSG00000037042	TUBG2	12.7211	8.76513	0.486538	0.0375903	0.457534
ENSG00000224877	NDUFAF8	10.6562	8.05776	0.486282	0.0566406	0.528628
ENSG00000258315	C17orf49	4.68851	3.43169	0.485705	0.177029	0.720952
ENSG00000159588	CCDC17	6.30042	4.65215	0.485145	0.117941	0.651093
ENSG00000112195	TREML2	7.62546	5.32831	0.484851	0.114873	0.649631
ENSG00000141499	WRAP53	11.3376	8.29834	0.482409	0.0541634	0.520137
ENSG00000091106	NLRC4	7.19201	5.27092	0.480743	0.101262	0.619139
ENSG00000185798	WDR53	9.21735	7.04987	0.479932	0.0798904	0.586171
ENSG00000119723	COQ6	8.83474	6.71427	0.478967	0.075504	0.576082
ENSG00000183741	CBX6	106.88	78.7996	0.478621	7.0162e-06	0.0025772
ENSG00000205659	LIN52	12.6518	8.37473	0.478187	0.0519322	0.514426
ENSG00000078269	SYNJ2	44.7777	30.3384	0.477224	0.00100999	0.080525
ENSG00000185015	CA13	7.70195	5.79651	0.477134	0.118891	0.652297
ENSG00000087299	L2HGDH	6.15721	4.75521	0.473999	0.130952	0.666282
ENSG00000088766	CRLS1	8.68343	6.21741	0.472133	0.0902946	0.600135
ENSG00000140939	NOL3	6.90454	4.82466	0.470855	0.118512	0.652297
ENSG00000174371	EXO1	51.7801	38.5703	0.468543	0.000314669	0.0404547
ENSG00000070214	SLC44A1	301.127	219.06	0.465662	3.99075e-08	3.35789e-05
ENSG00000063169	BICRA	7.21501	5.27092	0.465403	0.110766	0.63894
ENSG00000092445	TYRO3	9.04429	7.30024	0.463931	0.0884916	0.598881
ENSG00000155307	SAMSN1	51.388	37.1849	0.463562	0.000346437	0.0425177
ENSG00000096996	IL12RB1	7.62044	5.40271	0.463216	0.107313	0.632987
ENSG00000176788	BASP1	17.7504	13.2644	0.462982	0.0229005	0.376886
ENSG00000213928	IRF9	11.8294	8.57437	0.459965	0.055156	0.522927
ENSG00000185033	SEMA4B	6.27204	4.14659	0.458223	0.16454	0.707776
ENSG00000135407	AVIL	4.42853	2.94905	0.457843	0.225274	0.761749
ENSG00000127540	UQCR11	21.0056	15.6824	0.457597	0.0129837	0.297128
ENSG00000104921	FCER2	81.2886	59.6651	0.457237	3.29389e-05	0.00720801
ENSG00000138587	MNS1	8.41816	5.75372	0.457137	0.120866	0.656528
ENSG00000157870	PRXL2B	10.4412	7.82071	0.456229	0.067016	0.561253
ENSG00000153048	CARHSP1	42.8547	33.8277	0.45455	0.00205834	0.126012
ENSG00000222011	FAM185A	6.26594	4.65011	0.453954	0.141789	0.679973
ENSG00000134508	CABLES1	5.83633	4.78112	0.45227	0.167515	0.709594
ENSG00000168701	TMEM208	27.0971	20.2998	0.451898	0.00637858	0.214391
ENSG00000160746	ANO10	20.3468	14.0906	0.450928	0.0230162	0.37815
ENSG00000212907	MT-ND4L	406.713	304.875	0.449771	0.000118275	0.0196203
ENSG00000134030	CTIF	21.5973	15.4072	0.449652	0.0162644	0.325445
ENSG00000198899	MT-ATP6	861.556	643.537	0.44941	1.48867e-05	0.00473198
ENSG00000113916	BCL6	26.744	19.2841	0.446879	0.00811616	0.237121
ENSG00000205755	CRLF2	17.8564	12.7021	0.445927	0.0343339	0.443623
ENSG00000143195	ILDR2	4.43141	3.31332	0.445686	0.215233	0.756035
ENSG00000079739	PGM1	11.5481	8.71511	0.445481	0.0611098	0.545871
ENSG00000123405	NFE2	14.6382	11.1214	0.444746	0.0429051	0.479971
ENSG00000136689	IL1RN	32.4066	24.8637	0.444708	0.00434227	0.176988
ENSG00000136830	NIBAN2	101.097	75.1551	0.443965	1.87217e-05	0.00506717
ENSG00000123815	COQ8B	17.1784	14.42	0.442268	0.0421358	0.477618
ENSG00000000938	FGR	38.0704	28.6053	0.441933	0.00240611	0.13527
ENSG00000188215	DCUN1D3	60.6457	44.0711	0.441783	0.000368607	0.0435761
ENSG00000167680	SEMA6B	55.5674	41.9938	0.441746	0.000421178	0.0460831
ENSG00000116016	EPAS1	30.363	21.5917	0.441107	0.00593931	0.206371
ENSG00000221886	ZBED8	5.73946	3.65695	0.440743	0.212679	0.754276
ENSG00000113296	THBS4	8.29924	6.43821	0.440014	0.107666	0.634215
ENSG00000132436	FIGNL1	46.2361	33.4335	0.437867	0.00117215	0.0906273
ENSG00000188997	KCTD21	11.3746	8.2949	0.436389	0.0684176	0.566566
ENSG00000086300	SNX10	62.1335	45.8252	0.434244	0.000278424	0.0369738
ENSG00000147036	LANCL3	9.60462	7.27285	0.43389	0.0900454	0.600135
ENSG00000123360	PDE1B	27.8829	20.1782	0.433332	0.00861205	0.244682
ENSG00000124762	CDKN1A	368.174	272.109	0.432408	6.34403e-08	4.34989e-05
ENSG00000151490	PTPRO	20.2903	15.2678	0.431902	0.0195743	0.354717
ENSG00000153157	SYCP2L	13.6639	9.54084	0.431706	0.0571882	0.529893
ENSG00000179922	ZNF784	4.50839	2.99701	0.431302	0.252438	0.782645
ENSG00000162433	AK4	5.99573	4.54676	0.431139	0.17651	0.720114
ENSG00000085514	PILRA	19.5358	14.7027	0.431003	0.0513426	0.512995
ENSG00000213366	GSTM2	7.53468	5.81289	0.430507	0.129993	0.664877
ENSG00000182389	CACNB4	26.2098	19.4646	0.430284	0.0106882	0.268153
ENSG00000125971	DYNLRB1	14.0791	10.2507	0.429791	0.0495139	0.504814
ENSG00000152778	IFIT5	4.72911	3.37302	0.425707	0.231519	0.768617
ENSG00000107317	PTGDS	6.41865	4.37633	0.425154	0.196749	0.738183
ENSG00000176903	PNMA1	21.0323	16.5752	0.42406	0.0271808	0.41111
ENSG00000025434	NR1H3	11.2144	7.92934	0.423456	0.0852619	0.595241
ENSG00000141504	SAT2	21.7964	16.3535	0.423386	0.0183015	0.344116
ENSG00000150967	ABCB9	5.81665	3.93006	0.422898	0.208746	0.752486
ENSG00000131848	ZSCAN5A	14.6234	11.243	0.422393	0.0552392	0.522927
ENSG00000092470	WDR76	42.9153	33.0883	0.422129	0.00259264	0.139609
ENSG00000204130	RUFY2	27.1948	20.0235	0.421699	0.0114264	0.276271
ENSG00000115295	CLIP4	10.4753	7.0741	0.421469	0.11281	0.643468
ENSG00000247626	MARS2	16.1861	12.5773	0.420953	0.0399106	0.462514
ENSG00000100985	MMP9	102.331	75.8207	0.41891	3.12911e-05	0.00699629
ENSG00000135046	ANXA1	246.572	183.951	0.417578	4.1879e-07	0.000226698
ENSG00000165795	NDRG2	24.0908	18.8932	0.416691	0.0161141	0.325315
ENSG00000182809	CRIP2	8.78991	7.32364	0.416414	0.127666	0.662879
ENSG00000188313	PLSCR1	66.1165	49.7596	0.416361	0.000344483	0.0425177
ENSG00000125148	MT2A	34.1202	25.3996	0.415564	0.00530743	0.197529
ENSG00000135919	SERPINE2	7.21677	4.54676	0.415395	0.213489	0.75471
ENSG00000134490	TMEM241	5.22091	3.71113	0.41498	0.224575	0.760842
ENSG00000115159	GPD2	129.59	96.2651	0.414297	1.02885e-05	0.00341346
ENSG00000174327	SLC16A13	4.75598	3.75695	0.414087	0.227769	0.76331
ENSG00000063601	MTMR1	12.5029	9.13367	0.41284	0.07765	0.58203
ENSG00000103811	CTSH	73.6266	56.954	0.412185	0.000236805	0.0343034
ENSG00000164674	SYTL3	4.80927	3.13648	0.412007	0.273409	0.794353
ENSG00000165275	TRMT10B	8.81308	6.45737	0.41081	0.126074	0.66258
ENSG00000238083	LRRC37A2	8.39997	6.74393	0.409498	0.132294	0.668952
ENSG00000169439	SDC2	29.7285	22.0202	0.409205	0.0234631	0.380627
ENSG00000139597	N4BP2L1	71.7618	54.1839	0.408643	0.000228206	0.03353
ENSG00000183060	LYSMD4	12.9268	9.88722	0.408598	0.0892327	0.599842
ENSG00000163697	APBB2	8.46646	6.30394	0.408301	0.146381	0.686441
ENSG00000112033	PPARD	92.1498	69.0537	0.408037	6.79606e-05	0.012497
ENSG00000163823	CCR1	46.6242	34.2199	0.408031	0.00255219	0.138885
ENSG00000063176	SPHK2	12.8239	9.26694	0.407783	0.0777654	0.58203
ENSG00000137338	PGBD1	10.5758	7.80733	0.406042	0.0989727	0.613953
ENSG00000197119	SLC25A29	30.896	23.322	0.405325	0.010067	0.26026
ENSG00000148356	LRSAM1	34.3413	25.7482	0.404583	0.00673247	0.219559
ENSG00000151632	AKR1C2	8.08772	5.6571	0.403779	0.160323	0.703731
ENSG00000056558	TRAF1	39.787	29.7321	0.403304	0.0038161	0.169787
ENSG00000165168	CYBB	213.294	160.51	0.403278	1.41811e-06	0.000607719
ENSG00000153443	UBALD1	14.3268	10.5522	0.40258	0.0615707	0.546852
ENSG00000101104	PABPC1L	16.7304	12.3053	0.402044	0.0500279	0.506827
ENSG00000107338	SHB	7.33413	4.99501	0.401119	0.208111	0.752486
ENSG00000136059	VILL	21.5039	17.2099	0.400968	0.0299006	0.425952
ENSG00000168386	FILIP1L	40.8949	29.0899	0.398917	0.00676642	0.219559
ENSG00000168334	XIRP1	8.58009	6.0059	0.398606	0.160384	0.703731
ENSG00000133315	MACROD1	4.80131	3.82216	0.397849	0.240906	0.775256
ENSG00000134864	GGACT	4.58129	3.31905	0.396747	0.266069	0.789467
ENSG00000088876	ZNF343	7.94946	5.13575	0.395319	0.211245	0.754103
ENSG00000092529	CAPN3	8.48	5.84712	0.39414	0.16781	0.710258
ENSG00000062716	VMP1	417.902	316.816	0.392004	2.55938e-07	0.00014624
ENSG00000162757	C1orf74	14.0111	11.2624	0.391885	0.0687721	0.566763
ENSG00000130396	AFDN	42.1332	32.2601	0.39121	0.00366483	0.165319
ENSG00000169896	ITGAM	65.9446	51.3083	0.390912	0.000612352	0.0577802
ENSG00000117010	ZNF684	10.1503	7.01338	0.390202	0.144266	0.683139
ENSG00000261221	ZNF865	5.64318	3.80721	0.389596	0.268898	0.791313
ENSG00000046647	GEMIN8	6.90823	5.29072	0.388653	0.204041	0.74985
ENSG00000152527	PLEKHH2	4.95286	4.15346	0.388621	0.251281	0.781965
ENSG00000152127	MGAT5	62.7683	45.1713	0.3885	0.00195508	0.122858
ENSG00000130340	SNX9	70.5936	52.1823	0.387526	0.000715065	0.0624788
ENSG00000111674	ENO2	18.2921	13.6054	0.38717	0.0460064	0.494437
ENSG00000151611	MMAA	6.50933	4.83253	0.386724	0.219087	0.758824
ENSG00000018280	SLC11A1	4.29116	3.92037	0.386455	0.309312	0.808706
ENSG00000094804	CDC6	52.5598	39.0362	0.385365	0.00211183	0.127765
ENSG00000173706	HEG1	100.236	72.6192	0.382959	0.000572805	0.0550589
ENSG00000166938	DIS3L	26.6184	20.2998	0.382666	0.0189165	0.353097
ENSG00000133597	ADCK2	3.78968	2.56648	0.382353	0.35724	0.827712
ENSG00000165195	PIGA	24.9938	18.2931	0.382305	0.0307767	0.434164
ENSG00000148459	PDSS1	17.6785	13.4614	0.382168	0.0484269	0.499613
ENSG00000204410	MSH5	20.9327	17.2909	0.381284	0.0388749	0.460631
ENSG00000067113	PLPP1	8.19106	6.19136	0.379679	0.17542	0.718314
ENSG00000121060	TRIM25	474.651	361.689	0.379632	5.26484e-07	0.000270744
ENSG00000149929	HIRIP3	13.9883	11.2481	0.378688	0.077667	0.58203
ENSG00000127418	FGFRL1	14.4013	10.3586	0.378547	0.0910329	0.601544
ENSG00000122378	PRXL2A	6.66411	4.94529	0.378443	0.20847	0.752486
ENSG00000178115	GOLGA8Q	12.6961	8.88468	0.377797	0.114463	0.648465
ENSG00000047365	ARAP2	5.4898	3.5273	0.375999	0.307005	0.807276
ENSG00000099330	OCEL1	6.34476	5.15422	0.375482	0.218071	0.758236
ENSG00000139178	C1RL	18.1438	14.0135	0.375278	0.0491229	0.503599
ENSG00000170417	TMEM182	3.86625	3.27291	0.374596	0.324579	0.817034
ENSG00000160972	PPP1R16A	23.1785	18.964	0.374557	0.0362293	0.451826
ENSG00000106635	BCL7B	36.3776	29.2843	0.373921	0.00960268	0.256529
ENSG00000176597	B3GNT5	57.9113	45.8621	0.373437	0.00234648	0.134167
ENSG00000166025	AMOTL1	12.5578	9.57168	0.372582	0.0991607	0.614351
ENSG00000187608	ISG15	7.83645	5.53137	0.371805	0.208661	0.752486
ENSG00000205323	SARNP	9.67995	8.20388	0.371378	0.15399	0.693435
ENSG00000170854	RIOX2	30.4473	23.6148	0.371218	0.0158352	0.32416
ENSG00000103202	NME4	10.3947	7.99856	0.370908	0.130546	0.665342
ENSG00000048140	TSPAN17	9.61787	7.54231	0.36961	0.144496	0.683435
ENSG00000126464	PRR12	35.9367	26.6972	0.369518	0.0139785	0.308231
ENSG00000095794	CREM	10.8341	8.26736	0.368262	0.133842	0.670189
ENSG00000087245	MMP2	44.1818	34.434	0.367095	0.00514217	0.195156
ENSG00000131944	FAAP24	4.97596	3.96377	0.366816	0.269458	0.791369
ENSG00000173221	GLRX	44.8093	34.2799	0.365953	0.00520395	0.195338
ENSG00000204152	TIMM23B	5.46654	4.23953	0.365537	0.25558	0.783313
ENSG00000015479	MATR3	39.3461	29.4462	0.365515	0.01046	0.266566
ENSG00000128512	DOCK4	21.4011	16.9225	0.363382	0.039776	0.462514
ENSG00000109881	CCDC34	7.42736	5.93425	0.36336	0.204145	0.74985
ENSG00000078967	UBE2D4	7.53468	5.88924	0.363295	0.194348	0.736532
ENSG00000205155	PSENEN	18.3095	15.1842	0.36287	0.0644859	0.554501
ENSG00000135048	CEMIP2	16.8979	14.1432	0.362356	0.0708396	0.569653
ENSG00000004961	HCCS	18.0988	14.0115	0.361333	0.0733931	0.572643
ENSG00000205085	GARIN1A	7.1172	5.94386	0.36107	0.266183	0.789467
ENSG00000085840	ORC1	37.8121	29.5606	0.360774	0.0128497	0.295659
ENSG00000063761	ADCK1	5.19399	3.93972	0.359714	0.284882	0.79807
ENSG00000120896	SORBS3	15.9161	12.3053	0.359503	0.0758914	0.577752
ENSG00000197372	ZNF675	24.1858	19.468	0.359407	0.0324915	0.43855
ENSG00000165724	ZMYND19	14.807	11.3975	0.359178	0.0845249	0.594395
ENSG00000140416	TPM1	9.52468	7.10494	0.359086	0.163411	0.705157
ENSG00000135604	STX11	55.9864	43.1686	0.359005	0.00431882	0.176988
ENSG00000124731	TREM1	69.6103	55.6542	0.35897	0.00120241	0.0907026
ENSG00000125351	UPF3B	31.8021	26.4284	0.358725	0.0211189	0.366287
ENSG00000173480	ZNF417	42.3729	32.4299	0.358544	0.00808741	0.237121
ENSG00000183137	CEP57L1	51.2785	40.1588	0.357893	0.00355385	0.163908
ENSG00000127666	TICAM1	12.7211	9.89107	0.357258	0.110745	0.63894
ENSG00000169570	DTWD2	10.4948	8.29834	0.357038	0.142325	0.679973
ENSG00000189114	BLOC1S3	9.99983	8.09424	0.356921	0.148171	0.689972
ENSG00000163463	KRTCAP2	18.2237	14.5244	0.356736	0.0664251	0.559526
ENSG00000113070	HBEGF	26.2928	19.4924	0.356448	0.0338585	0.442148
ENSG00000152229	PSTPIP2	91.3245	70.3112	0.356	0.000409783	0.0455602
ENSG00000121769	FABP3	24.7025	19.5304	0.355897	0.0338758	0.442148
ENSG00000127774	EMC6	9.22702	7.5486	0.355445	0.165505	0.707776
ENSG00000124181	PLCG1	24.7823	19.925	0.355392	0.0338721	0.442148
ENSG00000186074	CD300LF	11.279	8.54661	0.355177	0.138291	0.674405
ENSG00000197959	DNM3	5.12235	3.81718	0.354576	0.301452	0.805666
ENSG00000198556	ZNF789	32.1876	25.3149	0.354269	0.0192528	0.354717
ENSG00000119986	AVPI1	7.77768	5.90052	0.353255	0.207418	0.752486
ENSG00000125520	SLC2A4RG	13.4931	9.97336	0.352701	0.1136	0.645509
ENSG00000128335	APOL2	20.2721	15.646	0.352636	0.0549263	0.522588
ENSG00000130222	GADD45G	12.0132	9.60637	0.352497	0.122333	0.657603
ENSG00000167077	MEI1	7.13866	5.86498	0.351673	0.220251	0.758824
ENSG00000113811	SELENOK	35.5366	28.5697	0.351242	0.0190928	0.353818
ENSG00000049192	ADAMTS6	6.10317	4.55928	0.351184	0.263322	0.78688
ENSG00000125885	MCM8	26.22	21.3349	0.350322	0.0315604	0.434537
ENSG00000267534	S1PR2	14.8869	11.359	0.35018	0.0934164	0.606558
ENSG00000115919	KYNU	203.584	156.199	0.350143	4.94051e-05	0.00996335
ENSG00000170631	ZNF16	19.4868	16.9914	0.35013	0.0730753	0.572643
ENSG00000163528	CHCHD4	19.4868	14.8416	0.349703	0.0613119	0.545871
ENSG00000128408	RIBC2	4.58129	3.79971	0.349607	0.309317	0.808706
ENSG00000136950	ARPC5L	18.3158	14.3731	0.349481	0.0652624	0.556109
ENSG00000185697	MYBL1	15.5869	12.2107	0.349095	0.0848237	0.594608
ENSG00000029153	BMAL2	95.6655	73.9561	0.348935	0.000390085	0.0444406
ENSG00000179820	MYADM	132	107.258	0.347623	0.000388813	0.0444406
ENSG00000205710	C17orf107	3.52487	2.74542	0.347315	0.413571	0.861048
ENSG00000006062	MAP3K14	17.1613	13.3116	0.346873	0.0883638	0.598881
ENSG00000169683	LRRC45	11.1632	8.70528	0.346741	0.150668	0.690821
ENSG00000203737	GPR52	5.06732	4.19898	0.34579	0.29699	0.80404
ENSG00000126106	TMEM53	5.33439	4.29743	0.345777	0.285858	0.79807
ENSG00000118200	CAMSAP2	24.4796	19.3544	0.34551	0.0461156	0.494717
ENSG00000075275	CELSR1	13.9262	11.6344	0.345132	0.120949	0.656528
ENSG00000165891	E2F7	51.0721	38.9074	0.34493	0.0059001	0.205703
ENSG00000175182	FAM131A	9.08506	7.33531	0.344873	0.180477	0.721508
ENSG00000139572	GPR84	15.7536	11.8192	0.34442	0.100298	0.616964
ENSG00000101574	METTL4	25.3708	20.5765	0.34431	0.0352296	0.448436
ENSG00000106565	TMEM176B	6.84336	5.59459	0.344164	0.244634	0.779069
ENSG00000122085	MTERF4	63.3392	49.5786	0.344153	0.0021616	0.129256
ENSG00000123989	CHPF	12.3625	10.9899	0.343357	0.14563	0.684869
ENSG00000125744	RTN2	8.928	7.29112	0.342598	0.20006	0.743029
ENSG00000161048	NAPEPLD	5.86248	5.22019	0.342565	0.282999	0.79807
ENSG00000151743	AMN1	8.40756	6.79588	0.341638	0.212561	0.754117
ENSG00000164733	CTSB	557.252	439.01	0.340644	9.34606e-07	0.000417931
ENSG00000113657	DPYSL3	32.9707	23.8307	0.340465	0.0368304	0.453064
ENSG00000176171	BNIP3	47.7743	37.8303	0.340069	0.00958986	0.256529
ENSG00000130244	FAM98C	5.29603	4.51529	0.339933	0.298384	0.805588
ENSG00000169715	MT1E	27.9322	23.2591	0.339521	0.0331842	0.442148
ENSG00000146242	TPBG	8.01969	6.62018	0.339228	0.213312	0.75471
ENSG00000154146	NRGN	5.85595	4.79502	0.339199	0.284515	0.79807
ENSG00000159164	SV2A	14.3676	11.1998	0.339015	0.11222	0.642284
ENSG00000146858	ZC3HAV1L	11.9334	9.54483	0.338433	0.137349	0.673492
ENSG00000036672	USP2	6.98162	5.10232	0.337408	0.262648	0.78688
ENSG00000125319	HROB	18.7163	15.3293	0.336909	0.0774657	0.58203
ENSG00000161267	BDH1	16.1601	13.1225	0.336717	0.0900798	0.600135
ENSG00000162390	ACOT11	17.0914	15.6204	0.336488	0.116868	0.650881
ENSG00000185499	MUC1	10.986	8.12355	0.336166	0.171494	0.714687
ENSG00000151692	RNF144A	48.8841	38.3714	0.335266	0.00667201	0.219238
ENSG00000169403	PTAFR	72.5433	58.2846	0.334925	0.00159575	0.105886
ENSG00000072401	UBE2D1	51.5885	39.1999	0.334744	0.00871052	0.24612
ENSG00000219481	NBPF1	12.8527	8.94226	0.334222	0.178504	0.721508
ENSG00000144354	CDCA7	32.2438	26.9445	0.333957	0.0259946	0.400865
ENSG00000049249	TNFRSF9	51.123	37.3392	0.333777	0.014891	0.314905
ENSG00000125843	AP5S1	15.343	11.7044	0.333455	0.112865	0.643468
ENSG00000151748	SAV1	75.5465	57.2043	0.332247	0.00308605	0.152596
ENSG00000177370	TIMM22	15.5139	11.9344	0.331921	0.104548	0.625524
ENSG00000256053	COA8	12.8527	10.527	0.331881	0.148904	0.690581
ENSG00000100523	DDHD1	50.2082	38.6085	0.331564	0.00898893	0.250545
ENSG00000122971	ACADS	7.30453	5.3798	0.330967	0.260998	0.785821
ENSG00000188321	ZNF559	19.9042	15.8182	0.33047	0.070687	0.569653
ENSG00000119661	DNAL1	7.75471	6.0579	0.32965	0.267152	0.789927
ENSG00000058091	CDK14	37.4876	29.4271	0.329585	0.0190794	0.353818
ENSG00000253958	CLDN23	6.32062	5.06305	0.32955	0.284596	0.79807
ENSG00000120053	GOT1	23.0313	19.9365	0.329326	0.0630452	0.549557
ENSG00000119280	C1orf198	18.4778	14.0393	0.329281	0.0860641	0.596073
ENSG00000114315	HES1	3.47022	2.28433	0.329038	0.462386	0.878697
ENSG00000051180	RAD51	22.4904	17.8028	0.328931	0.0580975	0.533668
ENSG00000178229	ZNF543	18.1585	14.8762	0.328514	0.0859123	0.595824
ENSG00000140365	COMMD4	40.7613	33.8336	0.328193	0.0152623	0.318679
ENSG00000119686	FLVCR2	15.2947	12.1624	0.328127	0.110758	0.63894
ENSG00000061938	TNK2	37.2013	30.738	0.327284	0.0193633	0.354717
ENSG00000213923	CSNK1E	29.2846	23.6711	0.326817	0.0318855	0.436674
ENSG00000131981	LGALS3	147.877	118.298	0.326735	0.000123629	0.0201829
ENSG00000155008	APOOL	39.9367	32.5974	0.326259	0.019844	0.357436
ENSG00000103226	NOMO3	11.359	8.48859	0.326064	0.178064	0.721508
ENSG00000106080	FKBP14	13.9262	9.96192	0.326027	0.166613	0.70868
ENSG00000122729	ACO1	46.2361	36.9631	0.326005	0.00931977	0.252287
ENSG00000013523	ANGEL1	11.4461	9.27206	0.325915	0.157019	0.69941
ENSG00000014138	POLA2	8.22676	6.63738	0.325647	0.224366	0.760832
ENSG00000126005	MMP24OS	24.7746	19.1232	0.325092	0.055406	0.523113
ENSG00000144468	RHBDD1	28.2195	23.8598	0.324985	0.0505451	0.509663
ENSG00000106244	PDAP1	60.9174	50.4966	0.32495	0.00492669	0.191211
ENSG00000163191	S100A11	152.401	125.866	0.324411	0.000432954	0.046627
ENSG00000262919	CCNQ	12.143	9.68815	0.32393	0.172295	0.715402
ENSG00000129158	SERGEF	12.4016	9.50891	0.32392	0.152911	0.693043
ENSG00000164221	CCDC112	14.3036	10.7742	0.323791	0.133069	0.669448
ENSG00000196151	WDSUB1	24.2253	19.0351	0.323636	0.0519247	0.514426
ENSG00000090674	MCOLN1	10.6347	8.81487	0.32336	0.191901	0.733854
ENSG00000151327	FAM177A1	36.9821	30.0219	0.322888	0.0192095	0.354717
ENSG00000204520	MICA	32.6081	24.9126	0.322592	0.0329067	0.440685
ENSG00000167397	VKORC1	13.0563	10.0275	0.322394	0.150536	0.690821
ENSG00000144619	CNTN4	4.41989	3.60196	0.322235	0.373794	0.841978
ENSG00000162512	SDC3	9.37227	7.60005	0.322072	0.206549	0.751466
ENSG00000215883	CYB5RL	7.83645	6.01539	0.321702	0.269274	0.791369
ENSG00000075702	WDR62	39.4571	32.8409	0.321529	0.0196674	0.355028
ENSG00000176396	EID2	10.8811	9.12325	0.320999	0.180291	0.721508
ENSG00000162722	TRIM58	7.70195	6.16983	0.320575	0.244666	0.779069
ENSG00000173065	FAM222B	13.1787	10.7874	0.32036	0.137494	0.673492
ENSG00000164610	RP9	6.30042	5.00452	0.319739	0.294332	0.801434
ENSG00000276070	CCL4L2	37.5331	30.0437	0.319484	0.0239513	0.384508
ENSG00000198960	ARMCX6	12.4845	9.96097	0.319342	0.152596	0.692505
ENSG00000167840	ZNF232	8.09402	6.2964	0.319256	0.240425	0.774198
ENSG00000184047	DIABLO	10.7952	9.75171	0.319141	0.198938	0.740776
ENSG00000184060	ADAP2	20.2771	15.7356	0.31909	0.0803474	0.586171
ENSG00000166925	TSC22D4	49.6089	40.7803	0.318935	0.010707	0.268153
ENSG00000138166	DUSP5	17.185	13.7216	0.317927	0.0985379	0.61321
ENSG00000107372	ZFAND5	348.984	277.328	0.317484	2.53796e-05	0.00611764
ENSG00000221955	SLC12A8	31.6406	25.9497	0.316974	0.0369147	0.453064
ENSG00000101425	BPI	5.99573	4.97786	0.316916	0.306206	0.807257
ENSG00000173110	HSPA6	5.93592	5.45872	0.316643	0.33814	0.82091
ENSG00000167984	NLRC3	8.928	7.31195	0.316559	0.239024	0.772957
ENSG00000197283	SYNGAP1	18.4716	16.1176	0.31626	0.130946	0.666282
ENSG00000188906	LRRK2	6.4246	5.20195	0.316085	0.288209	0.799145
ENSG00000173992	CCS	23.3707	17.8028	0.315873	0.0699424	0.569653
ENSG00000204397	CARD16	11.0703	8.83641	0.31549	0.197505	0.738202
ENSG00000198743	SLC5A3	420.402	328.877	0.315362	0.000710121	0.0624788
ENSG00000165259	HDX	10.5432	9.17416	0.31519	0.195899	0.737476
ENSG00000101220	C20orf27	16.153	14.0196	0.314793	0.118464	0.652297
ENSG00000173281	PPP1R3B	9.18827	7.46631	0.314632	0.21623	0.757304
ENSG00000185198	PRSS57	28.7528	23.74	0.314461	0.0405406	0.467969
ENSG00000213339	QTRT1	15.3579	13.194	0.314066	0.124212	0.659537
ENSG00000122873	CISD1	16.562	13.4062	0.313796	0.108856	0.637574
ENSG00000085662	AKR1B1	35.2673	28.0082	0.313508	0.0279974	0.413132
ENSG00000092621	PHGDH	50.5525	40.7588	0.313405	0.00905092	0.250913
ENSG00000196284	SUPT3H	21.6768	15.865	0.313322	0.098904	0.613897
ENSG00000172216	CEBPB	84.967	67.538	0.313008	0.00168138	0.109888
ENSG00000134278	SPIRE1	7.06328	5.22383	0.312838	0.298856	0.805588
ENSG00000144827	ABHD10	38.9784	31.6512	0.312317	0.0231216	0.379276
ENSG00000162769	FLVCR1	63.3758	52.4928	0.312038	0.00500222	0.191969
ENSG00000173715	C11orf80	6.77787	5.56221	0.31178	0.293965	0.801434
ENSG00000160957	RECQL4	70.1118	59.516	0.311543	0.00903936	0.250913
ENSG00000026559	KCNG1	5.06732	4.27747	0.311319	0.343563	0.824248
ENSG00000097021	ACOT7	6.81911	5.78831	0.31121	0.284044	0.79807
ENSG00000197885	NKIRAS1	8.64961	6.78328	0.310958	0.238382	0.772531
ENSG00000137501	SYTL2	5.51296	3.88383	0.310324	0.371094	0.839117
ENSG00000174669	SLC29A2	25.6897	20.025	0.30964	0.0707528	0.569653
ENSG00000136717	BIN1	8.01492	6.14668	0.309113	0.321176	0.813819
ENSG00000173611	SCAI	23.7295	19.1798	0.309069	0.0627948	0.549187
ENSG00000102882	MAPK3	15.002	13.0323	0.308682	0.137978	0.673838
ENSG00000130810	PPAN	7.02348	5.66381	0.308586	0.291381	0.800399
ENSG00000141401	IMPA2	9.67468	7.35214	0.308554	0.227359	0.76316
ENSG00000172824	CES4A	8.18016	6.43821	0.308246	0.264855	0.788968
ENSG00000167555	ZNF528	13.7439	10.1622	0.307712	0.195344	0.737476
ENSG00000141570	CBX8	10.6562	8.50536	0.307276	0.197128	0.738183
ENSG00000182552	RWDD4	23.9066	19.0186	0.304934	0.0669266	0.561253
ENSG00000170017	ALCAM	69.2364	53.9676	0.304741	0.00583593	0.205458
ENSG00000127125	PPCS	32.7671	25.7567	0.304685	0.0378274	0.458251
ENSG00000196739	COL27A1	45.2536	38.0912	0.30464	0.0179057	0.340132
ENSG00000143942	CHAC2	6.11776	5.04048	0.304116	0.319127	0.81236
ENSG00000116874	WARS2	24.6198	19.214	0.303644	0.0712544	0.571182
ENSG00000198763	MT-ND2	365.026	300.941	0.30265	0.00553962	0.202226
ENSG00000181029	TRAPPC5	6.58524	5.00832	0.302405	0.319984	0.812544
ENSG00000198824	CHAMP1	43.6394	34.9439	0.302243	0.0199922	0.358077
ENSG00000186174	BCL9L	23.1058	19.9069	0.302213	0.0970228	0.609558
ENSG00000165804	ZNF219	7.53806	6.03117	0.302167	0.277187	0.797245
ENSG00000148288	GBGT1	19.8946	16.2976	0.302007	0.0913755	0.602434
ENSG00000139289	PHLDA1	70.6089	54.2348	0.301968	0.00795892	0.237121
ENSG00000136710	CCDC115	41.5472	33.285	0.301853	0.0207371	0.362107
ENSG00000160783	PMF1	19.0343	17.3403	0.301735	0.160109	0.703731
ENSG00000108423	TUBD1	12.6357	11.2269	0.30141	0.179214	0.721508
ENSG00000110799	VWF	6.97066	5.75537	0.301381	0.290365	0.800397
ENSG00000164070	HSPA4L	14.6278	12.0256	0.30066	0.141827	0.679973
ENSG00000186272	ZNF17	9.43596	7.87159	0.300323	0.234833	0.771153
ENSG00000137802	MAPKBP1	21.4261	17.2314	0.298895	0.0857124	0.595241
ENSG00000104897	SF3A2	27.5773	23.6614	0.298598	0.0692608	0.566808
ENSG00000129295	DNAAF11	8.57266	6.7397	0.298343	0.317284	0.81236
ENSG00000131470	PSMC3IP	13.527	11.1334	0.298158	0.159829	0.703731
ENSG00000173653	RCE1	14.4066	11.4216	0.297656	0.153793	0.693435
ENSG00000186185	KIF18B	33.4046	27.1959	0.297578	0.0377388	0.457717
ENSG00000167987	VPS37C	35.1682	28.2942	0.297492	0.039152	0.461258
ENSG00000166398	GARRE1	18.6365	14.4549	0.297471	0.119492	0.653096
ENSG00000167543	TP53I13	35.4029	27.9338	0.297289	0.0382052	0.459268
ENSG00000111676	ATN1	38.4518	30.9599	0.296901	0.0471228	0.496593
ENSG00000133111	RFXAP	7.94946	5.85362	0.296595	0.301198	0.805666
ENSG00000089693	MLF2	52.4231	45.2963	0.296552	0.0200803	0.358077
ENSG00000150787	PTS	19.1131	16.5356	0.296439	0.109056	0.637698
ENSG00000131069	ACSS2	180.327	146.012	0.296242	0.000254909	0.0360435
ENSG00000136247	ZDHHC4	24.8208	19.3382	0.296036	0.0767053	0.58203
ENSG00000128228	SDF2L1	8.02128	6.51453	0.296034	0.271647	0.792671
ENSG00000197128	ZNF772	17.7325	14.4029	0.295982	0.117161	0.650881
ENSG00000164574	GALNT10	33.2896	27.1592	0.295965	0.0380608	0.459268
ENSG00000198466	ZNF587	73.5541	60.5566	0.295871	0.00458883	0.185083
ENSG00000134531	EMP1	241.97	195.868	0.295512	9.82281e-05	0.0168379
ENSG00000131732	ZCCHC9	36.8371	29.1793	0.29545	0.033822	0.442148
ENSG00000184588	PDE4B	24.8506	19.7179	0.294872	0.072848	0.572643
ENSG00000168268	NT5DC2	34.76	27.6066	0.294849	0.0383668	0.459268
ENSG00000241106	HLA-DOB	6.26594	5.06118	0.294559	0.32508	0.817034
ENSG00000243927	MRPS6	49.0533	36.3606	0.294462	0.0373499	0.455686
ENSG00000135052	GOLM1	11.0369	8.20851	0.294201	0.23537	0.771685
ENSG00000175854	SWI5	6.2903	4.8502	0.293385	0.339538	0.82091
ENSG00000171729	TMEM51	9.01324	7.61754	0.293161	0.249609	0.780561
ENSG00000086544	ITPKC	10.4729	9.18452	0.292751	0.223258	0.760274
ENSG00000164023	SGMS2	21.1121	17.0367	0.292512	0.0939744	0.60816
ENSG00000188157	AGRN	58.4971	47.4074	0.292273	0.0167761	0.330541
ENSG00000176225	RTTN	49.6061	39.0707	0.29206	0.0195203	0.354717
ENSG00000100147	CCDC134	11.4037	9.54284	0.291845	0.202952	0.747086
ENSG00000182484	WASH6P	11.2269	9.67833	0.291602	0.207526	0.752486
ENSG00000161980	POLR3K	9.31636	8.0294	0.291203	0.250945	0.781401
ENSG00000157654	PALM2AKAP2	131.68	107.281	0.291026	0.000664445	0.0599458
ENSG00000167566	NCKAP5L	50.3274	41.7793	0.290584	0.0170747	0.333232
ENSG00000148335	NTMT1	14.3862	10.6517	0.289901	0.199903	0.743029
ENSG00000160113	NR2F6	13.6741	11.8913	0.289546	0.175177	0.718314
ENSG00000164088	PPM1M	25.3436	21.9098	0.289349	0.0911821	0.601544
ENSG00000073605	GSDMB	13.1932	11.354	0.289142	0.20174	0.745746
ENSG00000235194	PPP1R3E	13.1293	11.3213	0.288929	0.187536	0.728798
ENSG00000106976	DNM1	37.6338	32.2863	0.28875	0.0440769	0.487924
ENSG00000135047	CTSL	31.4475	26.3676	0.288716	0.0478725	0.497324
ENSG00000087077	TRIP6	49.0852	40.142	0.288171	0.0205234	0.360826
ENSG00000160949	TONSL	46.3341	39.4954	0.288159	0.0269578	0.409543
ENSG00000119431	HDHD3	9.67468	8.05422	0.288119	0.254564	0.783313
ENSG00000109436	TBC1D9	16.6976	14.449	0.287746	0.141337	0.679274
ENSG00000180979	LRRC57	37.0378	29.4184	0.286744	0.039197	0.46126
ENSG00000125482	TTF1	33.8046	27.8851	0.286685	0.0429337	0.479971
ENSG00000249471	ZNF324B	9.93719	8.40758	0.286298	0.24529	0.779847
ENSG00000135698	MPHOSPH6	27.7789	21.9943	0.2859	0.0766409	0.58203
ENSG00000138670	RASGEF1B	42.8443	32.8417	0.285546	0.0395264	0.462514
ENSG00000169607	CKAP2L	68.5081	54.2192	0.285395	0.0108909	0.269262
ENSG00000153140	CETN3	18.0988	14.7446	0.285347	0.150095	0.690821
ENSG00000157895	C12orf43	13.1787	11.1998	0.28498	0.182645	0.722944
ENSG00000132170	PPARG	22.3848	17.8177	0.284296	0.104156	0.624994
ENSG00000125968	ID1	14.8354	11.3908	0.284193	0.17952	0.721508
ENSG00000198786	MT-ND5	902.583	749.29	0.283968	0.00896836	0.250545
ENSG00000058335	RASGRF1	5.27433	3.77713	0.283404	0.42069	0.865857
ENSG00000157693	TMEM268	10.5746	9.08672	0.283083	0.236521	0.772506
ENSG00000105223	PLD3	167.178	135.911	0.283042	0.00112923	0.0886579
ENSG00000134333	LDHA	362.73	296.426	0.282916	0.000128401	0.0206345
ENSG00000118369	USP35	37.441	28.7993	0.282889	0.0522332	0.514426
ENSG00000115661	STK16	25.2373	20.3937	0.282623	0.0824463	0.591325
ENSG00000182504	CEP97	63.1308	53.2543	0.281886	0.00995608	0.26026
ENSG00000143515	ATP8B2	57.9179	48.4252	0.281831	0.0120091	0.286573
ENSG00000169221	TBC1D10B	51.2032	44.501	0.281803	0.0220713	0.372748
ENSG00000163577	EIF5A2	4.63109	3.48937	0.281513	0.423892	0.866896
ENSG00000158457	TSPAN33	9.59665	7.54231	0.281179	0.285115	0.79807
ENSG00000152465	NMT2	35.3074	28.3171	0.281154	0.04697	0.496491
ENSG00000182325	FBXL6	22.0648	18.0756	0.281044	0.0987411	0.613541
ENSG00000173914	RBM4B	18.9578	16.1099	0.281018	0.129448	0.664877
ENSG00000186827	TNFRSF4	7.70195	5.84712	0.280904	0.328308	0.817583
ENSG00000087502	ERGIC2	126.976	103.009	0.279685	0.00156559	0.105886
ENSG00000146776	ATXN7L1	25.0228	20.7847	0.279463	0.0822798	0.591325
ENSG00000117411	B4GALT2	11.4983	9.31298	0.279376	0.242658	0.778352
ENSG00000185344	ATP6V0A2	120.081	100.036	0.279104	0.00138331	0.0967845
ENSG00000137343	ATAT1	8.12075	6.46914	0.279026	0.317555	0.81236
ENSG00000129484	PARP2	17.7238	14.4976	0.278984	0.149812	0.690821
ENSG00000170921	TANC2	19.1205	15.2678	0.278909	0.135506	0.672641
ENSG00000093009	CDC45	24.0161	20.0079	0.278827	0.0886202	0.599087
ENSG00000169228	RAB24	8.6893	6.27371	0.278486	0.345649	0.82497
ENSG00000136699	SMPD4	54.9457	44.2835	0.27826	0.0171122	0.333332
ENSG00000131462	TUBG1	24.8378	20.7906	0.278212	0.0957642	0.608929
ENSG00000140854	KATNB1	19.3326	16.0194	0.277407	0.160227	0.703731
ENSG00000275302	CCL4	16.8745	12.8324	0.277365	0.175986	0.719117
ENSG00000137767	SQOR	57.0321	47.2562	0.277345	0.0140596	0.308231
ENSG00000213015	ZNF580	8.88508	7.49934	0.277281	0.288562	0.799145
ENSG00000121406	ZNF549	25.2105	19.3117	0.27704	0.107164	0.632712
ENSG00000174564	IL20RB	3.84311	3.20838	0.276911	0.459873	0.878284
ENSG00000185753	CXorf38	33.6251	27.696	0.276549	0.0538343	0.518563
ENSG00000175106	TVP23C	38.3472	32.5732	0.27637	0.0486575	0.499942
ENSG00000198298	ZNF485	4.015	3.13951	0.27575	0.458965	0.878284
ENSG00000135537	AFG1L	22.0215	17.9892	0.275654	0.110648	0.63894
ENSG00000059804	SLC2A3	327.357	270.03	0.275095	9.61413e-05	0.0167596
ENSG00000151665	PIGF	26.692	22.1575	0.274851	0.0773942	0.58203
ENSG00000091262	ABCC6	8.48	7.04718	0.27424	0.301395	0.805666
ENSG00000005882	PDK2	8.18172	6.85714	0.274043	0.301256	0.805666
ENSG00000108666	C17orf75	7.11183	5.50208	0.273233	0.347633	0.825408
ENSG00000105486	LIG1	58.7877	48.4211	0.273207	0.0144066	0.311185
ENSG00000168026	TTC21A	6.31255	4.441	0.273202	0.417147	0.863156
ENSG00000204644	ZFP57	31.5389	27.2581	0.273074	0.0656682	0.5576
ENSG00000131061	ZNF341	6.47794	6.02486	0.272495	0.373543	0.841597
ENSG00000186111	PIP5K1C	66.1211	52.6934	0.271943	0.0203696	0.359378
ENSG00000106665	CLIP2	30.6803	26.4809	0.271824	0.0714539	0.571607
ENSG00000115652	UXS1	65.4822	53.0013	0.271676	0.0154339	0.320682
ENSG00000172009	THOP1	29.7495	23.2289	0.271405	0.0828811	0.591753
ENSG00000077152	UBE2T	31.9005	26.99	0.271377	0.0741068	0.572643
ENSG00000130703	OSBPL2	43.7149	37.054	0.271183	0.0311889	0.434331
ENSG00000171631	P2RY6	16.5966	12.5675	0.270467	0.211731	0.754117
ENSG00000137628	DDX60	14.4992	10.6517	0.270355	0.248505	0.780561
ENSG00000105656	ELL	23.7375	18.7903	0.270334	0.110086	0.63894
ENSG00000172183	ISG20	4.80131	3.88383	0.26965	0.42769	0.868766
ENSG00000104980	TIMM44	32.5098	26.4356	0.269613	0.0629701	0.549557
ENSG00000130713	EXOSC2	30.9306	26.0097	0.26852	0.0686152	0.566763
ENSG00000073050	XRCC1	27.9627	22.6898	0.268418	0.0821194	0.591325
ENSG00000120925	RNF170	38.0323	31.6761	0.268417	0.0454304	0.490811
ENSG00000176890	TYMS	56.0376	45.5024	0.268261	0.0248467	0.391945
ENSG00000099956	SMARCB1	47.5674	40.707	0.268255	0.0278216	0.412742
ENSG00000174903	RAB1B	106.124	88.4123	0.268103	0.0031849	0.155245
ENSG00000122884	P4HA1	101.799	84.0418	0.267972	0.00317733	0.155245
ENSG00000179331	RAB39A	6.96518	5.53137	0.267676	0.354772	0.827089
ENSG00000183597	TANGO2	34.0585	28.2071	0.267637	0.065418	0.556475
ENSG00000170458	CD14	14.9014	12.3777	0.267569	0.190222	0.732257
ENSG00000189042	ZNF567	21.4279	18.3003	0.267109	0.130061	0.664877
ENSG00000162654	GBP4	5.26466	4.79502	0.26697	0.409159	0.856543
ENSG00000090581	GNPTG	28.4623	24.9156	0.266196	0.0902086	0.600135
ENSG00000143322	ABL2	155.423	128.326	0.265923	0.00196359	0.122858
ENSG00000175782	SLC35E3	35.547	31.0595	0.265893	0.0823042	0.591325
ENSG00000141295	SCRN2	8.72005	7.41009	0.265294	0.300976	0.805666
ENSG00000102977	ACD	12.0915	9.60142	0.265106	0.242834	0.778352
ENSG00000140564	FURIN	65.49	54.3556	0.264972	0.0133702	0.301563
ENSG00000135842	NIBAN1	256.431	214.496	0.26476	0.000284994	0.0371033
ENSG00000146410	MTFR2	22.68	19.5907	0.264749	0.115876	0.650881
ENSG00000077585	GPR137B	20.9503	16.7463	0.264629	0.138692	0.674762
ENSG00000167995	BEST1	15.0461	13.8258	0.264086	0.210285	0.753209
ENSG00000145979	TBC1D7	38.16	32.4343	0.264052	0.0471244	0.496593
ENSG00000187650	VMAC	5.01677	4.6766	0.26393	0.426596	0.868766
ENSG00000112312	GMNN	56.8284	48.1009	0.26378	0.0200912	0.358077
ENSG00000125384	PTGER2	20.3881	16.6296	0.263619	0.136249	0.673492
ENSG00000171448	ZBTB26	20.1105	15.6697	0.263599	0.168891	0.710779
ENSG00000104325	DECR1	71.4379	59.145	0.263582	0.0134751	0.302601
ENSG00000215784	FAM72D	9.01324	8.0045	0.263089	0.301101	0.805666
ENSG00000277632	CCL3	147.39	123.254	0.263046	0.00125566	0.0922459
ENSG00000151348	EXT2	55.586	45.4848	0.262923	0.0214697	0.369257
ENSG00000131378	RFTN1	36.4087	30.0118	0.262637	0.0606291	0.545079
ENSG00000146083	RNF44	38.1634	33.4363	0.262609	0.084022	0.593776
ENSG00000173848	NET1	40.5733	34.4971	0.262477	0.0432795	0.482264
ENSG00000183963	SMTN	13.7679	11.4739	0.262132	0.209065	0.752486
ENSG00000168061	SAC3D1	12.4108	10.6731	0.261894	0.238603	0.772675
ENSG00000122861	PLAU	94.0038	78.2292	0.261868	0.00491661	0.191211
ENSG00000115525	ST3GAL5	20.7579	17.7338	0.26157	0.135109	0.67195
ENSG00000100647	SUSD6	28.8969	26.0269	0.261361	0.0981693	0.61321
ENSG00000025770	NCAPH2	62.876	55.1363	0.261243	0.0203711	0.359378
ENSG00000144591	GMPPA	26.1484	22.5005	0.261093	0.0986607	0.613498
ENSG00000132591	ERAL1	23.8281	20.2529	0.261016	0.115795	0.650881
ENSG00000172578	KLHL6	107.139	87.353	0.26086	0.00435371	0.176988
ENSG00000168569	TMEM223	10.1679	8.65162	0.260759	0.27557	0.795911
ENSG00000197162	ZNF785	17.7476	15.196	0.260673	0.161651	0.705016
ENSG00000261609	GAN	66.6683	55.6094	0.260645	0.0140348	0.308231
ENSG00000121716	PILRB	9.61655	8.68233	0.260139	0.308464	0.808499
ENSG00000144161	ZC3H8	19.0403	16.3709	0.259903	0.150502	0.690821
ENSG00000001461	NIPAL3	33.9634	28.1322	0.259133	0.0635935	0.551019
ENSG00000158863	FHIP2B	33.2999	27.5404	0.258938	0.0701706	0.569653
ENSG00000138780	GSTCD	29.2893	25.7416	0.258858	0.0882428	0.598881
ENSG00000011198	ABHD5	25.6291	21.1294	0.258824	0.107755	0.634377
ENSG00000167554	ZNF610	7.62212	6.56829	0.258758	0.343264	0.824105
ENSG00000124145	SDC4	80.6599	66.5144	0.258429	0.00870004	0.24612
ENSG00000100243	CYB5R3	49.6367	43.2306	0.257755	0.0327755	0.440649
ENSG00000115129	TP53I3	10.6968	8.64832	0.257751	0.281135	0.797891
ENSG00000111602	TIMELESS	83.0197	70.3509	0.257742	0.00803507	0.237121
ENSG00000137815	RTF1	62.5394	50.5436	0.257469	0.0216803	0.370402
ENSG00000176974	SHMT1	15.6847	12.9092	0.257425	0.192454	0.734171
ENSG00000161010	MRNIP	11.1266	9.47888	0.257393	0.261755	0.786258
ENSG00000188603	CLN3	16.6372	15.2753	0.257299	0.239796	0.77362
ENSG00000137094	DNAJB5	6.0233	4.82466	0.257137	0.401335	0.852037
ENSG00000086827	ZW10	43.9591	37.7408	0.257109	0.0399184	0.462514
ENSG00000169635	HIC2	25.1016	21.6392	0.256963	0.112036	0.641947
ENSG00000136908	DPM2	17.0973	14.472	0.256932	0.185631	0.726219
ENSG00000166582	CENPV	8.02128	6.35649	0.256422	0.348818	0.825408
ENSG00000184557	SOCS3	68.4017	57.7931	0.256203	0.0135334	0.302834
ENSG00000006530	AGK	28.5343	22.7563	0.255881	0.102815	0.622847
ENSG00000114670	NEK11	4.82778	3.95657	0.255508	0.442081	0.875835
ENSG00000131591	C1orf159	10.9767	9.91794	0.255328	0.27514	0.795794
ENSG00000137145	DENND4C	99.6307	82.289	0.255194	0.00574996	0.205458
ENSG00000156500	PABIR3	11.3545	9.68422	0.254981	0.261471	0.785995
ENSG00000136492	BRIP1	53.1974	42.7162	0.254922	0.0364762	0.451826
ENSG00000111554	MDM1	31.8021	25.1605	0.254896	0.101817	0.620006
ENSG00000137124	ALDH1B1	14.3321	12.2107	0.254517	0.215932	0.757199
ENSG00000213694	S1PR3	24.0108	19.8849	0.254405	0.127693	0.662879
ENSG00000130528	HRC	7.80875	6.23115	0.254342	0.358486	0.828352
ENSG00000144597	EAF1	75.9217	62.3511	0.254297	0.0125229	0.291186
ENSG00000076201	PTPN23	32.3956	28.4343	0.254155	0.0794063	0.585772
ENSG00000042445	RETSAT	61.803	50.6229	0.254063	0.0207333	0.362107
ENSG00000177105	RHOG	74.4937	64.8768	0.253806	0.0155622	0.3214
ENSG00000163159	VPS72	39.3312	33.745	0.253596	0.0524731	0.514426
ENSG00000168078	PBK	39.7069	34.5536	0.253324	0.0544157	0.521037
ENSG00000112877	CEP72	15.2221	13.3358	0.253051	0.20415	0.74985
ENSG00000159445	THEM4	24.3361	21.186	0.252897	0.119068	0.652297
ENSG00000055732	MCOLN3	16.1032	13.4317	0.252026	0.236483	0.772506
ENSG00000165490	DDIAS	20.9722	17.6181	0.251944	0.156638	0.698623
ENSG00000197982	C1orf122	8.30692	6.85714	0.251818	0.345478	0.82497
ENSG00000127580	WDR24	9.28484	8.6219	0.251645	0.336598	0.82091
ENSG00000109534	GAR1	15.0901	12.426	0.251624	0.229243	0.76572
ENSG00000121104	FAM117A	30.0746	26.7821	0.251555	0.0999469	0.61628
ENSG00000080822	CLDND1	168.015	140.793	0.251244	0.00158678	0.105886
ENSG00000186166	CENATAC	32.007	26.8374	0.251069	0.0874212	0.597427
ENSG00000243716	NPIPB5	7.898	6.98622	0.251009	0.381081	0.844473
ENSG00000086848	ALG9	6.87124	6.02959	0.250754	0.377185	0.843793
ENSG00000112031	MTRF1L	32.6639	26.0042	0.250707	0.105429	0.628604
ENSG00000198712	MT-CO2	2187.75	1854.71	0.250491	0.000663226	0.0599458
ENSG00000168778	TCTN2	9.58868	8.07896	0.250252	0.318658	0.81236
ENSG00000185800	DMWD	8.58306	7.82071	0.250029	0.349758	0.825408
ENSG00000111696	NT5DC3	6.83218	6.23877	0.24955	0.392679	0.847636
ENSG00000196998	WDR45	29.7337	25.3865	0.249479	0.0942567	0.608302
ENSG00000132199	ENOSF1	43.9371	39.1444	0.249249	0.0692076	0.566808
ENSG00000101473	ACOT8	19.5964	16.5792	0.248964	0.162246	0.705016
ENSG00000179119	SPTY2D1	74.8568	63.2797	0.248839	0.0127595	0.29424
ENSG00000276023	DUSP14	21.5902	17.3035	0.248744	0.157878	0.700204
ENSG00000116151	MORN1	6.82658	5.25467	0.248739	0.41296	0.860904
ENSG00000143067	ZNF697	80.8414	65.4744	0.248716	0.0169809	0.332663
ENSG00000009830	POMT2	12.8318	11.3339	0.248208	0.248577	0.780561
ENSG00000112941	TENT4A	33.8235	28.1585	0.248021	0.0838086	0.59346
ENSG00000139291	TMEM19	24.1837	20.9124	0.247948	0.127276	0.662879
ENSG00000102078	SLC25A14	9.92821	8.23741	0.247847	0.309329	0.808706
ENSG00000163162	RNF149	58.609	49.892	0.247796	0.0303166	0.430078
ENSG00000111726	CMAS	42.9399	36.7066	0.247637	0.0479556	0.497324
ENSG00000090020	SLC9A1	21.2709	17.589	0.247274	0.151508	0.692136
ENSG00000142528	ZNF473	31.8549	24.5304	0.247266	0.127307	0.662879
ENSG00000145730	PAM	24.2868	20.1692	0.247175	0.139451	0.676217
ENSG00000181396	OGFOD3	16.1498	14.0825	0.247116	0.202788	0.747086
ENSG00000136982	DSCC1	31.372	27.1889	0.246987	0.0994362	0.615207
ENSG00000109805	NCAPG	168.224	141.836	0.246589	0.00251937	0.138565
ENSG00000158234	FAIM	5.86682	5.10977	0.246427	0.420707	0.865857
ENSG00000151725	CENPU	45.8925	38.7196	0.246362	0.0463922	0.495955
ENSG00000145022	TCTA	23.0506	18.0993	0.246264	0.160349	0.703731
ENSG00000110876	SELPLG	109.184	93.4428	0.245813	0.00531995	0.197529
ENSG00000254901	BORCS8	10.2528	8.84931	0.245668	0.333693	0.820275
ENSG00000148291	SURF2	4.65578	3.95657	0.245654	0.463041	0.878697
ENSG00000274211	SOCS7	45.1382	37.4921	0.245524	0.0465905	0.496021
ENSG00000115806	GORASP2	52.757	45.6588	0.245488	0.0338486	0.442148
ENSG00000198815	FOXJ3	87.856	75.0352	0.245484	0.00932102	0.252287
ENSG00000174151	CYB561D1	18.0798	15.5943	0.24545	0.18571	0.726219
ENSG00000100368	CSF2RB	82.1541	68.3128	0.245381	0.0123776	0.288858
ENSG00000243943	ZNF512	22.1507	18.0509	0.244365	0.154139	0.69349
ENSG00000100532	CGRRF1	6.23741	4.84039	0.244332	0.429779	0.868766
ENSG00000095485	CWF19L1	51.7059	44.0098	0.244321	0.0360814	0.451826
ENSG00000188739	RBM34	5.21358	5.04613	0.244172	0.46214	0.878697
ENSG00000165661	QSOX2	18.9174	15.8001	0.243922	0.181907	0.721508
ENSG00000105497	ZNF175	24.1447	20.0738	0.243625	0.133712	0.669865
ENSG00000092871	RFFL	64.9292	53.5602	0.243574	0.0237435	0.383363
ENSG00000134291	TMEM106C	31.1093	24.8021	0.243505	0.134673	0.670292
ENSG00000124164	VAPB	28.1996	22.5765	0.24335	0.122244	0.657603
ENSG00000155760	FZD7	6.05916	4.8502	0.243332	0.42976	0.868766
ENSG00000198912	C1orf174	25.8987	22.6416	0.243265	0.123832	0.659537
ENSG00000168904	LRRC28	18.0777	15.3368	0.2432	0.188403	0.730388
ENSG00000254986	DPP3	58.7046	49.9451	0.243104	0.0268461	0.408703
ENSG00000105700	KXD1	53.114	47.296	0.242906	0.0538479	0.518563
ENSG00000109466	KLHL2	55.2754	46.1919	0.242799	0.0314554	0.434537
ENSG00000165898	ISCA2	9.93591	7.67101	0.242558	0.356192	0.827089
ENSG00000101464	PIGU	12.0079	10.3061	0.24216	0.272603	0.79377
ENSG00000105928	GSDME	14.1631	11.5466	0.242159	0.253616	0.783313
ENSG00000167508	MVD	138.76	119.557	0.241994	0.0038142	0.169787
ENSG00000159335	PTMS	6.72502	5.6571	0.241862	0.401951	0.852423
ENSG00000204524	ZNF805	32.5987	27.7984	0.241767	0.0926671	0.605131
ENSG00000173988	LRRC63	7.14401	5.95504	0.241392	0.389309	0.845804
ENSG00000196072	BLOC1S2	71.8784	59.8838	0.241327	0.0180259	0.340176
ENSG00000244187	TMEM141	5.38669	4.9376	0.241298	0.455928	0.87803
ENSG00000160298	C21orf58	32.7625	28.7051	0.241236	0.0891375	0.599771
ENSG00000185347	TEDC1	24.3502	20.2318	0.241173	0.140926	0.678719
ENSG00000198324	PHETA1	18.5892	15.6824	0.240808	0.212991	0.754604
ENSG00000166401	SERPINB8	35.9824	30.1628	0.240766	0.0792249	0.585738
ENSG00000111424	VDR	37.3414	31.0549	0.240694	0.0775754	0.58203
ENSG00000087903	RFX2	34.8317	30.7513	0.240643	0.0841159	0.593776
ENSG00000187764	SEMA4D	47.5345	40.0168	0.240609	0.0471009	0.496593
ENSG00000091073	DTX2	10.3332	9.68913	0.24056	0.325607	0.817081
ENSG00000219200	RNASEK	11.8981	10.5062	0.240193	0.279102	0.797245
ENSG00000196227	FAM217B	42.2962	35.6227	0.240007	0.0634099	0.551019
ENSG00000065320	NTN1	9.03442	6.53637	0.239556	0.415549	0.862374
ENSG00000121851	POLR3GL	16.1766	13.8189	0.239554	0.236197	0.772428
ENSG00000163904	SENP2	37.7322	32.9772	0.239216	0.0726437	0.572643
ENSG00000197798	FAM118B	27.4155	23.4041	0.239216	0.116053	0.650881
ENSG00000105698	USF2	46.0903	39.3084	0.23893	0.0648014	0.555402
ENSG00000169689	CENPX	9.22702	8.29834	0.238881	0.339358	0.82091
ENSG00000176182	MYPOP	6.7515	5.71061	0.238698	0.4229	0.866831
ENSG00000196187	TMEM63A	71.556	60.9738	0.238149	0.0189939	0.353818
ENSG00000198901	PRC1	18.7911	16.2591	0.237948	0.196828	0.738183
ENSG00000169155	ZBTB43	71.6287	59.902	0.23773	0.0202465	0.359027
ENSG00000077984	CST7	21.173	18.1611	0.237535	0.16407	0.707001
ENSG00000175893	ZDHHC21	38.7492	32.6804	0.2375	0.0690869	0.566808
ENSG00000059769	DNAJC25	7.37052	6.16983	0.237412	0.393095	0.847636
ENSG00000134243	SORT1	233.12	196.03	0.237378	0.00118075	0.0906273
ENSG00000179152	TCAIM	60.2716	52.887	0.237342	0.031407	0.434537
ENSG00000130958	SLC35D2	8.74048	7.60005	0.237294	0.355182	0.827089
ENSG00000173085	COQ2	23.2838	18.8378	0.237214	0.168681	0.710779
ENSG00000083838	ZNF446	6.7307	5.34256	0.237087	0.422275	0.866517
ENSG00000076248	UNG	14.795	12.6444	0.237017	0.236758	0.772531
ENSG00000149554	CHEK1	51.3255	43.9348	0.23694	0.0397319	0.462514
ENSG00000185049	NELFA	20.7658	16.4243	0.236831	0.194803	0.73714
ENSG00000189077	TMEM120A	12.8863	10.0114	0.236605	0.303421	0.805754
ENSG00000179918	SEPHS2	65.2534	56.4078	0.236404	0.0250225	0.393353
ENSG00000167645	YIF1B	25.0218	20.9019	0.236401	0.138473	0.674662
ENSG00000054392	HHAT	7.86242	6.72134	0.236189	0.377338	0.843793
ENSG00000120837	NFYB	41.9723	37.9352	0.235599	0.0763267	0.580636
ENSG00000198888	MT-ND1	666.982	574.669	0.235574	0.00691136	0.221442
ENSG00000174791	RIN1	12.01	10.7255	0.235567	0.303353	0.805754
ENSG00000075336	TIMM21	21.9095	19.3986	0.235384	0.180972	0.721508
ENSG00000135245	HILPDA	13.2125	10.9648	0.235249	0.319065	0.81236
ENSG00000120334	CENPL	37.795	30.8427	0.234813	0.0971682	0.609747
ENSG00000198829	SUCNR1	35.7379	30.2738	0.234746	0.0853655	0.595241
ENSG00000197461	PDGFA	23.2049	18.9685	0.234653	0.180367	0.721508
ENSG00000176170	SPHK1	14.8937	11.9129	0.234506	0.259891	0.784639
ENSG00000111445	RFC5	32.1813	29.0081	0.234408	0.108846	0.637574
ENSG00000167977	KCTD5	26.3625	22.4138	0.234339	0.129772	0.664877
ENSG00000145833	DDX46	162.47	137.517	0.234109	0.00265673	0.141565
ENSG00000168612	ZSWIM1	12.7311	10.5279	0.234001	0.28177	0.79807
ENSG00000143158	MPC2	35.1917	29.9709	0.233903	0.0864653	0.597164
ENSG00000196981	WDR5B	17.0757	14.6871	0.233889	0.251506	0.781965
ENSG00000174032	SLC25A30	34.6086	29.7602	0.233846	0.0985548	0.61321
ENSG00000240230	COX19	50.4078	43.6394	0.233818	0.048739	0.50028
ENSG00000136630	HLX	32.1904	28.438	0.233608	0.106735	0.63218
ENSG00000143363	PRUNE1	21.432	18.5587	0.233527	0.17406	0.718314
ENSG00000166762	CATSPER2	6.899	6.30997	0.233455	0.433005	0.869496
ENSG00000142494	SLC47A1	7.70195	6.23877	0.233434	0.397452	0.850502
ENSG00000241322	FBXW10B	27.4778	23.1284	0.233335	0.129732	0.664877
ENSG00000042429	MED17	35.3824	29.1037	0.233334	0.0928839	0.605777
ENSG00000184216	IRAK1	97.0875	83.9726	0.232941	0.011824	0.283905
ENSG00000122970	IFT81	22.7893	19.7944	0.232878	0.163836	0.706522
ENSG00000003989	SLC7A2	109.659	92.5613	0.232851	0.0103138	0.264532
ENSG00000103855	CD276	56.9111	48.5986	0.232627	0.0347823	0.446611
ENSG00000149970	CNKSR2	6.0233	4.65011	0.232467	0.467829	0.8798
ENSG00000159111	MRPL10	32.1963	27.7902	0.232453	0.101474	0.619382
ENSG00000139722	VPS37B	37.8374	32.2515	0.232399	0.082731	0.591753
ENSG00000104218	CSPP1	101.755	87.4822	0.23231	0.00918294	0.251865
ENSG00000156042	CFAP70	20.61	18.1507	0.232021	0.181458	0.721508
ENSG00000164024	METAP1	82.299	70.3305	0.232009	0.0172661	0.335097
ENSG00000100603	SNW1	58.7892	51.5058	0.231805	0.0501653	0.506827
ENSG00000172594	SMPDL3A	13.3488	11.9296	0.231653	0.272981	0.794232
ENSG00000143369	ECM1	55.3602	48.0835	0.231531	0.0384683	0.45952
ENSG00000158517	NCF1	59.107	51.1402	0.231475	0.038805	0.460631
ENSG00000013810	TACC3	88.0827	73.8909	0.231176	0.0143179	0.310673
ENSG00000152147	GEMIN6	12.2932	10.7644	0.231135	0.294753	0.801434
ENSG00000172954	LCLAT1	19.4607	16.6787	0.231023	0.194876	0.737147
ENSG00000128891	CCDC32	43.9612	40.8513	0.230993	0.0931647	0.606095
ENSG00000184209	SNRNP35	21.2493	18.1412	0.230983	0.17558	0.718314
ENSG00000141012	GALNS	30.4694	27.0902	0.230749	0.116901	0.650881
ENSG00000075089	ACTR6	33.3786	29.5326	0.230724	0.1007	0.617897
ENSG00000112576	CCND3	147.375	124.406	0.230694	0.00409112	0.173913
ENSG00000159147	DONSON	23.9859	20.7765	0.230649	0.154985	0.694434
ENSG00000059145	UNKL	56.8452	48.3769	0.230649	0.0364291	0.451826
ENSG00000165895	ARHGAP42	11.6481	9.89875	0.230648	0.320123	0.812554
ENSG00000103222	ABCC1	81.7509	68.0875	0.23063	0.0204484	0.360123
ENSG00000112972	HMGCS1	1200.57	1024.46	0.230586	5.59422e-05	0.010856
ENSG00000177409	SAMD9L	17.4893	14.3685	0.230375	0.24454	0.779069
ENSG00000040199	PHLPP2	16.9611	14.896	0.229937	0.22661	0.763073
ENSG00000146826	TRAPPC14	23.5413	20.0107	0.229473	0.170648	0.71288
ENSG00000167703	SLC43A2	191.606	165.132	0.229396	0.00340865	0.160509
ENSG00000056050	HPF1	14.6461	11.1828	0.229379	0.3139	0.809144
ENSG00000139679	LPAR6	12.165	10.3061	0.22902	0.299752	0.805588
ENSG00000106404	CLDN15	7.0849	6.14823	0.228999	0.415817	0.862572
ENSG00000182923	CEP63	40.2507	34.8984	0.228987	0.0744753	0.574085
ENSG00000182957	SPATA13	46.4061	38.5483	0.228984	0.0613541	0.545871
ENSG00000173163	COMMD1	14.647	12.7134	0.228876	0.256378	0.783701
ENSG00000168159	RNF187	41.3082	35.5346	0.228462	0.0732708	0.572643
ENSG00000130347	RTN4IP1	14.4851	12.2914	0.228105	0.259718	0.784639
ENSG00000215193	PEX26	64.9949	56.42	0.228016	0.0305529	0.432337
ENSG00000221944	TIGD1	11.7851	10.7821	0.227872	0.310918	0.808748
ENSG00000154743	TSEN2	16.2905	15.4989	0.227763	0.260687	0.785659
ENSG00000112304	ACOT13	35.9629	31.0243	0.22746	0.0914786	0.602571
ENSG00000134769	DTNA	91.1626	74.8079	0.226693	0.0213869	0.368449
ENSG00000168487	BMP1	23.5418	20.2951	0.226552	0.170469	0.712714
ENSG00000198346	ZNF813	14.0637	12.3053	0.226061	0.268454	0.791313
ENSG00000205758	CRYZL1	37.716	31.3334	0.226009	0.0919792	0.60332
ENSG00000003400	CASP10	56.6971	50.7315	0.225772	0.0500754	0.506827
ENSG00000197299	BLM	95.8951	82.5836	0.225653	0.0125421	0.291186
ENSG00000008128	CDK11A	6.49954	5.29072	0.225139	0.452381	0.87803
ENSG00000044459	CNTLN	37.9521	32.3654	0.225094	0.0885074	0.598881
ENSG00000072274	TFRC	1183.35	1010.76	0.225082	8.66291e-05	0.0153617
ENSG00000105321	CCDC9	14.2187	11.9606	0.225036	0.27739	0.797245
ENSG00000134954	ETS1	20.3035	17.3128	0.224978	0.195655	0.737476
ENSG00000086289	EPDR1	16.9611	13.7313	0.224765	0.253749	0.783313
ENSG00000179241	LDLRAD3	30.244	25.3217	0.224564	0.13362	0.669865
ENSG00000160213	CSTB	83.2129	71.5875	0.224085	0.0205903	0.361384
ENSG00000088298	EDEM2	45.8439	37.7319	0.223851	0.0847494	0.594575
ENSG00000060558	GNA15	46.6556	42.3099	0.223796	0.0754672	0.576082
ENSG00000134028	ADAMDEC1	111.08	94.7053	0.22349	0.00978691	0.258716
ENSG00000176208	ATAD5	125.832	107.978	0.223456	0.00711622	0.22348
ENSG00000188641	DPYD	108.804	92.7982	0.223402	0.0108086	0.268923
ENSG00000253276	CCDC71L	23.0755	19.7829	0.223363	0.173786	0.718115
ENSG00000157881	PANK4	27.7257	23.8108	0.222777	0.145572	0.684869
ENSG00000129951	PLPPR3	27.3355	22.9746	0.222686	0.167117	0.70937
ENSG00000143393	PI4KB	92.9519	80.1398	0.222576	0.0157893	0.324139
ENSG00000104960	PTOV1	46.532	42.4774	0.222559	0.078893	0.583751
ENSG00000169764	UGP2	92.3921	78.5875	0.222088	0.0158616	0.32416
ENSG00000141858	SAMD1	39.4548	32.1943	0.222077	0.110156	0.63894
ENSG00000119509	INVS	31.6285	27.0937	0.221977	0.118098	0.651093
ENSG00000205629	LCMT1	13.7522	11.9201	0.221865	0.313443	0.809144
ENSG00000198920	KIAA0753	31.2413	26.9138	0.221507	0.12023	0.654959
ENSG00000156858	PRR14	28.8558	26.0896	0.221192	0.165779	0.707776
ENSG00000136933	RABEPK	7.38089	7.1143	0.221075	0.455032	0.87803
ENSG00000272333	KMT2B	68.9391	57.4186	0.220949	0.0390203	0.461258
ENSG00000057663	ATG5	83.4881	71.5649	0.220916	0.0211791	0.366713
ENSG00000011422	PLAUR	112.475	96.7131	0.220878	0.011842	0.283905
ENSG00000196182	STK40	68.4406	58.0468	0.220156	0.0326729	0.439844
ENSG00000112679	DUSP22	66.7701	56.8098	0.220039	0.0337563	0.442148
ENSG00000120868	APAF1	160.156	134.742	0.219924	0.00652303	0.218532
ENSG00000124444	ZNF576	6.7929	5.28353	0.219849	0.466972	0.8798
ENSG00000100764	PSMC1	66.6004	56.5422	0.219848	0.0351215	0.448436
ENSG00000154640	BTG3	33.8585	29.1793	0.219782	0.122106	0.657603
ENSG00000140525	FANCI	130.673	113.977	0.219502	0.00814927	0.237121
ENSG00000153531	ADPRHL1	3.63521	3.04421	0.219454	0.584122	0.914994
ENSG00000106100	NOD1	14.6173	12.9092	0.219444	0.278367	0.797245
ENSG00000179562	GCC1	33.0583	28.1939	0.21943	0.124905	0.660148
ENSG00000176871	WSB2	79.5726	65.3932	0.219357	0.0455148	0.491206
ENSG00000145014	TMEM44	13.2279	12.0981	0.219331	0.306324	0.807257
ENSG00000143774	GUK1	49.6541	41.1235	0.219307	0.0678204	0.564709
ENSG00000175220	ARHGAP1	39.4974	35.7992	0.219231	0.0996615	0.615627
ENSG00000068120	COASY	50.8871	42.494	0.219192	0.0707593	0.569653
ENSG00000184156	KCNQ3	6.52107	4.9376	0.219074	0.486463	0.885441
ENSG00000198131	ZNF544	11.9013	10.5693	0.218718	0.32572	0.817081
ENSG00000163513	TGFBR2	63.6236	55.3206	0.218638	0.0524	0.514426
ENSG00000114268	PFKFB4	30.3126	26.1791	0.218202	0.1646	0.707776
ENSG00000181038	METTL23	16.3926	14.5022	0.21814	0.253511	0.783313
ENSG00000146192	FGD2	12.234	10.8856	0.218011	0.335944	0.82091
ENSG00000035141	FAM136A	21.985	18.4828	0.21785	0.197213	0.738183
ENSG00000143476	DTL	62.1642	54.2872	0.217784	0.0399331	0.462514
ENSG00000127586	CHTF18	32.8382	28.9632	0.217772	0.122809	0.658092
ENSG00000162961	DPY30	20.8296	17.3928	0.217751	0.236959	0.772531
ENSG00000169385	RNASE2	43.6992	38.0892	0.217694	0.0952401	0.608929
ENSG00000140406	TLNRD1	23.1069	19.7319	0.21766	0.183588	0.724083
ENSG00000266173	STRADA	33.6304	27.8213	0.217592	0.125414	0.660801
ENSG00000139112	GABARAPL1	116.937	101.005	0.21759	0.0097994	0.258716
ENSG00000072694	FCGR2B	19.8773	17.0835	0.217183	0.216993	0.757304
ENSG00000163930	BAP1	67.4006	57.5246	0.217054	0.0376492	0.457709
ENSG00000136205	TNS3	181.586	158.589	0.21705	0.00481011	0.188824
ENSG00000166343	MSS51	7.02348	5.7438	0.217026	0.44977	0.877221
ENSG00000109674	NEIL3	33.6327	28.9711	0.216896	0.115448	0.650881
ENSG00000175691	ZNF77	7.75143	6.91374	0.21684	0.423423	0.866831
ENSG00000141971	MVB12A	11.6907	10.0304	0.216744	0.332573	0.819873
ENSG00000126705	AHDC1	23.3358	19.742	0.216657	0.187595	0.728798
ENSG00000164366	CCDC127	16.081	13.5578	0.216521	0.279722	0.797245
ENSG00000024422	EHD2	5.30805	4.58423	0.216359	0.492763	0.887183
ENSG00000075399	VPS9D1	13.9125	12.2364	0.216093	0.291386	0.800399
ENSG00000174915	PTDSS2	19.2553	16.9242	0.215899	0.222981	0.760274
ENSG00000162999	DUSP19	6.23536	6.48528	0.215774	0.501169	0.890127
ENSG00000180694	TMEM64	15.0461	13.7907	0.215712	0.281688	0.79807
ENSG00000138641	HERC3	7.70029	6.72134	0.215618	0.421783	0.866355
ENSG00000225973	PIGBOS1	12.5324	9.95715	0.215501	0.342816	0.823783
ENSG00000105171	POP4	36.2266	32.1497	0.215361	0.109187	0.637698
ENSG00000006634	DBF4	87.59	72.8346	0.215315	0.0275225	0.412556
ENSG00000165304	MELK	66.3482	55.1592	0.21522	0.0442832	0.488305
ENSG00000114982	KANSL3	80.0169	69.1082	0.214934	0.027862	0.412742
ENSG00000115977	AAK1	123.765	104.967	0.214924	0.0107157	0.268153
ENSG00000134202	GSTM3	47.8348	41.7869	0.214766	0.0692735	0.566808
ENSG00000095383	TBC1D2	19.0155	17.3786	0.21465	0.275895	0.796401
ENSG00000120029	ARMH3	49.769	43.9882	0.214605	0.0758172	0.577615
ENSG00000124733	MEA1	34.9282	29.3427	0.214373	0.132826	0.669448
ENSG00000068079	IFI35	7.75307	6.5813	0.214081	0.432186	0.869359
ENSG00000099904	ZDHHC8	30.9199	27.719	0.213536	0.16599	0.708177
ENSG00000157036	EXOG	17.1197	15.1528	0.213495	0.262253	0.78688
ENSG00000168228	ZCCHC4	22.6254	18.5679	0.213293	0.218666	0.758824
ENSG00000185813	PCYT2	66.3624	57.8961	0.213152	0.0461597	0.494717
ENSG00000178409	BEND3	3.78632	3.59139	0.213052	0.581697	0.914234
ENSG00000214021	TTLL3	28.4	26.7768	0.212939	0.201508	0.745586
ENSG00000204514	ZNF814	10.2229	8.44143	0.21288	0.391336	0.846276
ENSG00000198554	WDHD1	22.3916	20.025	0.212862	0.200318	0.743243
ENSG00000164953	TMEM67	22.3061	18.9344	0.212846	0.202617	0.747086
ENSG00000115459	ELMOD3	17.0099	14.8704	0.212726	0.263015	0.78688
ENSG00000178802	MPI	16.3996	13.278	0.212692	0.286076	0.79807
ENSG00000133895	MEN1	19.355	16.167	0.212658	0.23644	0.772506
ENSG00000158985	CDC42SE2	114.055	99.2694	0.212657	0.0122757	0.288718
ENSG00000167930	FAM234A	27.5722	24.4151	0.212581	0.162195	0.705016
ENSG00000105287	PRKD2	9.90636	9.43969	0.212354	0.387993	0.845535
ENSG00000174775	HRAS	8.15988	6.57696	0.212234	0.433729	0.869664
ENSG00000103496	STX4	58.8646	50.9829	0.212103	0.0651627	0.556109
ENSG00000185189	NRBP2	6.934	5.75537	0.21187	0.46247	0.878697
ENSG00000231389	HLA-DPA1	25.3421	22.2896	0.21186	0.178548	0.721508
ENSG00000119669	IRF2BPL	10.6095	8.85682	0.211829	0.373543	0.841597
ENSG00000061273	HDAC7	44.7837	40.205	0.211446	0.0867516	0.597249
ENSG00000007047	MARK4	24.464	20.8359	0.211377	0.185988	0.726219
ENSG00000276043	UHRF1	59.2457	52.0774	0.211345	0.0512727	0.512995
ENSG00000009790	TRAF3IP3	65.0127	53.5025	0.211275	0.0592852	0.538929
ENSG00000101544	ADNP2	76.2659	67.3732	0.211005	0.033037	0.441854
ENSG00000117899	MESD	52.0533	45.0881	0.210917	0.0626912	0.548996
ENSG00000135439	AGAP2	28.4332	25.1899	0.210853	0.156903	0.699199
ENSG00000110911	SLC11A2	97.7418	82.9049	0.210799	0.0199802	0.358077
ENSG00000106477	CEP41	14.1649	14.0196	0.210773	0.340424	0.821313
ENSG00000197329	PELI1	40.3493	34.5343	0.210388	0.0984585	0.61321
ENSG00000185246	PRPF39	63.8013	56.6318	0.210174	0.0467805	0.496021
ENSG00000073111	MCM2	56.4111	48.5058	0.210146	0.057635	0.532115
ENSG00000130193	THEM6	6.2903	5.27272	0.21011	0.485156	0.885441
ENSG00000126953	TIMM8A	11.0749	9.73122	0.210039	0.379608	0.844038
ENSG00000198792	TMEM184B	41.6889	35.2965	0.209939	0.0984031	0.61321
ENSG00000184988	TMEM106A	17.1286	15.6113	0.209914	0.270689	0.792269
ENSG00000165312	OTUD1	48.4037	40.7404	0.209665	0.0787954	0.583751
ENSG00000114473	IQCG	20.9449	17.4027	0.209551	0.254908	0.783313
ENSG00000134324	LPIN1	126.05	109.47	0.209479	0.0152822	0.318679
ENSG00000078699	CBFA2T2	24.8054	22.3509	0.209253	0.188986	0.730508
ENSG00000184205	TSPYL2	13.1787	11.2683	0.209076	0.326122	0.817292
ENSG00000160932	LY6E	28.1367	25.0108	0.208941	0.169164	0.710779
ENSG00000108784	NAGLU	14.795	13.2543	0.20891	0.295971	0.802758
ENSG00000162594	IL23R	22.172	18.7031	0.208811	0.265767	0.789467
ENSG00000054523	KIF1B	69.4085	56.7098	0.208773	0.0596814	0.540204
ENSG00000186187	ZNRF1	18.1508	17.0534	0.208721	0.270916	0.792377
ENSG00000108523	RNF167	34.2615	31.0629	0.208719	0.142191	0.679973
ENSG00000039319	ZFYVE16	389.733	336.591	0.208652	0.00136063	0.0967845
ENSG00000091732	ZC3HC1	28.6515	23.6337	0.208531	0.179092	0.721508
ENSG00000162073	PAQR4	16.7889	14.9202	0.20833	0.268535	0.791313
ENSG00000175334	BANF1	37.3015	32.7794	0.20825	0.113496	0.645279
ENSG00000185404	SP140L	21.4766	18.8474	0.208162	0.216214	0.757304
ENSG00000153391	INO80C	9.21873	7.54231	0.208157	0.417838	0.864159
ENSG00000080802	CNOT4	60.7465	51.0822	0.207954	0.0612253	0.545871
ENSG00000104714	ERICH1	39.7784	35.8761	0.207917	0.109558	0.63894
ENSG00000178665	ZNF713	5.59556	5.73883	0.207799	0.527211	0.899583
ENSG00000090971	NAT14	17.3511	15.1998	0.207767	0.261636	0.78613
ENSG00000185869	ZNF829	4.65578	4.26858	0.207737	0.549542	0.904135
ENSG00000197620	EOLA1	8.39846	7.97714	0.207398	0.42977	0.868766
ENSG00000168303	MPLKIP	30.8588	28.1535	0.207116	0.15753	0.699958
ENSG00000204272	NBDY	14.0083	12.303	0.206948	0.311436	0.809144
ENSG00000119812	FAM98A	32.0356	28.0215	0.206802	0.140551	0.678033
ENSG00000152359	POC5	21.8909	19.0695	0.206674	0.252648	0.782645
ENSG00000051825	MPHOSPH9	133.645	113.83	0.206634	0.0122993	0.288718
ENSG00000078618	NRDC	183.027	157.768	0.20657	0.00565864	0.205458
ENSG00000137331	IER3	162.32	141.896	0.206559	0.00766194	0.231094
ENSG00000091039	OSBPL8	546.148	469.547	0.20654	0.00138303	0.0967845
ENSG00000100417	PMM1	9.54873	8.65162	0.206477	0.397341	0.850502
ENSG00000080819	CPOX	98.9391	83.6513	0.206151	0.0247992	0.391921
ENSG00000186416	NKRF	28.6181	23.0531	0.206074	0.196542	0.738183
ENSG00000187676	B3GLCT	23.9587	20.267	0.205831	0.210924	0.753771
ENSG00000146576	INTS15	14.3614	13.0506	0.205662	0.309809	0.808748
ENSG00000285077	ARHGAP11B	12.01	10.1472	0.205607	0.352985	0.827089
ENSG00000198055	GRK6	76.6693	66.2638	0.205499	0.0347729	0.446611
ENSG00000062822	POLD1	58.4346	48.0675	0.205235	0.076715	0.58203
ENSG00000158691	ZSCAN12	17.0383	14.1351	0.205099	0.284052	0.79807
ENSG00000063978	RNF4	70.0417	59.8009	0.204872	0.0433968	0.482525
ENSG00000152240	HAUS1	40.3493	34.3372	0.204789	0.109687	0.63894
ENSG00000080371	RAB21	143.319	124.959	0.204479	0.012054	0.28698
ENSG00000076650	GPATCH1	21.7701	19.3205	0.203977	0.254543	0.783313
ENSG00000177683	THAP5	41.5407	36.5356	0.203841	0.112582	0.643253
ENSG00000125945	ZNF436	26.5412	23.738	0.203808	0.186946	0.726932
ENSG00000197599	CCDC154	6.38081	5.66885	0.203352	0.502403	0.890132
ENSG00000130844	ZNF331	9.05555	8.4538	0.203325	0.427983	0.868766
ENSG00000106105	GARS1	154.532	131.201	0.203154	0.0138302	0.307221
ENSG00000162972	MAIP1	14.3889	13.129	0.203015	0.320563	0.813137
ENSG00000175348	TMEM9B	44.4062	39.0532	0.202961	0.0947295	0.608302
ENSG00000167524	RSKR	15.4761	14.3731	0.20279	0.358777	0.82866
ENSG00000164430	CGAS	193.044	166.978	0.202232	0.00583854	0.205458
ENSG00000140995	DEF8	30.6874	27.1207	0.20223	0.159516	0.703731
ENSG00000177352	CCDC71	14.515	12.4375	0.202149	0.326662	0.817583
ENSG00000157350	ST3GAL2	118.051	104.264	0.202104	0.0166039	0.329039
ENSG00000136810	TXN	271.595	237.275	0.20166	0.00362645	0.164309
ENSG00000197841	ZNF181	16.1498	14.6197	0.20166	0.295175	0.801584
ENSG00000134049	IER3IP1	56.8674	49.3695	0.201157	0.0646052	0.554645
ENSG00000106089	STX1A	8.92515	7.99856	0.200868	0.431449	0.869066
ENSG00000145703	IQGAP2	42.0832	36.2727	0.200821	0.108041	0.634819
ENSG00000152256	PDK1	67.4125	56.7149	0.20077	0.0581145	0.533668
ENSG00000136827	TOR1A	48.043	41.7891	0.200678	0.099216	0.614351
ENSG00000143207	COP1	135.795	117.027	0.200571	0.0130023	0.297128
ENSG00000166133	RPUSD2	8.12075	7.74131	0.200489	0.452357	0.87803
ENSG00000070495	JMJD6	46.7606	41.9313	0.200404	0.0947579	0.608302
ENSG00000125352	RNF113A	20.5512	18.3755	0.200289	0.255395	0.783313
ENSG00000164626	KCNK5	8.87216	7.26631	0.19987	0.465102	0.879171
ENSG00000168883	USP39	60.6615	52.2784	0.199786	0.0749329	0.575509
ENSG00000166337	TAF10	6.27204	5.52621	0.199786	0.53213	0.901767
ENSG00000255150	EID3	23.145	21.1294	0.199684	0.226913	0.763073
ENSG00000109107	ALDOC	29.6379	25.1249	0.199652	0.195284	0.737476
ENSG00000130270	ATP8B3	9.36003	8.81487	0.199561	0.427312	0.868766
ENSG00000173214	MFSD4B	97.549	84.593	0.199557	0.0611118	0.545871
ENSG00000247596	TWF2	63.812	55.3062	0.199126	0.0682881	0.56595
ENSG00000167460	TPM4	285.801	248.257	0.198933	0.00335342	0.15894
ENSG00000259494	MRPL46	6.4246	5.78831	0.198922	0.49722	0.890083
ENSG00000285437	POLR2J3	10.1616	9.04688	0.198858	0.433558	0.869568
ENSG00000103264	FBXO31	29.7221	26.7981	0.198825	0.178485	0.721508
ENSG00000070047	PHRF1	54.9392	46.7742	0.198772	0.090176	0.600135
ENSG00000134318	ROCK2	154.667	131.785	0.198548	0.0161319	0.325315
ENSG00000131370	SH3BP5	54.4466	46.0563	0.198521	0.0808173	0.58784
ENSG00000163378	EOGT	39.7899	34.4798	0.19839	0.119311	0.65307
ENSG00000158161	EYA3	99.6111	89.698	0.198152	0.0375677	0.457534
ENSG00000100150	DEPDC5	30.8378	26.2654	0.198098	0.170349	0.712502
ENSG00000181938	GINS3	15.5967	13.1687	0.198051	0.314147	0.809144
ENSG00000172292	CERS6	147.03	128.262	0.198002	0.0110596	0.270828
ENSG00000149089	APIP	22.9148	19.9665	0.197928	0.257763	0.784639
ENSG00000156876	SASS6	24.0781	21.5198	0.197852	0.219853	0.758824
ENSG00000104343	UBE2W	239.27	209.301	0.197835	0.00466763	0.185476
ENSG00000112640	PPP2R5D	60.8063	55.0463	0.197804	0.0693341	0.566853
ENSG00000131778	CHD1L	6.64496	6.57118	0.197674	0.505167	0.890743
ENSG00000182544	MFSD5	22.873	20.0316	0.197609	0.267087	0.789927
ENSG00000150938	CRIM1	44.2348	35.5661	0.197549	0.150188	0.690821
ENSG00000120253	NUP43	121.837	106.628	0.197377	0.0217617	0.370748
ENSG00000205903	ZNF316	38.9843	34.3654	0.197222	0.124718	0.659875
ENSG00000248333	CDK11B	19.6516	15.646	0.197023	0.306149	0.807257
ENSG00000069943	PIGB	19.6068	17.9273	0.196793	0.298573	0.805588
ENSG00000125249	RAP2A	226.175	194.549	0.196766	0.0100713	0.26026
ENSG00000111845	PAK1IP1	36.6783	31.7968	0.196734	0.136467	0.673492
ENSG00000012963	UBR7	48.7946	43.0901	0.196649	0.0910886	0.601544
ENSG00000177096	PHETA2	8.65992	7.19401	0.196633	0.450007	0.877221
ENSG00000166801	FAM111A	177.405	151.636	0.196091	0.0135663	0.302834
ENSG00000183828	NUDT14	13.0241	11.7611	0.196086	0.374504	0.842243
ENSG00000205060	SLC35B4	54.5635	49.4622	0.196054	0.0846703	0.594426
ENSG00000147439	BIN3	44.2314	39.3282	0.195849	0.107102	0.632709
ENSG00000198356	GET3	34.1045	28.2478	0.195717	0.172111	0.715237
ENSG00000123427	EEF1AKMT3	12.686	10.7485	0.195493	0.377485	0.843793
ENSG00000213465	ARL2	10.9767	10.0965	0.195233	0.393137	0.847636
ENSG00000105173	CCNE1	13.199	11.0632	0.195227	0.368597	0.837609
ENSG00000198742	SMURF1	56.0599	49.1016	0.195217	0.0736188	0.572643
ENSG00000242028	HYPK	14.4833	12.5099	0.195182	0.333408	0.819873
ENSG00000088256	GNA11	5.76383	5.63353	0.195093	0.536774	0.902359
ENSG00000132740	IGHMBP2	30.0886	26.6826	0.195063	0.199424	0.74153
ENSG00000078246	TULP3	24.7777	20.9981	0.194932	0.222509	0.760274
ENSG00000097007	ABL1	41.8509	37.054	0.194885	0.117129	0.650881
ENSG00000168884	TNIP2	56.3607	49.8041	0.194718	0.0740043	0.572643
ENSG00000104093	DMXL2	365.033	315.697	0.194533	0.00688145	0.221442
ENSG00000132541	RIDA	19.8574	18.9234	0.194517	0.298617	0.805588
ENSG00000108669	CYTH1	97.846	83.4861	0.194489	0.0390608	0.461258
ENSG00000129235	TXNDC17	29.5095	26.1453	0.194182	0.181464	0.721508
ENSG00000168734	PKIG	32.288	27.9338	0.194159	0.165415	0.707776
ENSG00000133619	KRBA1	6.81537	5.89408	0.193929	0.495776	0.889593
ENSG00000137177	KIF13A	41.5315	37.4815	0.193612	0.128971	0.664859
ENSG00000129696	TTI2	19.9923	18.2249	0.193605	0.275434	0.795794
ENSG00000155827	RNF20	48.0231	42.7019	0.193388	0.0978691	0.611905
ENSG00000113569	NUP155	103.706	92.6857	0.193278	0.0284941	0.416874
ENSG00000164010	ERMAP	33.9194	29.4888	0.193071	0.169968	0.711777
ENSG00000151065	DCP1B	18.9988	16.9976	0.19301	0.289172	0.799162
ENSG00000196550	FAM72A	7.94946	6.89722	0.192924	0.48133	0.885441
ENSG00000184730	APOBR	45.1267	41.722	0.192905	0.124209	0.659537
ENSG00000125779	PANK2	55.4046	50.1771	0.192883	0.0944995	0.608302
ENSG00000164187	LMBRD2	69.732	64.0732	0.192847	0.0919239	0.60332
ENSG00000147155	EBP	69.7473	61.2076	0.192757	0.0678639	0.564709
ENSG00000187118	CMC1	25.9356	22.3671	0.192717	0.219799	0.758824
ENSG00000157985	AGAP1	23.2844	21.2626	0.192592	0.242558	0.778352
ENSG00000180626	ZNF594	7.90606	6.4101	0.192559	0.507028	0.890743
ENSG00000198171	DDRGK1	23.7375	20.9709	0.192446	0.238482	0.772531
ENSG00000196663	TECPR2	23.3974	21.334	0.192397	0.236723	0.772531
ENSG00000143226	FCGR2A	52.087	46.7714	0.192352	0.0901091	0.600135
ENSG00000119328	ABITRAM	19.984	17.0952	0.192314	0.274989	0.795794
ENSG00000168434	COG7	17.5439	17.1218	0.192042	0.333009	0.819873
ENSG00000127527	EPS15L1	27.6308	23.2526	0.19193	0.211401	0.754103
ENSG00000171103	TRMT61B	17.0421	14.6151	0.191905	0.306149	0.807257
ENSG00000178951	ZBTB7A	49.3548	43.0515	0.191836	0.101806	0.620006
ENSG00000125952	MAX	30.2242	26.1282	0.191797	0.192441	0.734171
ENSG00000175213	ZNF408	8.97924	7.56872	0.191695	0.450049	0.877221
ENSG00000089048	ESF1	52.5631	46.5567	0.191498	0.0923411	0.604153
ENSG00000117862	TXNDC12	10.0215	9.07625	0.191494	0.45423	0.87803
ENSG00000172936	MYD88	35.9778	32.0193	0.19141	0.179426	0.721508
ENSG00000107789	MINPP1	23.7397	20.8454	0.191383	0.231733	0.769079
ENSG00000164284	GRPEL2	31.674	28.0767	0.19131	0.173377	0.717025
ENSG00000171848	RRM2	183.638	162.493	0.19129	0.0102621	0.263864
ENSG00000148296	SURF6	23.5835	20.8536	0.191136	0.234239	0.770839
ENSG00000215817	ZC3H11B	2.21499	1.78441	0.190964	0.725921	0.957928
ENSG00000165675	ENOX2	29.9995	26.3996	0.190843	0.194012	0.736316
ENSG00000075426	FOSL2	95.5857	83.4861	0.190833	0.0320859	0.436941
ENSG00000160752	FDPS	503.622	439.986	0.190815	0.00198181	0.122858
ENSG00000008710	PKD1	88.6724	75.1411	0.190722	0.050783	0.51156
ENSG00000189298	ZKSCAN3	27.0185	24.5165	0.190691	0.226716	0.763073
ENSG00000176105	YES1	47.8069	40.9591	0.190322	0.111895	0.641947
ENSG00000172071	EIF2AK3	62.1884	54.5927	0.190206	0.0685584	0.566763
ENSG00000198369	SPRED2	38.2558	34.5032	0.190182	0.143154	0.681105
ENSG00000123342	MMP19	12.4815	10.6169	0.190062	0.385582	0.845535
ENSG00000171121	KCNMB3	5.37011	4.70093	0.190037	0.544888	0.903547
ENSG00000152818	UTRN	262.176	228.553	0.189948	0.00583282	0.205458
ENSG00000169740	ZNF32	5.4642	4.78509	0.189893	0.540577	0.902475
ENSG00000109270	LAMTOR3	67.1566	59.8681	0.189873	0.062061	0.548837
ENSG00000145996	CDKAL1	66.2349	58.7213	0.189792	0.0642463	0.553875
ENSG00000174109	C16orf91	13.6209	13.3408	0.189742	0.380109	0.844038
ENSG00000161956	SENP3	10.5758	9.40236	0.189609	0.415409	0.862374
ENSG00000121152	NCAPH	78.406	68.5243	0.189565	0.0498551	0.50568
ENSG00000161800	RACGAP1	113.145	98.7585	0.189551	0.0240387	0.384508
ENSG00000100479	POLE2	14.5649	13.0353	0.189532	0.349192	0.825408
ENSG00000038427	VCAN	218.499	189.588	0.189301	0.0123856	0.288858
ENSG00000099337	KCNK6	44.8152	40.4773	0.189265	0.138606	0.674662
ENSG00000169714	CNBP	324.25	285.258	0.18906	0.0041597	0.173913
ENSG00000114439	BBX	47.3879	39.8898	0.188978	0.122152	0.657603
ENSG00000180787	ZFP3	9.53805	8.21199	0.188974	0.439589	0.87487
ENSG00000142046	TMEM91	5.12235	4.16717	0.188786	0.583513	0.914991
ENSG00000113068	PFDN1	51.2333	45.3362	0.188676	0.103973	0.624994
ENSG00000141560	FN3KRP	13.929	12.4398	0.188603	0.367103	0.836618
ENSG00000167325	RRM1	147.363	131.635	0.188368	0.0179748	0.340176
ENSG00000114999	TTL	104.447	91.1354	0.188253	0.0298009	0.425952
ENSG00000130479	MAP1S	28.2118	23.6983	0.188244	0.221158	0.758824
ENSG00000176248	ANAPC2	24.2558	22.9294	0.18822	0.256516	0.783701
ENSG00000147099	HDAC8	30.047	25.7471	0.187957	0.206626	0.751466
ENSG00000100139	MICALL1	41.7207	37.9875	0.187896	0.136875	0.673492
ENSG00000166965	RCCD1	31.9508	27.8162	0.187669	0.185795	0.726219
ENSG00000102931	ARL2BP	40.6592	35.0588	0.187303	0.14084	0.678719
ENSG00000158201	ABHD3	65.2346	60.2966	0.187257	0.0842729	0.594101
ENSG00000120333	MRPS14	34.1172	30.7108	0.187172	0.169326	0.710803
ENSG00000173933	RBM4	41.9759	37.102	0.187118	0.13564	0.672641
ENSG00000171720	HDAC3	58.8269	49.9544	0.186893	0.0949102	0.608573
ENSG00000007376	RPUSD1	13.6881	12.7879	0.186863	0.388448	0.845535
ENSG00000065060	BLTP3A	62.5174	54.1004	0.186752	0.0772596	0.58203
ENSG00000278259	MYO19	53.2903	48.643	0.18653	0.10376	0.624593
ENSG00000186132	C2orf76	14.6278	13.2651	0.186452	0.349327	0.825408
ENSG00000132635	PCED1A	17.9872	15.1214	0.18645	0.316054	0.811029
ENSG00000065911	MTHFD2	406.813	357.821	0.186446	0.00415396	0.173913
ENSG00000076604	TRAF4	9.92821	8.50536	0.18625	0.439654	0.87487
ENSG00000185482	STAC3	24.7756	21.8816	0.186236	0.234437	0.770839
ENSG00000141994	DUS3L	33.5773	27.4128	0.186233	0.21226	0.754117
ENSG00000167674	HDGFL2	60.1488	52.272	0.186209	0.0998517	0.61628
ENSG00000019144	PHLDB1	26.6552	23.0597	0.186076	0.230757	0.768365
ENSG00000100439	ABHD4	32.6639	28.5896	0.185771	0.180544	0.721508
ENSG00000155252	PI4K2A	38.832	34.2247	0.18575	0.147365	0.688482
ENSG00000131389	SLC6A6	494.454	433.209	0.185657	0.00263769	0.141295
ENSG00000170456	DENND5B	19.2718	15.9588	0.185657	0.335649	0.82091
ENSG00000244687	UBE2V1	19.197	16.7071	0.185549	0.294245	0.801434
ENSG00000137073	UBAP2	60.1317	54.3267	0.185493	0.0879374	0.598568
ENSG00000133805	AMPD3	83.9543	73.8569	0.185303	0.0672388	0.56178
ENSG00000160602	NEK8	11.2144	9.23097	0.185082	0.432332	0.869424
ENSG00000101363	MANBAL	8.22366	7.04718	0.184963	0.497015	0.890083
ENSG00000177943	MAMDC4	10.655	10.0682	0.184953	0.427224	0.868766
ENSG00000164938	TP53INP1	112.508	98.0815	0.184848	0.028201	0.413762
ENSG00000144043	TEX261	33.776	30.1593	0.184565	0.175205	0.718314
ENSG00000188343	CIBAR1	12.1703	11.2683	0.184297	0.423033	0.866831
ENSG00000153814	JAZF1	10.6059	8.2949	0.184265	0.489524	0.88574
ENSG00000166228	PCBD1	12.7091	11.0821	0.184226	0.389896	0.845804
ENSG00000100162	CENPM	13.2856	11.5934	0.184176	0.377544	0.843793
ENSG00000168246	UBTD2	27.4062	22.816	0.184054	0.242256	0.778054
ENSG00000100226	GTPBP1	50.3787	44.4698	0.183963	0.105741	0.629366
ENSG00000125912	NCLN	41.5475	35.6987	0.183781	0.144743	0.683829
ENSG00000102390	PBDC1	24.5732	22.2687	0.183775	0.252431	0.782645
ENSG00000007968	E2F2	21.8011	17.025	0.18372	0.340051	0.821254
ENSG00000177692	DNAJC28	5.04211	4.37415	0.183701	0.572574	0.909683
ENSG00000079313	REXO1	26.6849	24.8335	0.183572	0.280264	0.797258
ENSG00000167670	CHAF1A	44.6743	41.6575	0.183528	0.153654	0.693435
ENSG00000127080	IPPK	19.0155	16.2877	0.183457	0.307456	0.807276
ENSG00000135365	PHF21A	68.5773	61.9639	0.183321	0.0751772	0.575556
ENSG00000115685	PPP1R7	66.8369	60.7369	0.1833	0.0775472	0.58203
ENSG00000167962	ZNF598	41.2282	37.5825	0.18328	0.164168	0.707062
ENSG00000059728	MXD1	76.349	66.4259	0.183037	0.0589726	0.537707
ENSG00000063438	AHRR	33.5682	29.3204	0.182928	0.198311	0.7398
ENSG00000172586	CHCHD1	26.1045	23.9219	0.182927	0.23804	0.772531
ENSG00000130770	ATP5IF1	44.3393	39.8554	0.182883	0.132792	0.669448
ENSG00000173681	BCLAF3	22.07	19.3991	0.182868	0.268935	0.791313
ENSG00000165806	CASP7	40.338	35.1148	0.182735	0.150859	0.690821
ENSG00000183520	UTP11	53.4305	47.4197	0.182103	0.106737	0.63218
ENSG00000105248	YJU2	18.4261	16.7174	0.181795	0.310857	0.808748
ENSG00000147400	CETN2	25.3421	22.7074	0.181775	0.243679	0.779069
ENSG00000100350	FOXRED2	7.4633	6.42491	0.18169	0.505419	0.890743
ENSG00000028839	TBPL1	21.0964	19.1212	0.181664	0.283092	0.79807
ENSG00000116133	DHCR24	402.33	354.009	0.18161	0.00580776	0.205458
ENSG00000115540	MOB4	33.7945	28.4052	0.181555	0.201935	0.745746
ENSG00000163507	CIP2A	83.1062	73.1041	0.181516	0.0510687	0.512995
ENSG00000169902	TPST1	21.0813	18.6129	0.181499	0.283358	0.79807
ENSG00000197555	SIPA1L1	4.86197	4.10049	0.181482	0.58601	0.915729
ENSG00000132646	PCNA	173.642	154.193	0.181439	0.0184944	0.347107
ENSG00000100297	MCM5	90.9744	81.7836	0.181411	0.0475117	0.49721
ENSG00000157869	RAB28	22.7305	19.2303	0.181353	0.280851	0.797722
ENSG00000185164	NOMO2	41.7732	36.2291	0.180857	0.148991	0.690581
ENSG00000137310	TCF19	80.5192	73.2915	0.180707	0.0663407	0.559526
ENSG00000137393	RNF144B	10.9371	10.32	0.180706	0.432923	0.869496
ENSG00000111885	MAN1A1	58.4677	51.8754	0.180626	0.0921945	0.603578
ENSG00000075218	GTSE1	33.3595	29.9534	0.180421	0.19707	0.738183
ENSG00000073969	NSF	77.0632	67.7609	0.180409	0.0596283	0.540204
ENSG00000197747	S100A10	267.362	235.481	0.180207	0.00850505	0.243661
ENSG00000143740	SNAP47	20.5152	18.9811	0.180157	0.304806	0.806128
ENSG00000100632	ERH	47.5345	40.8057	0.180121	0.147128	0.688138
ENSG00000129460	NGDN	27.8705	23.8307	0.1801	0.243826	0.779069
ENSG00000168273	SMIM4	11.2948	9.72242	0.180078	0.426272	0.868741
ENSG00000183019	MCEMP1	20.3937	18.0946	0.180019	0.295923	0.802758
ENSG00000104738	MCM4	191.7	170.165	0.180015	0.0161748	0.325315
ENSG00000284770	TBCE	19.2321	17.1318	0.179973	0.344461	0.824745
ENSG00000056972	TRAF3IP2	14.3614	13.4924	0.179901	0.376659	0.843419
ENSG00000148835	TAF5	27.5948	24.5668	0.179842	0.252882	0.782694
ENSG00000160124	MIX23	17.6121	16.0969	0.179474	0.327348	0.817583
ENSG00000117650	NEK2	46.3302	40.7833	0.179351	0.133911	0.670206
ENSG00000173039	RELA	56.3915	50.0109	0.179339	0.103103	0.622847
ENSG00000119689	DLST	52.7268	44.7457	0.179187	0.134477	0.670235
ENSG00000115750	TAF1B	63.4702	56.1799	0.179141	0.0854406	0.595241
ENSG00000169379	ARL13B	26.9878	23.7628	0.179072	0.236169	0.772428
ENSG00000157212	PAXIP1	28.8576	26.0189	0.179021	0.23325	0.769961
ENSG00000130779	CLIP1	153.501	133.213	0.179	0.0233508	0.379863
ENSG00000198886	MT-ND4	1211.81	1074.33	0.17895	0.0277375	0.412742
ENSG00000157349	DDX19B	12.5385	11.4091	0.17883	0.40149	0.852037
ENSG00000110108	TMEM109	31.4292	27.8254	0.178747	0.205765	0.751466
ENSG00000135913	USP37	99.7865	87.5099	0.178595	0.045018	0.488407
ENSG00000169504	CLIC4	325.432	286.672	0.178582	0.00622167	0.211887
ENSG00000007392	LUC7L	113.316	101.373	0.178545	0.0337062	0.442148
ENSG00000277972	CISD3	8.78991	8.57659	0.178353	0.488324	0.885441
ENSG00000160563	MED27	15.343	14.0217	0.178313	0.359902	0.83014
ENSG00000134780	DAGLA	20.1219	18.0935	0.178183	0.300143	0.805588
ENSG00000103319	EEF2K	63.0868	58.0394	0.178163	0.0960176	0.608929
ENSG00000101057	MYBL2	45.2845	40.4597	0.178127	0.148467	0.689972
ENSG00000168936	TMEM129	14.2456	13.1536	0.178055	0.392889	0.847636
ENSG00000124209	RAB22A	79.1416	70.3003	0.178041	0.0630311	0.549557
ENSG00000128708	HAT1	102.127	90.8941	0.178012	0.0412754	0.47332
ENSG00000122952	ZWINT	86.583	78.2481	0.178012	0.0773087	0.58203
ENSG00000197712	FAM114A1	20.8497	17.4958	0.178006	0.310356	0.808748
ENSG00000175701	MTLN	8.57861	7.03503	0.177844	0.505022	0.890743
ENSG00000171606	ZNF274	30.9306	27.4706	0.177843	0.211772	0.754117
ENSG00000180008	SOCS4	57.7493	49.4313	0.177646	0.108158	0.634935
ENSG00000128590	DNAJB9	24.4108	22.0939	0.177604	0.259751	0.784639
ENSG00000143119	CD53	148.323	132.638	0.177574	0.0226295	0.376231
ENSG00000080603	SRCAP	20.1498	16.2011	0.177545	0.354508	0.827089
ENSG00000109066	TMEM104	16.6012	15.4029	0.177454	0.352933	0.827089
ENSG00000171488	LRRC8C	125.605	111.555	0.17745	0.0320792	0.436941
ENSG00000136960	ENPP2	256.25	223.093	0.17743	0.0175528	0.335995
ENSG00000008130	NADK	103.305	90.8371	0.177328	0.039377	0.462397
ENSG00000196655	TRAPPC4	18.9558	16.8544	0.177177	0.316427	0.811583
ENSG00000092853	CLSPN	99.1745	87.3984	0.177103	0.0422017	0.477618
ENSG00000066044	ELAVL1	65.2729	60.079	0.176675	0.0954209	0.608929
ENSG00000172007	RAB33B	26.7555	22.5828	0.176649	0.258718	0.784639
ENSG00000162139	NEU3	38.1153	32.5718	0.176641	0.183097	0.723733
ENSG00000196923	PDLIM7	48.2407	44.5153	0.176618	0.174686	0.718314
ENSG00000183688	RFLNB	30.4694	27.1592	0.176499	0.216339	0.757304
ENSG00000170653	ATF7	30.5901	26.9191	0.176376	0.222599	0.760274
ENSG00000138621	PPCDC	6.89345	7.1609	0.176337	0.55451	0.905673
ENSG00000128595	CALU	333.918	292.258	0.176254	0.0121303	0.288129
ENSG00000100124	ANKRD54	18.4785	16.4416	0.176203	0.325152	0.817034
ENSG00000109685	NSD2	143.081	127.476	0.176147	0.0288085	0.418497
ENSG00000179604	CDC42EP4	23.8393	19.8069	0.176145	0.294378	0.801434
ENSG00000100219	XBP1	163.415	145.896	0.176025	0.0218001	0.370748
ENSG00000160703	NLRX1	11.4294	10.4426	0.175941	0.428925	0.868766
ENSG00000100883	SRP54	81.2046	71.5137	0.175715	0.0607765	0.545871
ENSG00000119878	CRIPT	37.5056	34.7571	0.175557	0.190351	0.732257
ENSG00000155975	VPS37A	124.713	108.031	0.175405	0.0362114	0.451826
ENSG00000183856	IQGAP3	149.7	131.768	0.175352	0.0333896	0.442148
ENSG00000146918	NCAPG2	98.3428	87.265	0.175196	0.0443657	0.488305
ENSG00000138078	PREPL	81.4939	71.2621	0.175183	0.0720276	0.571757
ENSG00000116514	RNF19B	71.8753	62.5048	0.175143	0.078763	0.583751
ENSG00000164300	SERINC5	44.8962	40.3875	0.175033	0.155091	0.694434
ENSG00000115128	SF3B6	72.1772	64.1984	0.174827	0.0740067	0.572643
ENSG00000163428	LRRC58	187.166	166.514	0.17462	0.0218753	0.371266
ENSG00000099940	SNAP29	42.8056	36.9044	0.17459	0.168974	0.710779
ENSG00000167393	PPP2R3B	9.35458	8.45493	0.174482	0.487707	0.885441
ENSG00000138018	SELENOI	96.5204	84.9725	0.174444	0.0476707	0.497324
ENSG00000116212	LRRC42	8.21901	7.06604	0.174387	0.510057	0.891175
ENSG00000110400	NECTIN1	10.6227	9.06368	0.174303	0.469042	0.880471
ENSG00000167419	LPO	13.0768	12.3662	0.174041	0.410608	0.858147
ENSG00000141506	PIK3R5	142.774	126.398	0.17402	0.0250088	0.393353
ENSG00000159674	SPON2	76.598	65.9619	0.173974	0.0799072	0.586171
ENSG00000142453	CARM1	19.5964	18.5059	0.173951	0.32964	0.817583
ENSG00000072501	SMC1A	197.485	173.906	0.173932	0.0175756	0.335995
ENSG00000115446	UNC50	51.2054	44.8535	0.173895	0.124282	0.659567
ENSG00000119899	SLC17A5	108.712	96.8051	0.173787	0.0397608	0.462514
ENSG00000137074	APTX	35.7967	32.7124	0.173744	0.20119	0.745586
ENSG00000105393	BABAM1	30.1444	28.2525	0.173709	0.237458	0.772531
ENSG00000124831	LRRFIP1	372.006	328.89	0.173694	0.00703227	0.223231
ENSG00000173540	GMPPB	18.6118	16.1629	0.173533	0.337872	0.82091
ENSG00000147601	TERF1	57.8692	53.1466	0.173499	0.12309	0.658092
ENSG00000163382	NAXE	9.29719	8.58102	0.173447	0.480232	0.885441
ENSG00000164080	RAD54L2	84.5392	77.2305	0.173375	0.0671447	0.56145
ENSG00000182154	MRPL41	13.8933	12.4222	0.172974	0.395857	0.849706
ENSG00000117298	ECE1	37.9111	33.7841	0.172938	0.186418	0.726219
ENSG00000171320	ESCO2	103.269	91.2125	0.172877	0.0448181	0.488407
ENSG00000097046	CDC7	30.635	29.0229	0.172841	0.243073	0.778574
ENSG00000119969	HELLS	92.3133	81.4711	0.172613	0.0534425	0.518055
ENSG00000135540	NHSL1	22.0758	18.6405	0.172571	0.347852	0.825408
ENSG00000204178	MACO1	65.0127	57.7354	0.172569	0.0948087	0.608302
ENSG00000167550	RHEBL1	7.05064	6.16983	0.172481	0.537848	0.902359
ENSG00000020129	NCDN	15.5353	13.6026	0.17246	0.38833	0.845535
ENSG00000112561	TFEB	27.5801	22.418	0.172387	0.297522	0.804842
ENSG00000131148	EMC8	24.2259	22.2264	0.172355	0.287707	0.799145
ENSG00000163964	PIGX	30.0525	26.7107	0.171804	0.230233	0.767818
ENSG00000139645	ANKRD52	47.3747	42.9896	0.171778	0.153281	0.693435
ENSG00000089818	NECAP1	56.6543	50.5261	0.171742	0.122043	0.657603
ENSG00000132326	PER2	23.7375	20.7783	0.171723	0.285792	0.79807
ENSG00000010295	IFFO1	50.1813	44.719	0.171666	0.152995	0.693043
ENSG00000163170	BOLA3	9.29719	8.04832	0.17159	0.504448	0.890743
ENSG00000102181	CD99L2	44.4581	38.5422	0.171547	0.162287	0.705016
ENSG00000131037	EPS8L1	4.35015	3.71113	0.171478	0.61926	0.924726
ENSG00000137944	KYAT3	28.6141	26.0583	0.171456	0.248382	0.780561
ENSG00000213672	NCKIPSD	25.477	21.7422	0.171434	0.27892	0.797245
ENSG00000178449	COX14	16.9566	14.924	0.171415	0.359261	0.829146
ENSG00000149636	DSN1	33.8585	30.826	0.171388	0.212492	0.754117
ENSG00000138413	IDH1	235.036	207.205	0.171351	0.0139247	0.308231
ENSG00000172785	ZNG1A	34.5334	31.401	0.171158	0.203719	0.749106
ENSG00000064012	CASP8	40.8543	37.8105	0.171144	0.178293	0.721508
ENSG00000142657	PGD	715.633	634.718	0.171028	0.00341775	0.160509
ENSG00000132670	PTPRA	74.0376	66.3983	0.170856	0.0777431	0.58203
ENSG00000204604	ZNF468	46.0925	40.9145	0.170847	0.15203	0.692481
ENSG00000149115	TNKS1BP1	45.4295	40.6037	0.170837	0.16561	0.707776
ENSG00000033050	ABCF2	11.0473	9.99906	0.170657	0.454877	0.87803
ENSG00000058729	RIOK2	49.2891	41.7015	0.170519	0.163451	0.705157
ENSG00000104872	PIH1D1	56.7148	51.3222	0.170486	0.114498	0.648465
ENSG00000103995	CEP152	136.525	120.468	0.17048	0.0381075	0.459268
ENSG00000169599	NFU1	28.0228	24.401	0.170443	0.259919	0.784639
ENSG00000013563	DNASE1L1	15.6407	14.4128	0.170342	0.403064	0.852635
ENSG00000196781	TLE1	21.2553	19.4724	0.170167	0.31198	0.809144
ENSG00000163956	LRPAP1	141.229	127.535	0.170131	0.0383141	0.459268
ENSG00000163950	SLBP	66.5792	59.7172	0.170112	0.101817	0.620006
ENSG00000112874	NUDT12	14.3951	11.8849	0.170076	0.419442	0.864513
ENSG00000169429	CXCL8	3215.1	2854.85	0.169979	0.000494627	0.0497809
ENSG00000111877	MCM9	50.2769	45.5155	0.169968	0.136084	0.673492
ENSG00000165389	SPTSSA	57.2515	49.8333	0.169777	0.122471	0.657603
ENSG00000182749	PAQR7	5.53603	5.24199	0.16973	0.598147	0.920767
ENSG00000116833	NR5A2	5.77046	4.91444	0.16972	0.58061	0.913444
ENSG00000118564	FBXL5	124.75	111.486	0.169715	0.0351319	0.448436
ENSG00000121766	ZCCHC17	32.4459	28.2737	0.169699	0.224108	0.760832
ENSG00000157303	SUSD3	6.57556	5.88924	0.169694	0.551946	0.904135
ENSG00000104946	TBC1D17	36.9372	32.0807	0.169677	0.205255	0.751264
ENSG00000134684	YARS1	121.188	106.083	0.16965	0.0449976	0.488407
ENSG00000142875	PRKACB	25.1255	21.9956	0.169548	0.287156	0.799113
ENSG00000196459	TRAPPC2	31.6494	28.0171	0.169418	0.226524	0.763073
ENSG00000182405	PGBD4	16.3763	14.0285	0.169328	0.388399	0.845535
ENSG00000112419	PHACTR2	143.24	124.807	0.169228	0.0370456	0.453588
ENSG00000121957	GPSM2	56.9628	48.9488	0.1692	0.129442	0.664877
ENSG00000196150	ZNF250	22.3101	19.2224	0.169174	0.31134	0.809144
ENSG00000196466	ZNF799	11.8981	10.5279	0.169059	0.44336	0.875835
ENSG00000256537	SMIM10L1	37.41	34.8442	0.168994	0.209174	0.752486
ENSG00000101624	CEP76	24.5451	21.5856	0.168968	0.282791	0.79807
ENSG00000188493	C19orf54	8.51898	6.99302	0.16886	0.537941	0.902359
ENSG00000204922	UQCC3	7.28181	6.03117	0.168818	0.561656	0.907879
ENSG00000204310	AGPAT1	28.676	27.2438	0.168812	0.284841	0.79807
ENSG00000160218	TRAPPC10	94.1907	84.8111	0.168741	0.0570477	0.529893
ENSG00000172534	HCFC1	177.906	158.99	0.168717	0.0472693	0.49721
ENSG00000117305	HMGCL	29.3198	27.9032	0.168642	0.263292	0.78688
ENSG00000137198	GMPR	4.34135	3.65175	0.168557	0.627189	0.928368
ENSG00000164902	PHAX	44.3263	37.2214	0.168402	0.193531	0.735781
ENSG00000171163	ZNF692	23.6213	20.9119	0.168356	0.296358	0.802962
ENSG00000126522	ASL	20.2331	18.5439	0.168324	0.332133	0.819799
ENSG00000158793	NIT1	29.0122	25.4019	0.168117	0.250405	0.780561
ENSG00000172244	C5orf34	12.511	12.31	0.167758	0.453409	0.87803
ENSG00000112592	TBP	30.4385	26.588	0.167725	0.244614	0.779069
ENSG00000137494	ANKRD42	27.494	24.5722	0.167663	0.259379	0.784639
ENSG00000167536	DHRS13	4.62007	4.2328	0.167492	0.614056	0.924003
ENSG00000083720	OXCT1	57.8697	51.7769	0.167483	0.116027	0.650881
ENSG00000186951	PPARA	43.0161	38.7679	0.167314	0.168182	0.710372
ENSG00000008838	MED24	44.5228	39.1356	0.167177	0.171511	0.714687
ENSG00000187239	FNBP1	68.1173	60.4433	0.166986	0.0945854	0.608302
ENSG00000173930	SLCO4C1	26.4002	22.3339	0.166955	0.290825	0.800397
ENSG00000088451	TGDS	24.3764	21.6796	0.166818	0.294188	0.801434
ENSG00000161642	ZNF385A	30.0207	26.8866	0.166812	0.258929	0.784639
ENSG00000132680	KHDC4	118.337	106.798	0.166775	0.0536718	0.518563
ENSG00000116273	PHF13	20.9424	18.1737	0.166772	0.33239	0.819873
ENSG00000189067	LITAF	111.98	97.9502	0.166655	0.0517098	0.514426
ENSG00000161791	FMNL3	204.663	179.796	0.166616	0.0243687	0.387975
ENSG00000181885	CLDN7	5.45019	4.95489	0.166554	0.59785	0.920766
ENSG00000100418	DESI1	51.3223	44.5119	0.166357	0.148577	0.689972
ENSG00000041988	THAP3	9.36003	8.51318	0.166355	0.494148	0.88836
ENSG00000134152	KATNBL1	61.0228	55.7985	0.166243	0.115601	0.650881
ENSG00000104756	KCTD9	89.6307	78.796	0.16622	0.0706502	0.569653
ENSG00000146540	C7orf50	12.3274	11.7982	0.166119	0.456179	0.87803
ENSG00000149657	LSM14B	38.598	35.5373	0.166106	0.197887	0.738734
ENSG00000239306	RBM14	103.605	90.6796	0.166036	0.0687324	0.566763
ENSG00000101966	XIAP	123.822	111.953	0.165902	0.0461768	0.494717
ENSG00000132471	WBP2	86.0039	76.8227	0.165856	0.0698708	0.569653
ENSG00000179134	SAMD4B	48.2222	42.2051	0.165843	0.158399	0.70119
ENSG00000105127	AKAP8	62.6502	56.4141	0.165807	0.108077	0.634819
ENSG00000095066	HOOK2	22.1116	20.0121	0.165745	0.335572	0.82091
ENSG00000171241	SHCBP1	86.8756	73.3589	0.165736	0.110978	0.639444
ENSG00000171865	RNASEH1	23.8991	22.1622	0.165666	0.302165	0.805666
ENSG00000126945	HNRNPH2	130.025	115.129	0.165662	0.038388	0.459268
ENSG00000107771	CCSER2	77.1257	67.115	0.165619	0.0891538	0.599771
ENSG00000130309	COLGALT1	117.86	105.363	0.165354	0.0447697	0.488407
ENSG00000141552	ANAPC11	26.3306	23.6494	0.165126	0.277106	0.797245
ENSG00000137720	C11orf1	9.44001	8.69655	0.16508	0.511294	0.89145
ENSG00000185477	GPRIN3	18.4426	15.8668	0.165073	0.365945	0.835391
ENSG00000141543	EIF4A3	76.3651	66.9458	0.165053	0.0951407	0.608929
ENSG00000176087	SLC35A4	31.0026	29.2843	0.164972	0.256214	0.783701
ENSG00000198707	CEP290	33.6251	30.6343	0.164868	0.226121	0.763073
ENSG00000168275	COA6	42.9963	38.9721	0.164848	0.184638	0.724811
ENSG00000189376	C8orf76	20.2721	18.2066	0.16482	0.336321	0.82091
ENSG00000122882	ECD	47.173	42.5927	0.164722	0.159893	0.703731
ENSG00000122550	KLHL7	27.4337	25.8778	0.164688	0.292877	0.800902
ENSG00000058866	DGKG	20.7769	17.8795	0.164667	0.348246	0.825408
ENSG00000080839	RBL1	73.0145	65.5862	0.16464	0.0970788	0.609558
ENSG00000070950	RAD18	38.0262	32.7458	0.164604	0.219473	0.758824
ENSG00000087086	FTL	6467.77	5798.25	0.164172	0.000348944	0.0425177
ENSG00000135972	MRPS9	28.615	24.738	0.164166	0.270098	0.791394
ENSG00000005486	RHBDD2	27.4188	23.6618	0.164163	0.281744	0.79807
ENSG00000179348	GATA2	49.168	44.3013	0.164155	0.154007	0.693435
ENSG00000117676	RPS6KA1	262.16	234.139	0.164088	0.0144838	0.311185
ENSG00000128944	KNSTRN	38.5937	35.0235	0.163878	0.208183	0.752486
ENSG00000013375	PGM3	72.4104	65.5249	0.163869	0.0944945	0.608302
ENSG00000147874	HAUS6	100.713	90.6029	0.163842	0.057149	0.529893
ENSG00000198799	LRIG2	44.1858	38.1421	0.163734	0.195495	0.737476
ENSG00000184983	NDUFA6	52.5721	48.8845	0.163508	0.163238	0.705016
ENSG00000072364	AFF4	198.86	174.128	0.163505	0.0363416	0.451826
ENSG00000254470	AP5B1	72.1756	65.0834	0.163064	0.129975	0.664877
ENSG00000187189	TSPYL4	31.0835	26.257	0.163034	0.273908	0.794645
ENSG00000134574	DDB2	66.5574	62.5766	0.162839	0.127677	0.662879
ENSG00000132478	UNK	37.2139	34.0331	0.162644	0.221331	0.758824
ENSG00000177054	ZDHHC13	28.6929	24.5664	0.162546	0.286516	0.798162
ENSG00000008382	MPND	8.18172	6.80706	0.162521	0.550466	0.904135
ENSG00000155393	HEATR3	48.2819	45.3699	0.162371	0.177128	0.720952
ENSG00000100364	KIAA0930	243.589	219.87	0.162339	0.0201582	0.358077
ENSG00000197355	UAP1L1	117.565	104.613	0.162272	0.0563155	0.527639
ENSG00000152484	USP12	157.342	138.744	0.162179	0.0365063	0.451826
ENSG00000188167	TMPPE	21.9008	19.6749	0.162124	0.325114	0.817034
ENSG00000185825	BCAP31	105.021	93.3057	0.162118	0.0581024	0.533668
ENSG00000245680	ZNF585B	5.27433	4.11899	0.162093	0.637469	0.932512
ENSG00000146263	MMS22L	116.463	102.819	0.162066	0.052675	0.514426
ENSG00000154889	MPPE1	31.9508	29.6296	0.162037	0.282849	0.79807
ENSG00000186767	SPIN4	42.5051	38.6827	0.161774	0.192525	0.734171
ENSG00000131408	NR1H2	53.1219	48.3199	0.161747	0.153712	0.693435
ENSG00000182095	TNRC18	126.726	115.29	0.161737	0.0856733	0.595241
ENSG00000157426	AASDH	30.436	25.2167	0.161649	0.302628	0.805754
ENSG00000167257	RNF214	26.4185	24.3975	0.161602	0.299958	0.805588
ENSG00000127837	AAMP	49.4365	43.659	0.161549	0.161373	0.705016
ENSG00000166145	SPINT1	5.60466	5.4622	0.161505	0.600307	0.920991
ENSG00000182378	PLCXD1	44.7398	39.99	0.161306	0.21518	0.756035
ENSG00000198431	TXNRD1	1058.64	939.288	0.161295	0.00525992	0.196721
ENSG00000134575	ACP2	17.5737	15.054	0.161235	0.415408	0.862374
ENSG00000196968	FUT11	36.3628	32.2839	0.160547	0.23915	0.772957
ENSG00000000460	C1orf112	38.1273	35.0528	0.16053	0.212524	0.754117
ENSG00000055483	USP36	39.3478	36.3423	0.160167	0.210512	0.753607
ENSG00000174943	KCTD13	21.1025	18.44	0.160143	0.357676	0.82806
ENSG00000198517	MAFK	32.7831	28.9849	0.160063	0.266222	0.789467
ENSG00000168826	ZBTB49	8.39997	7.68586	0.160009	0.530673	0.901515
ENSG00000126456	IRF3	43.8988	41.4566	0.159894	0.212924	0.754604
ENSG00000100926	TM9SF1	5.61602	4.78112	0.159882	0.622339	0.926294
ENSG00000148154	UGCG	79.4764	69.3497	0.159796	0.105565	0.628682
ENSG00000155903	RASA2	85.2095	76.6242	0.159738	0.0830189	0.591753
ENSG00000165714	BORCS5	9.82758	9.40236	0.159682	0.505854	0.890743
ENSG00000023909	GCLM	317.071	282.793	0.159647	0.0155407	0.3214
ENSG00000224531	SMIM13	86.6196	76.8801	0.15964	0.0804622	0.586171
ENSG00000100918	REC8	7.34628	6.16521	0.159631	0.574746	0.911244
ENSG00000186314	PRELID2	4.68851	4.44528	0.159079	0.628846	0.929481
ENSG00000149503	INCENP	76.7149	68.4192	0.159008	0.100194	0.616964
ENSG00000148572	NRBF2	45.3495	40.5702	0.158989	0.18647	0.726219
ENSG00000115165	CYTIP	219.709	195.025	0.158965	0.0239812	0.384508
ENSG00000127314	RAP1B	258.114	231.357	0.15895	0.0175604	0.335995
ENSG00000147324	MFHAS1	34.681	29.88	0.158872	0.253942	0.783313
ENSG00000126003	PLAGL2	42.565	38.6437	0.158752	0.21153	0.754103
ENSG00000275342	PRAG1	32.7601	30.8978	0.158733	0.278115	0.797245
ENSG00000101109	STK4	164.818	147.073	0.158585	0.0542136	0.520137
ENSG00000089022	MAPKAPK5	45.853	41.6677	0.158529	0.181435	0.721508
ENSG00000110442	COMMD9	37.5677	36.3038	0.158317	0.25279	0.782645
ENSG00000158470	B4GALT5	131.493	119.433	0.158196	0.0481046	0.498212
ENSG00000111364	DDX55	39.787	36.1874	0.15813	0.220229	0.758824
ENSG00000140199	SLC12A6	98.6097	86.6451	0.157832	0.0741815	0.57279
ENSG00000189362	NEMP2	23.2532	20.4272	0.157773	0.331057	0.819081
ENSG00000136026	CKAP4	19.9521	17.5219	0.157761	0.372172	0.840164
ENSG00000122966	CIT	113.886	102.171	0.157577	0.0710226	0.569961
ENSG00000265491	RNF115	87.0078	79.1048	0.157572	0.0845344	0.594395
ENSG00000237190	CDKN2AIPNL	14.6817	13.1463	0.157545	0.429497	0.868766
ENSG00000173436	MICOS10	22.7092	20.3708	0.157286	0.33345	0.819873
ENSG00000136940	PDCL	65.3936	57.8043	0.157083	0.137496	0.673492
ENSG00000105662	CRTC1	11.8981	11.5622	0.157016	0.483493	0.885441
ENSG00000146670	CDCA5	49.9206	44.9033	0.15699	0.16539	0.707776
ENSG00000149639	SOGA1	89.4988	76.1981	0.156962	0.13275	0.669448
ENSG00000126246	IGFLR1	6.37082	6.0892	0.15687	0.587792	0.916305
ENSG00000009780	FAM76A	24.5451	22.3607	0.156651	0.319713	0.812516
ENSG00000160877	NACC1	37.9984	35.1878	0.156641	0.228098	0.763473
ENSG00000110852	CLEC2B	65.3055	59.4583	0.156484	0.124006	0.659537
ENSG00000131584	ACAP3	39.2157	35.5035	0.156401	0.229882	0.766894
ENSG00000176058	TPRN	17.5874	17.1623	0.156327	0.407518	0.855457
ENSG00000122912	SLC25A16	29.5488	26.3539	0.156307	0.317587	0.81236
ENSG00000140694	PARN	56.9503	51.3925	0.156285	0.145481	0.684793
ENSG00000121797	CCRL2	22.547	19.715	0.156098	0.344516	0.824745
ENSG00000213930	GALT	17.1077	14.5506	0.156022	0.416559	0.862572
ENSG00000141698	NT5C3B	7.61542	7.60005	0.156006	0.57038	0.90797
ENSG00000197183	NOL4L	22.9864	19.468	0.155994	0.354668	0.827089
ENSG00000165282	PIGO	23.7257	21.16	0.155985	0.351113	0.825823
ENSG00000184840	TMED9	101.59	92.7158	0.155754	0.073865	0.572643
ENSG00000135124	P2RX4	66.1329	59.2447	0.155654	0.124061	0.659537
ENSG00000134146	DPH6	15.9745	14.7755	0.155648	0.416039	0.862572
ENSG00000006576	PHTF2	61.8102	55.3912	0.155582	0.139663	0.676923
ENSG00000145494	NDUFS6	30.2735	26.9124	0.155447	0.276463	0.797245
ENSG00000164823	OSGIN2	93.7512	82.7117	0.155429	0.0820143	0.591325
ENSG00000114013	CD86	40.5657	34.8529	0.155383	0.230382	0.768023
ENSG00000182827	ACBD3	139.567	124.27	0.155327	0.0537473	0.518563
ENSG00000221963	APOL6	226.247	203.13	0.155154	0.0307398	0.434164
ENSG00000082641	NFE2L1	175.471	158.656	0.155088	0.0367979	0.453064
ENSG00000151176	PLBD2	22.6665	19.6527	0.155032	0.350861	0.825823
ENSG00000103043	VAC14	65.0909	58.135	0.155023	0.145426	0.684793
ENSG00000167978	SRRM2	685.21	616.149	0.154967	0.025356	0.394939
ENSG00000178202	POGLUT3	28.3232	26.0021	0.154921	0.293688	0.801434
ENSG00000197044	ZNF441	13.1893	12.5084	0.154872	0.458168	0.878284
ENSG00000132434	LANCL2	23.0766	21.255	0.154649	0.338928	0.82091
ENSG00000101457	DNTTIP1	25.1432	23.6618	0.154598	0.335413	0.82091
ENSG00000138032	PPM1B	65.4698	59.5277	0.154499	0.127372	0.662879
ENSG00000076685	NT5C2	200.828	178.349	0.154338	0.0334004	0.442148
ENSG00000065057	NTHL1	6.64496	5.40271	0.154298	0.617723	0.924726
ENSG00000109654	TRIM2	19.0871	16.7843	0.154298	0.389919	0.845804
ENSG00000119401	TRIM32	15.2797	13.3956	0.154152	0.433006	0.869496
ENSG00000127914	AKAP9	223.176	200.658	0.154151	0.0259968	0.400865
ENSG00000122674	CCZ1	38.9922	36.0861	0.154118	0.226488	0.763073
ENSG00000172167	MTBP	46.2551	41.4855	0.153905	0.1938	0.735781
ENSG00000116641	DOCK7	36.5924	32.0472	0.153869	0.247891	0.780561
ENSG00000135002	RFK	34.8072	32.4311	0.153825	0.253262	0.783313
ENSG00000092931	MFSD11	27.5046	24.0345	0.153732	0.342265	0.823245
ENSG00000198853	RUSC2	61.5809	54.9614	0.153677	0.140309	0.677821
ENSG00000151882	CCL28	10.2875	10.1191	0.153329	0.518689	0.895672
ENSG00000170270	GON7	21.0964	19.3368	0.15299	0.360706	0.830447
ENSG00000164402	SEPTIN8	18.6365	16.8544	0.152784	0.388496	0.845535
ENSG00000105355	PLIN3	84.5428	75.4245	0.152723	0.117618	0.651093
ENSG00000140848	CPNE2	58.2776	53.5221	0.152521	0.153704	0.693435
ENSG00000064763	FAR2	27.4234	25.945	0.152377	0.3245	0.817034
ENSG00000204371	EHMT2	76.1078	69.3039	0.152371	0.109479	0.63894
ENSG00000171928	TVP23B	60.778	54.1327	0.152245	0.144744	0.683829
ENSG00000102781	KATNAL1	79.4022	71.9482	0.152199	0.121478	0.657603
ENSG00000163291	PAQR3	20.5828	19.6817	0.152056	0.383313	0.845459
ENSG00000149187	CELF1	221.939	200.227	0.151972	0.0294974	0.423716
ENSG00000104375	STK3	49.8473	45.4994	0.151972	0.190854	0.732466
ENSG00000159596	TMEM69	40.7669	38.9831	0.151824	0.249125	0.780561
ENSG00000135912	TTLL4	84.5709	75.4442	0.151787	0.0975447	0.610665
ENSG00000102393	GLA	154.459	136.37	0.151768	0.05227	0.514426
ENSG00000177981	ASB8	32.9092	31.6764	0.151611	0.298982	0.805588
ENSG00000183496	MEX3B	6.90084	6.23877	0.151585	0.594684	0.919471
ENSG00000125089	SH3TC1	40.0265	37.3529	0.151017	0.246106	0.780237
ENSG00000221988	PPT2	5.07486	4.08423	0.150834	0.663075	0.938149
ENSG00000089876	DHX32	21.357	18.8348	0.150787	0.384794	0.845535
ENSG00000186575	NF2	65.8935	59.5277	0.150722	0.137514	0.673492
ENSG00000116731	PRDM2	70.3685	61.071	0.1507	0.14711	0.688138
ENSG00000086062	B4GALT1	60.6251	54.3353	0.150564	0.14901	0.690581
ENSG00000138495	COX17	40.3007	36.4647	0.150548	0.234135	0.770839
ENSG00000197912	SPG7	135.803	123.127	0.15046	0.0823834	0.591325
ENSG00000142798	HSPG2	60.3088	55.6965	0.150421	0.159801	0.703731
ENSG00000144504	ANKMY1	20.7873	19.4822	0.150353	0.381552	0.844473
ENSG00000197275	RAD54B	8.64372	8.51318	0.150221	0.56617	0.90797
ENSG00000099985	OSM	8.22676	8.20388	0.150173	0.574491	0.911244
ENSG00000127995	CASD1	26.0606	22.5512	0.150134	0.337	0.82091
ENSG00000170445	HARS1	74.5138	68.1771	0.150081	0.128163	0.664057
ENSG00000162065	TBC1D24	26.9216	24.8698	0.150065	0.340027	0.821254
ENSG00000198056	PRIM1	27.7114	25.3715	0.149972	0.312724	0.809144
ENSG00000154429	CCSAP	159.396	142.985	0.149961	0.0475214	0.49721
ENSG00000126768	TIMM17B	20.3731	17.8885	0.149778	0.39748	0.850502
ENSG00000144815	NXPE3	53.0295	47.7809	0.1497	0.173106	0.717025
ENSG00000132535	DLG4	34.6829	30.7995	0.149628	0.264191	0.788221
ENSG00000133863	TEX15	21.094	19.7977	0.149292	0.384783	0.845535
ENSG00000104805	NUCB1	115.166	105.44	0.149188	0.0713075	0.571182
ENSG00000123933	MXD4	37.3169	32.4782	0.14905	0.263327	0.78688
ENSG00000114125	RNF7	41.1127	35.6627	0.149012	0.260715	0.785659
ENSG00000160211	G6PD	128.618	115.703	0.148977	0.059156	0.538425
ENSG00000114353	GNAI2	226.64	204.839	0.148889	0.029312	0.423401
ENSG00000166881	NEMP1	184.821	165.105	0.14884	0.0406786	0.46851
ENSG00000175104	TRAF6	71.3943	63.1627	0.148771	0.133626	0.669865
ENSG00000082212	ME2	87.0377	76.4161	0.14873	0.110435	0.63894
ENSG00000166822	TMEM170A	100.251	91.5369	0.148705	0.0853927	0.595241
ENSG00000138658	ZGRF1	54.5535	49.8712	0.148637	0.175386	0.718314
ENSG00000196365	LONP1	85.7887	76.8784	0.148613	0.126673	0.662879
ENSG00000134825	TMEM258	46.8146	43.1479	0.148595	0.211832	0.754117
ENSG00000174485	DENND4A	363.266	326.053	0.148568	0.0240055	0.384508
ENSG00000121039	RDH10	35.1453	31.102	0.148457	0.268656	0.791313
ENSG00000205571	SMN2	5.04968	4.7211	0.148418	0.64006	0.932512
ENSG00000244509	APOBEC3C	21.1157	20.4398	0.148235	0.396296	0.849706
ENSG00000119013	NDUFB3	42.3624	39.214	0.148226	0.294798	0.801434
ENSG00000160446	ZDHHC12	20.7615	19.9541	0.148219	0.39766	0.850502
ENSG00000266338	NBPF15	8.80005	7.37022	0.148114	0.569779	0.90797
ENSG00000180182	MED14	79.7	69.6256	0.148073	0.133304	0.669448
ENSG00000269343	ZNF587B	38.3718	36.0426	0.148017	0.25512	0.783313
ENSG00000198393	ZNF26	54.5535	50.5615	0.147918	0.18839	0.730388
ENSG00000010219	DYRK4	9.31909	8.74015	0.147814	0.556658	0.906033
ENSG00000160445	ZER1	65.3092	58.0106	0.147757	0.161293	0.705016
ENSG00000101160	CTSZ	144.748	133.009	0.147751	0.0601058	0.542009
ENSG00000103035	PSMD7	140.44	128.809	0.14769	0.0598289	0.540246
ENSG00000188021	UBQLN2	34.1236	29.8858	0.1476	0.281143	0.797891
ENSG00000054983	GALC	15.4695	14.4424	0.147577	0.44347	0.875835
ENSG00000147592	LACTB2	56.2607	51.9943	0.147574	0.174649	0.718314
ENSG00000175352	NRIP3	32.4977	29.6719	0.14746	0.281431	0.798035
ENSG00000068354	TBC1D25	14.9432	13.5879	0.147198	0.462056	0.878697
ENSG00000156802	ATAD2	342.602	309.959	0.147154	0.0210997	0.366287
ENSG00000140534	TICRR	53.9297	49.9411	0.147128	0.181592	0.721508
ENSG00000144426	NBEAL1	94.0656	85.5172	0.146999	0.0964406	0.608929
ENSG00000126903	SLC10A3	11.9013	11.405	0.146897	0.502157	0.890132
ENSG00000197557	TTC30A	4.93223	4.41094	0.146845	0.676102	0.942948
ENSG00000167770	OTUB1	47.2146	42.4208	0.146822	0.211492	0.754103
ENSG00000162066	AMDHD2	13.1574	11.5975	0.146782	0.501968	0.890127
ENSG00000149179	CSTPP1	14.9654	13.5459	0.146743	0.454634	0.87803
ENSG00000132323	ILKAP	30.7533	28.1464	0.146726	0.307012	0.807276
ENSG00000009844	VTA1	113.734	102.31	0.146596	0.0748243	0.575509
ENSG00000119632	IFI27L2	11.2575	9.20209	0.146588	0.544709	0.903547
ENSG00000011566	MAP4K3	50.1569	43.6668	0.146568	0.208712	0.752486
ENSG00000264364	DYNLL2	66.4042	62.4776	0.146509	0.158639	0.701464
ENSG00000225614	ZNF469	12.569	11.5458	0.146435	0.489171	0.88574
ENSG00000198910	L1CAM	63.2567	55.9233	0.146401	0.166352	0.70847
ENSG00000092978	GPATCH2	65.7892	58.5681	0.146321	0.151583	0.692136
ENSG00000174442	ZWILCH	54.4199	51.1857	0.146184	0.19169	0.733458
ENSG00000158092	NCK1	51.4995	45.7162	0.146172	0.196862	0.738183
ENSG00000153250	RBMS1	95.3662	86.9136	0.146105	0.12294	0.658092
ENSG00000134072	CAMK1	11.091	11.405	0.1461	0.550459	0.904135
ENSG00000104205	SGK3	22.3899	19.7641	0.146023	0.374298	0.842192
ENSG00000156983	BRPF1	56.4626	50.8724	0.146006	0.250176	0.780561
ENSG00000135845	PIGC	22.7086	20.9101	0.145801	0.370419	0.839117
ENSG00000197961	ZNF121	107.662	101.218	0.145666	0.107071	0.632709
ENSG00000155097	ATP6V1C1	328.815	295.524	0.145642	0.0321413	0.436941
ENSG00000114316	USP4	74.3629	67.8719	0.145533	0.131086	0.666444
ENSG00000130962	PRRG1	15.0461	14.2976	0.145504	0.457753	0.87803
ENSG00000253251	SHLD3	8.17393	6.8391	0.145357	0.600525	0.920991
ENSG00000124067	SLC12A4	45.7846	41.6987	0.145218	0.216607	0.757304
ENSG00000159733	ZFYVE28	9.55807	8.37587	0.145208	0.557095	0.906101
ENSG00000184445	KNTC1	198.289	181.051	0.14502	0.0418402	0.476404
ENSG00000070718	AP3M2	23.0246	20.7847	0.144859	0.370379	0.839117
ENSG00000136891	TEX10	57.2613	50.458	0.144835	0.202907	0.747086
ENSG00000139514	SLC7A1	107.331	94.6045	0.144786	0.0968535	0.608929
ENSG00000118557	PMFBP1	9.84442	9.65867	0.14471	0.567765	0.90797
ENSG00000145087	STXBP5L	7.76457	6.65026	0.14453	0.599213	0.920768
ENSG00000129933	MAU2	80.8997	75.6182	0.14447	0.159334	0.703731
ENSG00000134824	FADS2	565.168	517.808	0.144381	0.0377243	0.457717
ENSG00000239789	MRPS17	5.14716	4.76319	0.144354	0.651519	0.936886
ENSG00000167110	GOLGA2	91.4957	82.306	0.144339	0.102918	0.622847
ENSG00000188786	MTF1	32.4278	30.6423	0.144247	0.304455	0.806042
ENSG00000006194	ZNF263	52.6378	47.5637	0.144014	0.216731	0.757304
ENSG00000126062	TMEM115	25.422	23.6091	0.143956	0.348756	0.825408
ENSG00000143811	PYCR2	44.0772	41.0231	0.143909	0.235208	0.7716
ENSG00000174282	ZBTB4	72.2608	65.0417	0.143909	0.144528	0.683435
ENSG00000123352	SPATS2	22.3745	19.511	0.143899	0.395385	0.849706
ENSG00000136152	COG3	107.553	96.19	0.143824	0.0952237	0.608929
ENSG00000186908	ZDHHC17	112.155	102.194	0.143817	0.0812427	0.589268
ENSG00000074370	ATP2A3	35.0371	33.8533	0.143614	0.302312	0.805666
ENSG00000100982	PCIF1	20.2985	17.9717	0.143465	0.441689	0.8758
ENSG00000105639	JAK3	51.9932	46.7862	0.143464	0.195551	0.737476
ENSG00000101084	RAB5IF	32.7543	29.1803	0.143458	0.298724	0.805588
ENSG00000185475	TMEM179B	18.6392	16.35	0.143159	0.454805	0.87803
ENSG00000172428	COPS9	26.4941	25.7131	0.143129	0.391004	0.84627
ENSG00000126653	NSRP1	36.3432	34.2041	0.143113	0.287736	0.799145
ENSG00000160959	LRRC14	36.128	32.0896	0.143051	0.288549	0.799145
ENSG00000196510	ANAPC7	68.2327	61.2511	0.143042	0.162142	0.705016
ENSG00000115993	TRAK2	87.214	79.0728	0.142963	0.116873	0.650881
ENSG00000141664	ZCCHC2	112.783	102.241	0.142853	0.0878286	0.598223
ENSG00000104341	LAPTM4B	98.4266	88.7517	0.142778	0.108702	0.6374
ENSG00000089063	TMEM230	90.6857	81.3105	0.142668	0.111071	0.639625
ENSG00000160691	SHC1	66.0511	59.3678	0.142553	0.157715	0.699958
ENSG00000168067	MAP4K2	51.1444	48.0319	0.14254	0.213401	0.75471
ENSG00000105492	SIGLEC6	51.7284	48.86	0.142417	0.213333	0.75471
ENSG00000165480	SKA3	64.885	61.9881	0.142382	0.189378	0.730589
ENSG00000101928	MOSPD1	26.1367	23.3952	0.142242	0.350466	0.825688
ENSG00000108788	MLX	84.2289	73.3056	0.142109	0.151394	0.69204
ENSG00000136448	NMT1	145.599	129.574	0.142094	0.0705701	0.569653
ENSG00000168040	FADD	25.7413	21.7832	0.14185	0.391477	0.846404
ENSG00000185619	PCGF3	64.8418	57.0939	0.141702	0.185227	0.726219
ENSG00000090372	STRN4	48.4589	43.804	0.141612	0.228021	0.763473
ENSG00000139496	NUP58	283.73	256.737	0.141557	0.0341863	0.443032
ENSG00000173207	CKS1B	58.2299	52.1493	0.141477	0.181802	0.721508
ENSG00000166902	MRPL16	28.5062	25.6098	0.141423	0.34008	0.821254
ENSG00000155465	SLC7A7	6.8953	6.11878	0.141419	0.615583	0.924275
ENSG00000196235	SUPT5H	110.323	100.135	0.141318	0.128477	0.664466
ENSG00000225663	MCRIP1	21.5902	19.2456	0.14131	0.39565	0.849706
ENSG00000054282	SDCCAG8	46.9752	42.2623	0.141237	0.223604	0.760274
ENSG00000176454	LPCAT4	14.2357	12.7879	0.141202	0.48409	0.885441
ENSG00000239305	RNF103	22.5159	19.8754	0.141191	0.392909	0.847636
ENSG00000137500	CCDC90B	52.5685	49.0491	0.141155	0.204981	0.750527
ENSG00000130363	RSPH3	58.9459	52.8805	0.141132	0.181729	0.721508
ENSG00000133302	SLF1	36.712	34.3364	0.141118	0.288656	0.799145
ENSG00000004700	RECQL	149.956	134.465	0.140847	0.0704874	0.569653
ENSG00000163644	PPM1K	85.7821	77.3786	0.140825	0.135962	0.673492
ENSG00000161638	ITGA5	359.153	325.312	0.140653	0.0274787	0.412556
ENSG00000164292	RHOBTB3	44.9799	40.8432	0.140643	0.235087	0.771496
ENSG00000141013	GAS8	7.68538	6.97805	0.140545	0.597125	0.920766
ENSG00000051596	THOC3	8.68343	7.74622	0.140532	0.586415	0.915729
ENSG00000144228	SPOPL	80.1617	71.0468	0.140516	0.144845	0.68399
ENSG00000164109	MAD2L1	73.7765	67.3341	0.140385	0.15505	0.694434
ENSG00000175582	RAB6A	173.126	156.79	0.140306	0.052575	0.514426
ENSG00000167123	CERCAM	15.6879	14.4029	0.140263	0.466407	0.8798
ENSG00000164818	DNAAF5	23.3265	21.8734	0.140261	0.385764	0.845535
ENSG00000178719	GRINA	156.926	142.274	0.140242	0.0826668	0.591753
ENSG00000139734	DIAPH3	59.4505	53.8752	0.140231	0.206304	0.751466
ENSG00000178127	NDUFV2	18.7999	15.7911	0.140223	0.454315	0.87803
ENSG00000198690	FAN1	111.616	100.521	0.140018	0.0940897	0.608242
ENSG00000167136	ENDOG	9.90894	9.29254	0.139952	0.570852	0.908294
ENSG00000167315	ACAA2	31.0478	26.2708	0.139775	0.356239	0.827089
ENSG00000176014	TUBB6	123.558	113.673	0.139671	0.0840698	0.593776
ENSG00000174243	DDX23	120.173	107.539	0.139663	0.0867744	0.597249
ENSG00000180061	TMEM150B	8.81308	7.84619	0.139629	0.579321	0.912925
ENSG00000204642	HLA-F	14.8165	12.7111	0.139475	0.499915	0.890127
ENSG00000234444	ZNF736	58.2275	52.1992	0.139472	0.188008	0.729682
ENSG00000143553	SNAPIN	24.3062	21.492	0.139437	0.422147	0.866517
ENSG00000168394	TAP1	85.8146	77.7907	0.139307	0.136609	0.673492
ENSG00000107130	NCS1	49.8422	45.5312	0.13928	0.216776	0.757304
ENSG00000117394	SLC2A1	23.2625	20.9192	0.139113	0.386699	0.845535
ENSG00000125741	OPA3	47.9221	45.5881	0.138994	0.240239	0.774198
ENSG00000153037	SRP19	27.6562	24.7207	0.138934	0.348584	0.825408
ENSG00000168090	COPS6	20.8497	18.1679	0.138908	0.419489	0.864513
ENSG00000159788	RGS12	23.8991	22.1042	0.138904	0.386996	0.845535
ENSG00000090686	USP48	142.441	128.383	0.138887	0.070163	0.569653
ENSG00000110925	CSRNP2	30.53	28.0222	0.138884	0.325288	0.817034
ENSG00000142002	DPP9	70.079	63.3172	0.13885	0.169565	0.710956
ENSG00000134453	RBM17	67.8414	62.3372	0.138832	0.167298	0.70937
ENSG00000144659	SLC25A38	21.7759	19.3333	0.138815	0.415778	0.862572
ENSG00000185024	BRF1	28.2109	26.2143	0.13867	0.34611	0.82497
ENSG00000160352	ZNF714	67.0109	61.3173	0.138631	0.168966	0.710779
ENSG00000169062	UPF3A	75.6923	67.9117	0.138429	0.150642	0.690821
ENSG00000179151	EDC3	30.2882	27.106	0.138388	0.330823	0.819081
ENSG00000110107	PRPF19	60.2948	53.8192	0.138257	0.188853	0.730508
ENSG00000178814	OPLAH	18.9578	17.1252	0.138228	0.431395	0.869066
ENSG00000155850	SLC26A2	89.1686	80.4156	0.138027	0.138195	0.674386
ENSG00000133055	MYBPH	12.4457	10.9951	0.137864	0.525911	0.899222
ENSG00000132792	CTNNBL1	30.844	26.3978	0.137846	0.371897	0.83989
ENSG00000196352	CD55	86.4752	77.1245	0.137821	0.132545	0.66926
ENSG00000196428	TSC22D2	56.9588	52.7713	0.137693	0.196759	0.738183
ENSG00000179862	CITED4	5.78369	5.34256	0.137467	0.646179	0.935128
ENSG00000112029	FBXO5	68.761	62.3187	0.137436	0.162616	0.705016
ENSG00000125827	TMX4	88.8798	80.8984	0.137315	0.12924	0.664877
ENSG00000146112	PPP1R18	167.559	152.042	0.13725	0.0688682	0.566808
ENSG00000100897	DCAF11	78.2648	69.4176	0.137238	0.152511	0.692505
ENSG00000133193	FAM104A	55.3139	51.2813	0.137103	0.241787	0.777361
ENSG00000126391	FRMD8	29.9242	27.4481	0.137098	0.334315	0.820778
ENSG00000005302	MSL3	53.5827	48.6649	0.137091	0.208312	0.752486
ENSG00000104472	CHRAC1	62.0877	57.7289	0.137063	0.186116	0.726219
ENSG00000149269	PAK1	55.9197	50.553	0.137061	0.221636	0.758824
ENSG00000130164	LDLR	623.381	566.424	0.137022	0.0227762	0.376613
ENSG00000163877	SNIP1	35.3186	33.2624	0.137014	0.304099	0.806042
ENSG00000105281	SLC1A5	99.7607	88.3843	0.13701	0.140175	0.677751
ENSG00000093167	LRRFIP2	101.95	93.0851	0.136955	0.106093	0.630001
ENSG00000275066	SYNRG	84.4616	75.1475	0.136889	0.147882	0.689781
ENSG00000164877	MICALL2	21.5813	19.4236	0.136799	0.409698	0.857154
ENSG00000142207	URB1	36.9952	34.0858	0.136789	0.291657	0.800399
ENSG00000170734	POLH	70.6385	65.4516	0.13677	0.162578	0.705016
ENSG00000167491	GATAD2A	69.9963	60.6539	0.136754	0.194328	0.736532
ENSG00000170832	USP32	187.287	169.107	0.136622	0.0583128	0.534534
ENSG00000120539	MASTL	93.8732	84.5403	0.13656	0.126941	0.662879
ENSG00000109118	PHF12	63.6393	58.6072	0.136551	0.17944	0.721508
ENSG00000100296	THOC5	51.0177	47.707	0.136513	0.229307	0.76572
ENSG00000166803	PCLAF	57.2938	53.6436	0.13646	0.206318	0.751466
ENSG00000115233	PSMD14	113.193	102.262	0.136439	0.104223	0.625016
ENSG00000070882	OSBPL3	29.0907	25.5023	0.136376	0.360926	0.830447
ENSG00000163918	RFC4	37.7923	32.2869	0.136188	0.321693	0.814015
ENSG00000138398	PPIG	114.505	106.035	0.136168	0.121122	0.65669
ENSG00000132780	NASP	139.738	132.351	0.136074	0.122208	0.657603
ENSG00000137106	GRHPR	35.0702	32.1881	0.135914	0.314502	0.809269
ENSG00000205726	ITSN1	40.483	35.8204	0.135906	0.28228	0.79807
ENSG00000175556	LONRF3	35.3096	32.0214	0.135821	0.308802	0.808561
ENSG00000163510	CWC22	60.4645	55.7084	0.135818	0.201888	0.745746
ENSG00000135926	TMBIM1	114.501	104.325	0.135752	0.0968602	0.608929
ENSG00000251247	ZNF345	12.4046	11.1692	0.135724	0.525295	0.898496
ENSG00000179832	MROH1	169.849	154.578	0.135652	0.0772921	0.58203
ENSG00000104361	NIPAL2	47.6729	43.1545	0.135576	0.279102	0.797245
ENSG00000160049	DFFA	55.0365	50.0117	0.135395	0.21229	0.754117
ENSG00000101003	GINS1	36.5286	35.1257	0.135335	0.313959	0.809144
ENSG00000204316	MRPL38	6.23741	6.02486	0.135326	0.661646	0.938149
ENSG00000081760	AACS	64.8585	61.5645	0.135323	0.196004	0.737476
ENSG00000206418	RAB12	28.8293	27.1031	0.135253	0.353952	0.827089
ENSG00000197056	ZMYM1	37.8839	35.6753	0.135245	0.294293	0.801434
ENSG00000134326	CMPK2	8.46646	7.93533	0.135229	0.598988	0.920768
ENSG00000148358	GPR107	82.6192	78.7758	0.135096	0.167942	0.710263
ENSG00000147650	LRP12	142.921	127.667	0.13494	0.0899151	0.600135
ENSG00000113273	ARSB	191.485	172.303	0.13481	0.0635881	0.551019
ENSG00000108840	HDAC5	107.339	95.9873	0.134793	0.131216	0.666777
ENSG00000275832	ARHGAP23	19.1923	18.1653	0.134689	0.459753	0.878284
ENSG00000162194	LBHD1	27.0962	25.6506	0.13467	0.380003	0.844038
ENSG00000183891	TTC32	16.481	15.5729	0.134548	0.483502	0.885441
ENSG00000134452	FBH1	60.3001	53.3335	0.13442	0.20686	0.751555
ENSG00000164117	FBXO8	18.0762	18.4828	0.134402	0.526394	0.899505
ENSG00000079387	SENP1	46.8643	42.2301	0.134374	0.250233	0.780561
ENSG00000168961	LGALS9	41.7763	39.2557	0.134256	0.275131	0.795794
ENSG00000137337	MDC1	91.5071	82.6327	0.13413	0.128982	0.664859
ENSG00000066084	DIP2B	224.489	201.571	0.134088	0.0605864	0.545079
ENSG00000169826	CSGALNACT2	114.237	103.853	0.134007	0.103018	0.622847
ENSG00000104976	SNAPC2	14.7683	12.6158	0.133976	0.515759	0.894467
ENSG00000106524	ANKMY2	17.0129	15.1998	0.13389	0.473963	0.883226
ENSG00000103248	MTHFSD	18.3956	16.0277	0.133809	0.46806	0.880044
ENSG00000106351	AGFG2	7.78587	6.8224	0.133776	0.656112	0.937779
ENSG00000023330	ALAS1	257.866	232.944	0.133504	0.0485454	0.499789
ENSG00000100241	SBF1	118.686	107.287	0.133504	0.127829	0.662994
ENSG00000169592	INO80E	31.8801	29.1134	0.133338	0.332614	0.819873
ENSG00000100519	PSMC6	89.655	82.6721	0.133292	0.133507	0.669865
ENSG00000079805	DNM2	179.103	162.796	0.133257	0.0749812	0.575509
ENSG00000090104	RGS1	155.373	142.373	0.133236	0.0837983	0.59346
ENSG00000076555	ACACB	17.533	14.6288	0.133073	0.500768	0.890127
ENSG00000160226	CFAP410	12.4108	11.1214	0.132965	0.533976	0.902094
ENSG00000139637	MYG1	28.298	24.1485	0.132935	0.392517	0.847636
ENSG00000167900	TK1	43.7715	40.9006	0.132933	0.269933	0.791394
ENSG00000173875	ZNF791	63.2339	57.6945	0.13292	0.190382	0.732257
ENSG00000133119	RFC3	69.7712	65.935	0.132897	0.191341	0.733213
ENSG00000177169	ULK1	35.324	30.9163	0.132862	0.365049	0.834712
ENSG00000100266	PACSIN2	141.697	129.25	0.132715	0.085884	0.595824
ENSG00000036257	CUL3	134.06	120.041	0.132695	0.0985386	0.61321
ENSG00000077458	FAM76B	69.5356	64.4872	0.1326	0.179398	0.721508
ENSG00000109814	UGDH	27.0962	24.2956	0.132592	0.375477	0.84279
ENSG00000114784	EIF1B	45.8928	40.7637	0.132553	0.278141	0.797245
ENSG00000111450	STX2	33.6433	30.6423	0.13252	0.327374	0.817583
ENSG00000163166	IWS1	86.0639	78.9925	0.132478	0.158034	0.700597
ENSG00000277462	ZNF670	5.6904	5.40623	0.132454	0.660174	0.937871
ENSG00000229474	PATL2	5.6904	5.40623	0.132454	0.660174	0.937871
ENSG00000175274	TP53I11	27.8705	27.0417	0.13242	0.395742	0.849706
ENSG00000129255	MPDU1	48.8307	44.7224	0.132381	0.244013	0.779069
ENSG00000106346	USP42	15.7504	15.061	0.132286	0.514048	0.892825
ENSG00000197548	ATG7	141.46	128.671	0.132256	0.0919356	0.60332
ENSG00000140545	MFGE8	5.64544	4.8502	0.132193	0.672645	0.942271
ENSG00000127616	SMARCA4	140.409	127.868	0.132189	0.0832563	0.591874
ENSG00000175820	CCDC168	9.01324	8.70528	0.13183	0.59374	0.919118
ENSG00000115756	HPCAL1	58.5855	53.4643	0.131784	0.209156	0.752486
ENSG00000144395	CCDC150	15.0689	12.7059	0.131738	0.52155	0.896238
ENSG00000116711	PLA2G4A	90.9336	83.0392	0.1317	0.137404	0.673492
ENSG00000161981	SNRNP25	23.8195	22.1184	0.131639	0.415148	0.862236
ENSG00000015532	XYLT2	13.5072	11.5466	0.13153	0.552198	0.904135
ENSG00000167604	NFKBID	28.6582	25.5964	0.131492	0.44077	0.875291
ENSG00000072609	CHFR	75.7029	68.9312	0.131319	0.164565	0.707776
ENSG00000120662	MTRF1	47.3521	44.7721	0.131247	0.264095	0.788221
ENSG00000178307	TMEM11	13.527	13.5704	0.13109	0.556209	0.905673
ENSG00000218739	CEBPZOS	52.5532	46.9744	0.131078	0.250121	0.780561
ENSG00000066455	GOLGA5	56.633	51.2716	0.131034	0.269364	0.791369
ENSG00000080845	DLGAP4	41.0259	37.8712	0.130978	0.312102	0.809144
ENSG00000173786	CNP	44.7256	42.9846	0.130945	0.306066	0.807257
ENSG00000107798	LIPA	239.602	217.861	0.130927	0.06215	0.548866
ENSG00000133226	SRRM1	144.311	131.498	0.130924	0.0838403	0.59346
ENSG00000088826	SMOX	14.5466	13.7479	0.130869	0.509284	0.890801
ENSG00000144567	RETREG2	109.373	101.22	0.130821	0.120815	0.656528
ENSG00000126067	PSMB2	84.7889	78.5482	0.130703	0.153911	0.693435
ENSG00000087191	PSMC5	69.7378	64.0365	0.130438	0.19321	0.735715
ENSG00000091317	CMTM6	416.591	380.216	0.130316	0.0312493	0.434331
ENSG00000108306	FBXL20	97.6494	88.1327	0.130226	0.146027	0.685482
ENSG00000116017	ARID3A	103.729	96.1292	0.130064	0.140229	0.677751
ENSG00000168763	CNNM3	31.3509	26.4945	0.130055	0.395494	0.849706
ENSG00000122644	ARL4A	152.737	139.05	0.129671	0.0855187	0.595241
ENSG00000243335	KCTD7	52.8776	48.9599	0.129533	0.237045	0.772531
ENSG00000091127	PUS7	26.0855	23.7188	0.12942	0.397295	0.850502
ENSG00000099991	CABIN1	107.081	96.8589	0.129408	0.122081	0.657603
ENSG00000132965	ALOX5AP	120.454	112.264	0.129395	0.113402	0.645099
ENSG00000161091	MFSD12	79.1253	72.9513	0.129306	0.207316	0.752379
ENSG00000135476	ESPL1	92.2103	81.6485	0.129287	0.172467	0.71554
ENSG00000139192	TAPBPL	15.202	12.2643	0.129081	0.556789	0.906101
ENSG00000152904	GGPS1	27.8916	25.2092	0.128969	0.380207	0.844038
ENSG00000106397	PLOD3	43.2313	40.5634	0.128915	0.286009	0.79807
ENSG00000054116	TRAPPC3	58.9818	54.3353	0.128893	0.216613	0.757304
ENSG00000173200	PARP15	21.3814	19.5514	0.128797	0.440086	0.874982
ENSG00000142166	IFNAR1	173.331	157.452	0.128742	0.0770343	0.58203
ENSG00000051341	POLQ	97.119	87.7819	0.128731	0.14747	0.688482
ENSG00000131876	SNRPA1	42.0059	37.8896	0.128684	0.294537	0.801434
ENSG00000118412	CASP8AP2	160.126	142.131	0.128633	0.116575	0.650881
ENSG00000101945	SUV39H1	18.2844	17.8129	0.128507	0.478738	0.884942
ENSG00000176148	TCP11L1	35.6794	34.7023	0.128466	0.347401	0.825408
ENSG00000170632	ARMC10	39.1621	35.3156	0.128437	0.319438	0.81236
ENSG00000196083	IL1RAP	181.474	166.838	0.128047	0.0725702	0.572643
ENSG00000114861	FOXP1	77.3863	72.6063	0.128017	0.180584	0.721508
ENSG00000164329	TENT2	150.308	135.692	0.127967	0.0955709	0.608929
ENSG00000124313	IQSEC2	6.59877	5.86498	0.127866	0.670025	0.941232
ENSG00000070785	EIF2B3	20.075	19.7078	0.12785	0.468807	0.88035
ENSG00000166685	COG1	23.7262	21.1779	0.12774	0.424989	0.867766
ENSG00000135679	MDM2	473.007	435.129	0.127629	0.0336031	0.442148
ENSG00000054967	RELT	56.4743	52.2132	0.127563	0.236675	0.772531
ENSG00000107890	ANKRD26	61.7836	53.6785	0.127514	0.249588	0.780561
ENSG00000143545	RAB13	28.5321	26.598	0.127419	0.419163	0.864513
ENSG00000112667	DNPH1	12.6357	12.5561	0.127359	0.553569	0.905161
ENSG00000103199	ZNF500	15.653	14.8512	0.127202	0.507306	0.890801
ENSG00000177119	ANO6	187.333	169.317	0.12716	0.0811083	0.589268
ENSG00000160284	SPATC1L	13.253	12.2914	0.127095	0.537141	0.902359
ENSG00000015171	ZMYND11	83.2129	76.8323	0.127079	0.170894	0.713332
ENSG00000174165	ZDHHC24	7.30104	7.1609	0.12695	0.653833	0.937138
ENSG00000111790	FGFR1OP2	102.79	93.8843	0.126723	0.138955	0.675496
ENSG00000108671	PSMD11	108.564	100.198	0.126722	0.126301	0.662879
ENSG00000180098	TRNAU1AP	32.9065	30.7102	0.126705	0.351125	0.825823
ENSG00000113742	CPEB4	96.8522	89.9121	0.126399	0.150269	0.690821
ENSG00000148153	INIP	69.0191	64.6973	0.126333	0.201505	0.745586
ENSG00000175938	ORAI3	15.9593	15.6697	0.126302	0.525982	0.899222
ENSG00000113851	CRBN	50.2437	44.0718	0.126291	0.316944	0.811897
ENSG00000168137	SETD5	207.81	190.23	0.126259	0.0736274	0.572643
ENSG00000185215	TNFAIP2	415.943	380.339	0.126217	0.0441195	0.487924
ENSG00000145016	RUBCN	43.1929	38.6746	0.126214	0.301532	0.805666
ENSG00000106683	LIMK1	28.0733	26.554	0.126081	0.396487	0.849911
ENSG00000156509	FBXO43	6.7307	6.10011	0.126061	0.656491	0.937779
ENSG00000101442	ACTR5	10.8834	9.84869	0.12602	0.57939	0.912925
ENSG00000095002	MSH2	52.4603	47.1791	0.125904	0.26087	0.785821
ENSG00000185905	C16orf54	65.6146	61.4448	0.125842	0.214465	0.755419
ENSG00000154642	C21orf91	57.4262	52.4252	0.125724	0.238792	0.772675
ENSG00000142961	MOB3C	29.3684	24.688	0.125698	0.460296	0.878284
ENSG00000121897	LIAS	17.6785	16.0774	0.125675	0.486781	0.885441
ENSG00000145428	RNF175	4.66945	4.2328	0.125611	0.702121	0.951801
ENSG00000188566	NDOR1	19.2943	17.2689	0.125498	0.481593	0.885441
ENSG00000100030	MAPK1	228.323	211.274	0.125464	0.0848697	0.594608
ENSG00000138757	G3BP2	204.918	187.026	0.125347	0.0703287	0.569653
ENSG00000120686	UFM1	146.815	133.798	0.125333	0.0965839	0.608929
ENSG00000111802	TDP2	100.353	91.0111	0.125241	0.144123	0.683091
ENSG00000076003	MCM6	74.3418	67.3473	0.125143	0.212446	0.754117
ENSG00000023839	ABCC2	6.49562	5.82269	0.125135	0.663409	0.938278
ENSG00000179240	GVQW3	9.61655	8.99314	0.125114	0.600521	0.920991
ENSG00000087266	SH3BP2	138.482	127.617	0.125091	0.130524	0.665342
ENSG00000155438	NIFK	41.924	40.2071	0.125084	0.327948	0.817583
ENSG00000091009	RBM27	56.3012	51.866	0.124889	0.239941	0.773846
ENSG00000175470	PPP2R2D	51.522	45.0995	0.12488	0.296302	0.802962
ENSG00000129636	ITFG1	56.9415	51.7987	0.124813	0.248837	0.780561
ENSG00000111358	GTF2H3	60.6232	55.1389	0.124752	0.246171	0.780237
ENSG00000182718	ANXA2	550.002	503.925	0.124713	0.0322637	0.437116
ENSG00000136280	CCM2	44.0388	38.1794	0.124542	0.328042	0.817583
ENSG00000119906	SLF2	154.326	141.751	0.124527	0.0942667	0.608302
ENSG00000140006	WDR89	16.1103	15.3368	0.124393	0.509002	0.890801
ENSG00000108061	SHOC2	131.427	117.836	0.124391	0.127282	0.662879
ENSG00000157916	RER1	81.2971	73.5777	0.124303	0.179212	0.721508
ENSG00000249115	HAUS5	21.7437	18.8479	0.124302	0.469386	0.88062
ENSG00000184967	NOC4L	12.0376	10.9144	0.124222	0.575001	0.911244
ENSG00000148019	CEP78	31.7391	31.6611	0.124194	0.410589	0.858147
ENSG00000167671	UBXN6	49.2079	44.2079	0.124121	0.278263	0.797245
ENSG00000107796	ACTA2	3.94133	3.42614	0.123856	0.733857	0.959296
ENSG00000158828	PINK1	35.1428	31.4615	0.123831	0.359613	0.829659
ENSG00000120519	SLC10A7	19.8657	18.2348	0.123781	0.482695	0.885441
ENSG00000074657	ZNF532	22.7086	21.6638	0.123744	0.451729	0.877769
ENSG00000121417	ZNF211	29.1664	27.3242	0.123651	0.389017	0.845535
ENSG00000129472	RAB2B	35.5871	32.171	0.123469	0.357005	0.827712
ENSG00000116791	CRYZ	11.4483	10.8059	0.123366	0.606858	0.921669
ENSG00000172613	RAD9A	10.9325	9.25359	0.123321	0.6099	0.922462
ENSG00000140379	BCL2A1	45.86	43.3878	0.123313	0.294787	0.801434
ENSG00000141252	VPS53	72.1178	64.6152	0.123271	0.225153	0.761749
ENSG00000175305	CCNE2	79.1213	73.6489	0.12327	0.184586	0.724811
ENSG00000116871	MAP7D1	92.6331	82.9089	0.123219	0.174751	0.718314
ENSG00000100324	TAB1	37.8839	35.1027	0.123004	0.341113	0.822012
ENSG00000174776	WDR49	100.282	91.1274	0.122915	0.153002	0.693043
ENSG00000078177	N4BP2	209.286	190.382	0.122874	0.0830389	0.591753
ENSG00000130158	DOCK6	17.9198	16.9399	0.12283	0.501731	0.890127
[truncated: 8,287 more rows]

## Sheet: FLT3i+IL3 vs. FLT3i
MOLM14 - FLT3i + IL3 vs. FLT3i - RNA-Seq analysis
ensID	geneID	FLT3i_IL3	FLT3i	logFC	P.Value	Adj.P.Value
ENSG00000100336	APOL4	18.4304	0.418863	5.45573	7.28446e-35	1.58925e-32
ENSG00000243244	STON1	29.5966	1.69774	4.14456	5.09819e-29	6.15022e-27
ENSG00000138316	ADAMTS14	4.69907	0.40672	3.56738	8.50625e-14	2.08668e-12
ENSG00000150510	FAM124A	5.727	0.704459	3.03606	3.67837e-11	6.43652e-10
ENSG00000137193	PIM1	101.14	15.2889	2.75877	1.10454e-65	2.83148e-62
ENSG00000189057	FAM111B	15.2402	2.37051	2.5664	1.95248e-14	5.29648e-13
ENSG00000094804	CDC6	42.6954	7.28079	2.53613	3.40997e-33	5.92641e-31
ENSG00000104611	SH2D4A	11.1294	2.0654	2.38935	2.09008e-11	3.77983e-10
ENSG00000065328	MCM10	43.3897	8.23088	2.38784	1.30925e-32	2.00374e-30
ENSG00000093009	CDC45	28.6541	5.72787	2.32883	3.21637e-23	2.3899e-21
ENSG00000131153	GINS2	20.6479	4.37535	2.24018	1.98083e-17	7.90327e-16
ENSG00000162062	TEDC2	6.16739	1.32645	2.23933	2.21558e-07	2.07097e-06
ENSG00000159259	CHAF1B	14.0902	3.02627	2.20319	1.03634e-12	2.23719e-11
ENSG00000101057	MYBL2	40.8765	8.97385	2.17728	1.68037e-29	2.12722e-27
ENSG00000164362	TERT	6.75587	1.6036	2.11789	1.73601e-07	1.64825e-06
ENSG00000076248	UNG	50.1993	11.8441	2.08965	6.38072e-34	1.23449e-31
ENSG00000165244	ZNF367	23.2261	5.89606	1.95594	6.10541e-17	2.28485e-15
ENSG00000101412	E2F1	13.7573	3.59972	1.94379	2.62395e-11	4.66308e-10
ENSG00000157470	FAM81A	6.62484	1.72702	1.93894	1.06918e-06	8.68039e-06
ENSG00000168496	FEN1	68.9506	18.1909	1.93663	2.2222e-40	6.70188e-38
ENSG00000136982	DSCC1	34.5108	8.91781	1.93365	3.00667e-23	2.2504e-21
ENSG00000101311	FERMT1	27.8843	7.25734	1.92974	1.65459e-19	8.61228e-18
ENSG00000119969	HELLS	88.2552	23.4857	1.90212	5.84406e-47	2.99625e-44
ENSG00000104738	MCM4	350.207	93.6531	1.89545	5.27928e-93	5.41338e-89
ENSG00000122952	ZWINT	83.1009	21.7624	1.89449	7.47683e-44	3.0667e-41
ENSG00000175305	CCNE2	52.7048	14.1448	1.88716	4.12398e-32	6.04104e-30
ENSG00000099958	DERL3	6.33048	1.69774	1.86996	3.10753e-06	2.29572e-05
ENSG00000181938	GINS3	12.9464	3.56474	1.84648	3.56778e-10	5.2867e-09
ENSG00000114737	CISH	22.2398	6.25176	1.83699	1.40657e-15	4.34428e-14
ENSG00000105011	ASF1B	23.9334	6.83329	1.82038	1.73109e-16	6.05822e-15
ENSG00000162614	NEXN	7.96894	2.2378	1.81743	4.40887e-07	3.87059e-06
ENSG00000127564	PKMYT1	13.403	3.89405	1.80867	2.21888e-10	3.42656e-09
ENSG00000149679	CABLES2	6.11923	1.67695	1.80541	7.95228e-06	5.43618e-05
ENSG00000092853	CLSPN	82.7666	23.7708	1.79462	1.05849e-42	4.01992e-40
ENSG00000277157	H4C4	104.938	31.1175	1.78026	9.83173e-49	6.30091e-46
ENSG00000117411	B4GALT2	23.0028	6.71265	1.75839	3.02803e-15	8.99983e-14
ENSG00000119514	GALNT12	5.10589	1.47667	1.75625	4.06764e-05	0.000233015
ENSG00000143476	DTL	61.2469	17.9958	1.75453	1.5264e-33	2.79495e-31
ENSG00000137310	TCF19	42.974	12.8626	1.74411	1.30529e-25	1.2058e-23
ENSG00000174371	EXO1	40.9747	12.2305	1.74121	1.5329e-24	1.29904e-22
ENSG00000109099	PMP22	8.17931	2.47803	1.72832	7.25734e-07	6.11477e-06
ENSG00000185697	MYBL1	6.81241	1.95825	1.72625	6.39264e-06	4.47441e-05
ENSG00000005187	ACSM3	7.36432	2.35566	1.72208	1.70099e-06	1.31637e-05
ENSG00000117594	HSD11B1	8.89924	2.77572	1.70167	3.74919e-07	3.33717e-06
ENSG00000176890	TYMS	36.6232	11.391	1.70087	4.64239e-22	3.09111e-20
ENSG00000140534	TICRR	25.9112	7.98042	1.69841	2.03172e-16	6.9931e-15
ENSG00000135108	FBXO21	7.95518	2.46789	1.69508	1.2908e-06	1.03164e-05
ENSG00000092470	WDR76	37.7863	11.8943	1.68656	1.97563e-22	1.39711e-20
ENSG00000134508	CABLES1	5.28931	1.71829	1.68463	4.01859e-05	0.000230462
ENSG00000071539	TRIP13	17.8731	5.80178	1.67248	4.32937e-12	8.5208e-11
ENSG00000114631	PODXL2	16.5435	4.97373	1.66024	1.04008e-10	1.66901e-09
ENSG00000115687	PASK	65.7267	20.7948	1.65463	2.37404e-33	4.27078e-31
ENSG00000076003	MCM6	103.02	33.181	1.64442	1.8441e-45	9.00448e-43
ENSG00000168078	PBK	24.7181	7.86017	1.64177	3.94903e-15	1.1684e-13
ENSG00000073111	MCM2	110.577	35.4687	1.64091	2.11265e-47	1.20351e-44
ENSG00000164045	CDC25A	26.9661	8.63509	1.63502	3.25629e-16	1.08762e-14
ENSG00000138180	CEP55	39.2844	12.4487	1.62745	8.15235e-22	5.19219e-20
ENSG00000116771	AGMAT	11.4334	3.67551	1.62513	4.26617e-08	4.45926e-07
ENSG00000198885	ITPRIPL1	7.84001	2.56354	1.6204	3.78236e-06	2.75457e-05
ENSG00000276180	H4C9	96.966	32.6347	1.62001	5.28255e-42	1.86784e-39
ENSG00000145050	MANF	26.5904	8.66696	1.6144	6.34516e-16	2.02689e-14
ENSG00000186603	HPDL	15.3962	5.21673	1.60841	2.87304e-10	4.33875e-09
ENSG00000152455	SUV39H2	29.2469	9.68575	1.60282	6.98468e-17	2.59496e-15
ENSG00000196584	XRCC2	21.691	7.08044	1.59763	3.907e-13	8.92258e-12
ENSG00000171848	RRM2	87.6534	29.061	1.58024	7.0444e-39	1.95225e-36
ENSG00000183087	GAS6	98.0588	33.0446	1.57821	7.51187e-42	2.56756e-39
ENSG00000149554	CHEK1	40.2456	13.6942	1.57487	5.5783e-22	3.6433e-20
ENSG00000171320	ESCO2	53.8948	18.0709	1.56783	3.67975e-27	3.73586e-25
ENSG00000101003	GINS1	37.9934	12.9473	1.55653	1.32456e-20	7.5456e-19
ENSG00000111206	FOXM1	31.444	10.7344	1.55395	1.32038e-17	5.37268e-16
ENSG00000085999	RAD54L	12.5423	4.21904	1.55061	2.87303e-08	3.0913e-07
ENSG00000198937	CCDC167	9.5617	3.17343	1.54989	9.95068e-07	8.14002e-06
ENSG00000119326	CTNNAL1	17.1158	5.8242	1.52652	2.56477e-10	3.90775e-09
ENSG00000276043	UHRF1	80.6314	27.9896	1.51806	2.27686e-35	5.30612e-33
ENSG00000077152	UBE2T	24.0462	8.49167	1.50988	1.09867e-13	2.65702e-12
ENSG00000007968	E2F2	12.2711	4.29207	1.50286	7.03097e-08	7.05436e-07
ENSG00000051180	RAD51	16.0205	5.75319	1.49909	8.92443e-10	1.23831e-08
ENSG00000186871	ERCC6L	8.76774	3.18604	1.49841	2.95836e-06	2.19025e-05
ENSG00000276368	H2AC14	190.022	67.6911	1.49311	5.90555e-57	7.56944e-54
ENSG00000100522	GNPNAT1	23.1873	8.13224	1.48985	8.53403e-13	1.86584e-11
ENSG00000147536	GINS4	39.4797	14.5142	1.48512	2.39336e-20	1.32657e-18
ENSG00000170264	FAM161A	4.24836	1.62534	1.48281	0.000564846	0.00236309
ENSG00000165891	E2F7	19.1363	6.83329	1.47945	5.14962e-11	8.78606e-10
ENSG00000133119	RFC3	82.2257	28.951	1.47919	1.98811e-34	4.16043e-32
ENSG00000134291	TMEM106C	37.6664	13.1946	1.47884	5.26938e-19	2.61025e-17
ENSG00000100162	CENPM	14.5064	5.1305	1.47637	9.48731e-09	1.12077e-07
ENSG00000104147	OIP5	11.8059	4.36847	1.44939	2.11563e-07	1.9866e-06
ENSG00000154839	SKA1	18.0561	6.5079	1.43352	5.34295e-10	7.7111e-09
ENSG00000040275	SPDL1	31.4826	11.7361	1.42546	6.40448e-16	2.03949e-14
ENSG00000175832	ETV4	5.05412	1.91162	1.42166	0.000382936	0.00169105
ENSG00000167900	TK1	32.7559	12.0372	1.42036	2.7199e-16	9.17428e-15
ENSG00000143228	NUF2	34.4316	12.4305	1.418	1.13678e-16	4.04743e-15
ENSG00000121152	NCAPH	45.5099	17.0377	1.41358	3.26923e-21	1.96039e-19
ENSG00000171241	SHCBP1	49.5969	18.501	1.40082	2.97729e-22	2.04894e-20
ENSG00000254726	MEX3A	9.97235	3.82259	1.39786	2.68888e-06	2.00376e-05
ENSG00000100479	POLE2	17.7112	6.86184	1.39728	7.95937e-10	1.11344e-08
ENSG00000156970	BUB1B	65.3208	24.6105	1.3934	2.01962e-27	2.09184e-25
ENSG00000196415	PRTN3	646.346	246.58	1.39062	1.46045e-75	4.99183e-72
ENSG00000135476	ESPL1	30.0555	11.5331	1.38538	6.38255e-15	1.82812e-13
ENSG00000125144	MT1G	13.8786	5.29494	1.37555	9.74473e-08	9.60792e-07
ENSG00000115163	CENPA	12.3973	5.03782	1.36675	2.75763e-07	2.5383e-06
ENSG00000146410	MTFR2	21.4961	8.39012	1.36101	4.88795e-11	8.37437e-10
ENSG00000012048	BRCA1	108.006	41.9891	1.36047	1.01242e-37	2.59535e-35
ENSG00000284753	EEF1AKMT4	6.13175	2.40619	1.3584	0.000205428	0.000990808
ENSG00000178409	BEND3	14.3514	5.65299	1.35762	5.29174e-08	5.44247e-07
ENSG00000136492	BRIP1	39.3766	15.518	1.35431	4.03932e-18	1.7258e-16
ENSG00000142731	PLK4	36.6037	14.2384	1.34967	7.12576e-17	2.63782e-15
ENSG00000109805	NCAPG	72.0028	28.0737	1.34797	2.151e-28	2.42378e-26
ENSG00000265817	FSBP	7.40587	2.78833	1.34689	7.98384e-05	0.000425059
ENSG00000162063	CCNF	48.0027	19.0265	1.34542	5.61065e-21	3.23211e-19
ENSG00000112984	KIF20A	42.7301	16.873	1.34254	6.58569e-19	3.2003e-17
ENSG00000017483	SLC38A5	37.3438	15.1902	1.32905	4.86772e-17	1.83506e-15
ENSG00000197238	H4C11	12.4713	5.22729	1.32023	4.78796e-07	4.17836e-06
ENSG00000151725	CENPU	32.1576	13.0445	1.31973	6.54451e-15	1.86929e-13
ENSG00000163808	KIF15	52.5741	20.9117	1.31012	1.5343e-21	9.65195e-20
ENSG00000080986	NDC80	34.7661	13.8457	1.30582	1.70877e-15	5.21481e-14
ENSG00000105173	CCNE1	9.84516	4.14714	1.29585	9.13385e-06	6.14557e-05
ENSG00000111247	RAD51AP1	33.0745	13.2208	1.29422	1.25581e-14	3.4803e-13
ENSG00000165304	MELK	27.2426	10.9792	1.29191	1.50359e-12	3.17239e-11
ENSG00000140905	GCSH	9.89069	3.9452	1.2877	1.28669e-05	8.35046e-05
ENSG00000221926	TRIM16	53.0034	21.801	1.28702	2.12663e-21	1.298e-19
ENSG00000004478	FKBP4	134.382	54.5561	1.28658	1.12195e-39	3.28701e-37
ENSG00000262814	MRPL12	6.3822	2.46179	1.28416	0.000390899	0.00172029
ENSG00000215784	FAM72D	8.17931	3.37698	1.28395	5.68851e-05	0.000314024
ENSG00000109881	CCDC34	9.06758	3.76578	1.2822	2.45525e-05	0.000148795
ENSG00000130396	AFDN	5.27064	2.12756	1.27994	0.000947646	0.00366685
ENSG00000164109	MAD2L1	79.3792	32.7935	1.2798	1.01828e-28	1.18652e-26
ENSG00000170312	CDK1	79.9601	33.3534	1.26591	2.10582e-28	2.39923e-26
ENSG00000133863	TEX15	64.4469	27.1389	1.2655	1.76577e-24	1.48411e-22
ENSG00000237649	KIFC1	41.0482	16.8843	1.26511	4.75701e-17	1.79994e-15
ENSG00000116133	DHCR24	104.548	43.5282	1.26449	8.12115e-34	1.54212e-31
ENSG00000149218	ENDOD1	17.1957	7.1242	1.26253	2.18281e-08	2.40156e-07
ENSG00000128050	PAICS	354.105	147.476	1.25813	4.2091e-59	7.19335e-56
ENSG00000140525	FANCI	102.459	42.5182	1.25316	8.9855e-33	1.43965e-30
ENSG00000145386	CCNA2	99.3381	41.2274	1.25277	3.87754e-32	5.76236e-30
ENSG00000160949	TONSL	45.7597	19.6723	1.25109	1.44425e-18	6.49532e-17
ENSG00000196411	EPHB4	4.31744	1.86382	1.24992	0.0024907	0.00853312
ENSG00000068001	HYAL2	8.74271	3.60807	1.24936	5.40559e-05	0.00029994
ENSG00000177602	HASPIN	17.3562	7.48851	1.24823	1.70118e-08	1.90644e-07
ENSG00000100219	XBP1	160.764	67.8143	1.24788	3.40678e-42	1.24761e-39
ENSG00000126787	DLGAP5	25.1541	10.6585	1.24605	2.31447e-11	4.13459e-10
ENSG00000109971	HSPA8	1940.15	818.024	1.24525	1.64144e-79	8.41565e-76
ENSG00000166123	GPT2	22.0483	9.55392	1.23925	3.38914e-10	5.05855e-09
ENSG00000143942	CHAC2	11.7193	4.92817	1.23867	4.18612e-06	3.02925e-05
ENSG00000049541	RFC2	29.7178	12.7813	1.23829	6.05601e-13	1.3529e-11
ENSG00000185133	INPP5J	4.21989	1.90637	1.23715	0.00274964	0.00928682
ENSG00000138160	KIF11	105.794	44.1011	1.23553	2.16266e-32	3.26116e-30
ENSG00000184162	NR2C2AP	12.0993	5.43509	1.23355	2.2062e-06	1.67697e-05
ENSG00000146670	CDCA5	27.1947	11.3906	1.23132	8.54457e-12	1.62855e-10
ENSG00000188610	FAM72B	6.17981	2.66892	1.22848	0.000555854	0.00232927
ENSG00000275126	H4C13	136.593	59.2271	1.22828	1.83929e-37	4.60001e-35
ENSG00000277161	PIGW	22.9751	10.0145	1.22786	2.13897e-10	3.31815e-09
ENSG00000176208	ATAD5	94.2324	39.8991	1.2272	2.5203e-30	3.2304e-28
ENSG00000197275	RAD54B	5.86502	2.54785	1.22568	0.000735147	0.00295037
ENSG00000134690	CDCA8	27.98	11.9002	1.22553	5.14261e-12	1.00827e-10
ENSG00000184661	CDCA2	40.9067	17.1456	1.22438	3.95323e-16	1.29924e-14
ENSG00000175063	UBE2C	35.2208	15.2846	1.22077	1.32446e-14	3.6508e-13
ENSG00000123473	STIL	41.8956	17.791	1.2193	1.59841e-16	5.61304e-15
ENSG00000138028	CGREF1	17.7513	7.63041	1.21814	2.59829e-08	2.8134e-07
ENSG00000239672	NME1	89.3874	38.3823	1.21424	4.95798e-29	6.05228e-27
ENSG00000161888	SPC24	26.8353	11.4796	1.213	1.7927e-11	3.28256e-10
ENSG00000099901	RANBP1	100.816	43.6172	1.21261	2.45424e-31	3.35543e-29
ENSG00000152253	SPC25	8.4754	3.56614	1.2126	9.94612e-05	0.000517966
ENSG00000101187	SLCO4A1	10.3615	4.30956	1.2109	2.37449e-05	0.000144413
ENSG00000165490	DDIAS	21.3036	9.26518	1.19817	2.00711e-09	2.65291e-08
ENSG00000085840	ORC1	30.8103	13.4378	1.19763	9.95792e-13	2.15874e-11
ENSG00000115541	HSPE1	112.002	48.8872	1.19656	1.12574e-32	1.74899e-30
ENSG00000099194	SCD	317.625	138.577	1.19402	2.02874e-53	1.73356e-50
ENSG00000090889	KIF4A	25.6468	11.2002	1.19335	6.43336e-11	1.0779e-09
ENSG00000185518	SV2B	5.72317	2.37684	1.19041	0.0013588	0.00504093
ENSG00000129173	E2F8	20.73	9.06278	1.19026	3.77297e-09	4.76454e-08
ENSG00000100526	CDKN3	9.95034	4.37192	1.18999	3.50063e-05	0.000202914
ENSG00000197153	H3C12	120.304	54.1091	1.18896	2.57997e-33	4.5612e-31
ENSG00000044574	HSPA5	205.96	90.5171	1.18775	1.77183e-44	7.8993e-42
ENSG00000119280	C1orf198	10.9076	4.86675	1.18656	1.37864e-05	8.88533e-05
ENSG00000198720	ANKRD13B	5.66157	2.47398	1.18105	0.00131866	0.00490979
ENSG00000119547	ONECUT2	9.95695	4.26042	1.17816	4.35839e-05	0.000247641
ENSG00000139428	MMAB	43.1735	18.9549	1.17717	3.05579e-16	1.02399e-14
ENSG00000129810	SGO1	15.1175	7.00356	1.17308	4.07398e-07	3.60436e-06
ENSG00000274997	H2AC12	283.356	126.875	1.17158	2.39942e-49	1.64024e-46
ENSG00000165480	SKA3	46.7382	21.1747	1.16807	2.85828e-17	1.1144e-15
ENSG00000162004	CCDC78	9.72195	4.30956	1.168	5.10303e-05	0.000285193
ENSG00000117399	CDC20	37.9669	17.1205	1.16769	1.18273e-14	3.30456e-13
ENSG00000151692	RNF144A	47.9227	21.2845	1.1672	2.19159e-17	8.67668e-16
ENSG00000186185	KIF18B	20.2779	8.8586	1.16551	1.15029e-08	1.33731e-07
ENSG00000132436	FIGNL1	37.1679	16.7493	1.16519	2.43164e-14	6.44102e-13
ENSG00000286522	H3C2	386.693	173.281	1.16396	5.04678e-55	5.17497e-52
ENSG00000197321	SVIL	14.3094	6.49479	1.1638	1.07638e-06	8.71813e-06
ENSG00000174442	ZWILCH	46.6509	20.8165	1.16368	4.61865e-17	1.75406e-15
ENSG00000088325	TPX2	97.7031	43.8711	1.16302	4.91632e-29	6.05228e-27
ENSG00000135069	PSAT1	81.9404	36.4026	1.16031	8.93346e-26	8.40401e-24
ENSG00000278637	H4C1	77.6009	35.3464	1.15966	5.77111e-25	5.10146e-23
ENSG00000113645	WWC1	5.57379	2.72836	1.15865	0.00140132	0.00515946
ENSG00000183010	PYCR1	43.9847	19.5883	1.15691	4.07121e-16	1.3295e-14
ENSG00000101447	FAM83D	12.0721	5.33267	1.15229	1.0025e-05	6.66305e-05
ENSG00000183598	H3C13	33.7255	15.2974	1.15086	7.78559e-13	1.71316e-11
ENSG00000179218	CALR	726.35	327.708	1.14975	2.12536e-62	4.35869e-59
ENSG00000273703	H2BC14	91.6014	41.6628	1.14344	2.79174e-27	2.86265e-25
ENSG00000117632	STMN1	270.605	122.664	1.13943	4.17218e-47	2.25166e-44
ENSG00000278463	H2AC4	39.6807	17.9721	1.13892	1.45612e-14	3.99226e-13
ENSG00000184489	PTP4A3	9.85073	4.4582	1.13833	6.4667e-05	0.000351775
ENSG00000104381	GDAP1	13.7645	6.1008	1.13554	3.51024e-06	2.56368e-05
ENSG00000139734	DIAPH3	24.8706	10.9022	1.13521	9.11681e-10	1.25989e-08
ENSG00000155755	TMEM237	4.91116	2.3192	1.13143	0.00315692	0.0104403
ENSG00000178999	AURKB	16.5428	7.64485	1.1308	3.24874e-07	2.94021e-06
ENSG00000275714	H3C1	41.82	19.6672	1.12888	3.95392e-15	1.1684e-13
ENSG00000254093	PINX1	19.6499	9.01565	1.12861	3.09657e-08	3.31789e-07
ENSG00000198554	WDHD1	20.4667	9.59737	1.1285	1.40694e-08	1.59764e-07
ENSG00000276903	H2AC16	103.65	47.7155	1.12595	1.46999e-28	1.69363e-26
ENSG00000167670	CHAF1A	41.4324	19.0017	1.11975	9.77153e-15	2.74513e-13
ENSG00000164649	CDCA7L	53.1722	24.7591	1.11919	5.22304e-18	2.22229e-16
ENSG00000072422	RHOBTB1	23.5689	10.618	1.1179	2.86399e-09	3.66633e-08
ENSG00000149418	ST14	26.2415	12.3772	1.11572	2.79341e-10	4.22472e-09
ENSG00000196747	H2AC13	333.131	154.376	1.11517	1.54047e-49	1.12828e-46
ENSG00000101945	SUV39H1	17.5845	8.03363	1.11195	2.41251e-07	2.24075e-06
ENSG00000125319	HROB	4.83697	2.25565	1.11152	0.00402097	0.0128446
ENSG00000112118	MCM3	245.323	113.929	1.11049	6.83991e-44	2.92235e-41
ENSG00000277775	H3C7	18.3792	8.50937	1.10987	1.23187e-07	1.19844e-06
ENSG00000059573	ALDH18A1	92.0986	42.8869	1.10926	2.79893e-26	2.68227e-24
ENSG00000172893	DHCR7	20.3222	9.0904	1.1092	4.30091e-08	4.48642e-07
ENSG00000013573	DDX11	40.0012	19.017	1.10873	2.8072e-14	7.38079e-13
ENSG00000100297	MCM5	121.478	56.0289	1.10825	7.35788e-31	9.67278e-29
ENSG00000126953	TIMM8A	27.9632	13.1261	1.10761	1.03514e-10	1.66368e-09
ENSG00000186193	SAPCD2	26.4714	12.2735	1.10286	4.01549e-10	5.89053e-09
ENSG00000160957	RECQL4	50.2366	23.4346	1.10207	8.73842e-17	3.14399e-15
ENSG00000122966	CIT	48.0308	22.7396	1.10188	2.29762e-16	7.85325e-15
ENSG00000118193	KIF14	81.4194	37.6956	1.10126	6.12282e-24	4.90495e-22
ENSG00000165152	PGAP4	5.56789	2.6158	1.1008	0.00246187	0.00845128
ENSG00000164687	FABP5	80.1286	37.3057	1.1004	2.03794e-23	1.55948e-21
ENSG00000161996	WDR90	39.602	17.9738	1.10025	1.07297e-13	2.60718e-12
ENSG00000087299	L2HGDH	10.4907	4.88526	1.09761	6.36469e-05	0.000346593
ENSG00000137563	GGH	38.0248	17.3621	1.0958	3.11171e-13	7.21889e-12
ENSG00000166508	MCM7	213.158	99.8007	1.09492	2.07899e-40	6.66187e-38
ENSG00000116667	C1orf21	5.99987	2.83115	1.09262	0.00189403	0.00671092
ENSG00000173848	NET1	27.5856	12.5785	1.09243	3.7421e-10	5.53701e-09
ENSG00000114554	PLXNA1	26.0011	12.2735	1.09142	6.78561e-10	9.66384e-09
ENSG00000014138	POLA2	7.51894	3.48222	1.09101	0.000690889	0.00280569
ENSG00000072274	TFRC	572.945	269.075	1.09037	1.22263e-55	1.39298e-52
ENSG00000112742	TTK	72.5318	34.2617	1.09032	6.30285e-22	4.09047e-20
ENSG00000178202	POGLUT3	22.5408	10.7503	1.084	9.15996e-09	1.08335e-07
ENSG00000134057	CCNB1	67.9667	31.5342	1.08266	1.83412e-20	1.02771e-18
ENSG00000197965	MPZL1	42.1064	19.9873	1.08227	2.33455e-14	6.23397e-13
ENSG00000142945	KIF2C	47.154	22.6404	1.08109	9.97304e-16	3.11779e-14
ENSG00000197785	ATAD3A	35.5343	16.7583	1.08023	1.82802e-12	3.8126e-11
ENSG00000169607	CKAP2L	19.5358	9.20547	1.08023	1.00153e-07	9.86518e-07
ENSG00000203760	CENPW	30.2021	13.5755	1.07934	1.83377e-10	2.86638e-09
ENSG00000075131	TIPIN	17.5014	8.36679	1.07357	4.66042e-07	4.07747e-06
ENSG00000003989	SLC7A2	148.508	70.7641	1.07188	6.05711e-33	9.85867e-31
ENSG00000111602	TIMELESS	55.9767	26.6682	1.07102	1.12407e-17	4.61047e-16
ENSG00000131470	PSMC3IP	5.35111	2.52214	1.07065	0.00377154	0.0121233
ENSG00000076382	SPAG5	60.0271	28.6034	1.07031	1.31255e-18	6.00845e-17
ENSG00000104524	PYCR3	23.6116	11.1486	1.07002	7.25688e-09	8.77501e-08
ENSG00000137807	KIF23	43.4717	20.3097	1.06968	3.17627e-14	8.24545e-13
ENSG00000126215	XRCC3	27.9279	13.4959	1.06952	3.12493e-10	4.69839e-09
ENSG00000134824	FADS2	94.5408	45.002	1.06928	2.39137e-25	2.15098e-23
ENSG00000140450	ARRDC4	22.3724	10.5669	1.06733	1.84999e-08	2.053e-07
ENSG00000024526	DEPDC1	30.6802	15.0116	1.06423	5.72877e-11	9.67757e-10
ENSG00000109084	TMEM97	59.7431	28.3788	1.06372	2.52733e-18	1.10771e-16
ENSG00000166851	PLK1	31.2184	14.8126	1.06267	5.92984e-11	1.00008e-09
ENSG00000177380	PPFIA3	11.9416	5.83366	1.06025	3.24365e-05	0.000190495
ENSG00000240972	MIF	42.43	20.5321	1.06014	4.96307e-14	1.26281e-12
ENSG00000163584	RPL22L1	211.308	101.58	1.056	3.7768e-38	9.93009e-36
ENSG00000174669	SLC29A2	21.4727	10.6942	1.055	3.62e-08	3.8307e-07
ENSG00000129195	PIMREG	5.20789	2.58496	1.05347	0.00434262	0.0137309
ENSG00000203814	H2BC18	143.56	69.136	1.05173	1.6356e-31	2.29746e-29
ENSG00000128228	SDF2L1	16.3214	8.24001	1.0511	1.34122e-06	1.06612e-05
ENSG00000185130	H2BC13	178.899	86.6644	1.05016	4.9003e-35	1.09234e-32
ENSG00000187607	ZNF286A	38.4042	18.6905	1.04884	8.38124e-13	1.83635e-11
ENSG00000160298	C21orf58	18.5855	9.10582	1.04821	3.19057e-07	2.89399e-06
ENSG00000111665	CDCA3	18.8606	8.91781	1.04782	3.75755e-07	3.33881e-06
ENSG00000151208	DLG5	4.81653	2.47398	1.04716	0.00575024	0.0174602
ENSG00000109534	GAR1	29.7926	14.4699	1.0455	2.66729e-10	4.03994e-09
ENSG00000152229	PSTPIP2	64.4349	31.3069	1.04519	5.00236e-19	2.51442e-17
ENSG00000148459	PDSS1	27.6835	13.4251	1.0439	9.254e-10	1.27541e-08
ENSG00000184357	H1-5	660.429	321.059	1.04372	1.63813e-53	1.52704e-50
ENSG00000102384	CENPI	16.5415	8.14086	1.04352	1.49508e-06	1.16938e-05
ENSG00000196230	TUBB	1095.98	532.747	1.04003	2.08649e-57	3.05641e-54
ENSG00000110104	CCDC86	23.5684	11.6059	1.03919	1.31804e-08	1.51177e-07
ENSG00000100116	GCAT	7.73022	4.15559	1.03765	0.000714636	0.00288613
ENSG00000241945	PWP2	9.48576	4.73519	1.03496	0.000246643	0.00116279
ENSG00000138821	SLC39A8	41.2387	20.0189	1.03248	3.48146e-13	8.0403e-12
ENSG00000131747	TOP2A	433.485	211.789	1.03247	2.95344e-48	1.78145e-45
ENSG00000179348	GATA2	7.69612	3.93375	1.03197	0.000847797	0.00333973
ENSG00000162073	PAQR4	11.9874	5.87647	1.03084	4.83491e-05	0.000271358
ENSG00000072571	HMMR	60.368	29.5713	1.02858	1.15052e-17	4.70017e-16
ENSG00000089685	BIRC5	45.0907	22.5103	1.02755	3.40212e-14	8.76516e-13
ENSG00000134755	DSC2	11.1294	5.30061	1.02666	0.000107587	0.000555489
ENSG00000124635	H2BC11	176.834	88.4024	1.02624	5.11123e-33	8.73509e-31
ENSG00000096433	ITPR3	8.62154	4.36158	1.02315	0.000499882	0.00211955
ENSG00000188486	H2AX	36.3604	17.4878	1.02116	1.56088e-11	2.88383e-10
ENSG00000184557	SOCS3	5.40409	2.6895	1.01882	0.00501381	0.0155135
ENSG00000123485	HJURP	30.1447	14.8805	1.01833	4.51139e-10	6.58034e-09
ENSG00000221829	FANCG	20.5655	10.1655	1.01787	1.69725e-07	1.61294e-06
ENSG00000080824	HSP90AA1	698.636	345.306	1.01493	1.46995e-51	1.15945e-48
ENSG00000104290	FZD3	13.5954	6.78766	1.01214	1.98424e-05	0.000123162
ENSG00000157193	LRP8	108.422	53.6095	1.01184	1.63567e-25	1.49751e-23
ENSG00000197299	BLM	101.387	50.8383	1.01141	1.51281e-24	1.2927e-22
ENSG00000000460	C1orf112	27.9259	13.3892	1.01098	3.66468e-09	4.64495e-08
ENSG00000164182	NDUFAF2	17.5689	8.98725	1.01065	1.22654e-06	9.86428e-06
ENSG00000172009	THOP1	37.5638	19.1156	1.00973	5.20903e-12	1.0174e-10
ENSG00000138092	CENPO	29.284	14.4418	1.00904	1.01124e-09	1.38813e-08
ENSG00000171208	NETO2	50.64	24.9254	1.00684	6.30897e-15	1.8172e-13
ENSG00000035499	DEPDC1B	19.1157	9.5208	1.00547	5.98313e-07	5.12112e-06
ENSG00000138778	CENPE	87.8351	43.5759	1.00381	3.87143e-22	2.61169e-20
ENSG00000105486	LIG1	56.262	27.9511	1.00151	3.84211e-16	1.26679e-14
ENSG00000164032	H2AZ1	311.913	155.896	1.00002	1.07251e-41	3.54758e-39
ENSG00000108960	MMD	13.1754	7.14527	0.99793	2.58866e-05	0.00015622
ENSG00000082516	GEMIN5	101.824	51.4126	0.996192	4.46009e-24	3.62966e-22
ENSG00000155660	PDIA4	132.846	66.9617	0.995382	5.95444e-28	6.29452e-26
ENSG00000146918	NCAPG2	55.3814	27.8958	0.991404	9.46261e-16	2.96727e-14
ENSG00000228716	DHFR	93.143	47.4051	0.989063	1.42026e-22	1.01841e-20
ENSG00000158169	FANCC	10.4331	5.30251	0.98811	0.000228113	0.00108592
ENSG00000169679	BUB1	72.5049	36.4825	0.986149	4.81931e-19	2.43434e-17
ENSG00000075218	GTSE1	14.9117	7.65337	0.985821	1.17319e-05	7.65744e-05
ENSG00000148019	CEP78	38.8045	19.8223	0.982394	7.54634e-12	1.44636e-10
ENSG00000154920	EME1	11.8901	5.72787	0.980757	0.000134226	0.000676912
ENSG00000165138	ANKS6	6.73638	3.61084	0.979793	0.00253008	0.00864493
ENSG00000051341	POLQ	57.0606	28.3091	0.979194	1.25601e-15	3.89097e-14
ENSG00000115758	ODC1	150.148	76.5108	0.97651	8.7138e-29	1.03897e-26
ENSG00000104341	LAPTM4B	109.385	55.7969	0.976332	2.10508e-24	1.75492e-22
ENSG00000137812	KNL1	139.207	70.091	0.975977	1.95964e-27	2.05042e-25
ENSG00000100285	NEFH	11.5003	5.84911	0.975774	0.000138611	0.000694342
ENSG00000183579	ZNRF3	10.0642	5.09323	0.974506	0.000358352	0.00159832
ENSG00000183814	LIN9	24.6862	12.7813	0.973756	3.33006e-08	3.53849e-07
ENSG00000278828	H3C10	330.487	169.062	0.970359	2.13333e-39	6.07644e-37
ENSG00000151503	NCAPD3	104.596	53.0024	0.96881	2.1534e-23	1.63563e-21
ENSG00000100473	COCH	16.822	8.75615	0.965801	4.76979e-06	3.41308e-05
ENSG00000277462	ZNF670	12.5423	6.56007	0.963872	7.48358e-05	0.000402183
ENSG00000159055	MIS18A	21.42	11.0814	0.963623	3.13429e-07	2.8568e-06
ENSG00000155380	SLC16A1	113.298	57.9065	0.963349	3.07595e-24	2.54361e-22
ENSG00000092621	PHGDH	40.0067	21.0557	0.962459	7.62078e-12	1.4579e-10
ENSG00000119333	DYNC2I2	29.2683	15.0526	0.961414	3.50968e-09	4.45951e-08
ENSG00000123131	PRDX4	74.1105	38.4954	0.961076	1.17728e-18	5.43775e-17
ENSG00000170522	ELOVL6	55.0012	28.4426	0.961037	4.38768e-15	1.28915e-13
ENSG00000029153	BMAL2	52.6555	27.6015	0.960836	1.26169e-14	3.48715e-13
ENSG00000100591	AHSA1	61.4884	31.666	0.959174	2.56497e-16	8.70899e-15
ENSG00000172244	C5orf34	8.87705	4.85231	0.959001	0.000763738	0.00305198
ENSG00000104450	SPAG1	6.46409	3.44313	0.958487	0.00373076	0.0120262
ENSG00000116649	SRM	52.4773	26.8458	0.957473	2.17021e-14	5.84077e-13
ENSG00000025770	NCAPH2	38.2481	19.5255	0.956881	4.50499e-11	7.76372e-10
ENSG00000167553	TUBA1C	186.854	96.6218	0.956863	2.20035e-31	3.04898e-29
ENSG00000158402	CDC25C	7.45601	3.76578	0.956538	0.00232075	0.00801515
ENSG00000183048	SLC25A10	6.54831	3.53366	0.953474	0.00362605	0.0117366
ENSG00000153885	KCTD15	22.797	11.6046	0.951329	2.19647e-07	2.05498e-06
ENSG00000128944	KNSTRN	29.1869	15.4733	0.949389	4.85467e-09	6.03391e-08
ENSG00000169710	FASN	247.448	127.396	0.949041	4.64636e-35	1.05875e-32
ENSG00000146263	MMS22L	101.031	52.8067	0.94641	3.60683e-22	2.4493e-20
ENSG00000117479	SLC19A2	12.7623	6.65415	0.941006	9.93112e-05	0.000517448
ENSG00000123219	CENPK	25.3446	13.7264	0.937038	5.16869e-08	5.33197e-07
ENSG00000167775	CD320	21.2959	11.1679	0.936641	6.15086e-07	5.25153e-06
ENSG00000132646	PCNA	197.504	103.257	0.934769	7.27048e-31	9.67278e-29
ENSG00000169683	LRRC45	20.1015	10.7396	0.934326	1.34581e-06	1.06873e-05
ENSG00000125885	MCM8	21.5603	11.0814	0.932731	6.90783e-07	5.82507e-06
ENSG00000152556	PFKM	7.97582	4.50407	0.932361	0.00172377	0.0061846
ENSG00000158406	H4C8	167.068	88.7021	0.931445	2.1837e-28	2.43388e-26
ENSG00000197905	TEAD4	9.65409	4.91492	0.930303	0.000818795	0.00324167
ENSG00000117593	DARS2	81.3831	42.8631	0.930301	5.70016e-19	2.81007e-17
ENSG00000161800	RACGAP1	67.9996	35.8633	0.929941	8.12272e-17	2.98532e-15
ENSG00000197061	H4C3	303.697	161.832	0.929083	3.91956e-34	7.88063e-32
ENSG00000275221	H2AC15	59.2962	31.8605	0.927305	4.86791e-15	1.42209e-13
ENSG00000161980	POLR3K	18.8414	9.60885	0.926336	4.08251e-06	2.96264e-05
ENSG00000011426	ANLN	86.4565	45.5193	0.925104	1.48414e-19	7.76449e-18
ENSG00000100320	RBFOX2	12.6709	6.79356	0.924407	0.000120021	0.000612896
ENSG00000119686	FLVCR2	31.2626	16.54	0.92438	3.93494e-09	4.94472e-08
ENSG00000132613	MTSS2	14.4579	7.61989	0.924077	4.4167e-05	0.000250354
ENSG00000163170	BOLA3	18.3881	9.96332	0.92284	3.98258e-06	2.89422e-05
ENSG00000168393	DTYMK	30.673	16.4942	0.922093	4.87052e-09	6.03897e-08
ENSG00000086061	DNAJA1	289.803	153.04	0.920963	5.2605e-36	1.25445e-33
ENSG00000120694	HSPH1	301.227	159.336	0.920802	1.44316e-36	3.52338e-34
ENSG00000149636	DSN1	25.6464	13.8301	0.915803	8.78502e-08	8.73731e-07
ENSG00000198056	PRIM1	38.7785	20.7927	0.913573	1.00473e-10	1.61735e-09
ENSG00000121621	KIF18A	27.3185	14.1745	0.913432	5.62229e-08	5.75934e-07
ENSG00000115946	PNO1	56.7477	30.2888	0.913105	2.43628e-14	6.44102e-13
ENSG00000123416	TUBA1B	815.084	432.855	0.912369	2.17074e-45	1.01176e-42
ENSG00000174939	ASPHD1	4.9223	2.68203	0.912174	0.0135679	0.0360054
ENSG00000148773	MKI67	159.491	84.5727	0.910124	1.09285e-26	1.08797e-24
ENSG00000058804	NDC1	112.792	59.8669	0.910017	2.10762e-22	1.48024e-20
ENSG00000198855	FICD	5.64801	3.01465	0.909926	0.00930959	0.0263122
ENSG00000113749	HRH2	45.3031	23.5582	0.905732	1.08427e-11	2.03629e-10
ENSG00000117395	EBNA1BP2	82.8441	44.6149	0.905053	2.35831e-18	1.04684e-16
ENSG00000116701	NCF2	53.8794	28.9954	0.903609	1.25218e-13	3.02115e-12
ENSG00000135698	MPHOSPH6	32.3747	17.1456	0.902508	5.14345e-09	6.35432e-08
ENSG00000179598	PLD6	26.872	14.6119	0.899657	6.65236e-08	6.7073e-07
ENSG00000143314	MRPL24	67.3813	35.9425	0.898317	9.3624e-16	2.94485e-14
ENSG00000147804	SLC39A4	19.1432	10.0997	0.896041	5.64041e-06	3.96958e-05
ENSG00000185347	TEDC1	7.85816	4.55057	0.895812	0.00264534	0.00899083
ENSG00000159147	DONSON	19.1225	10.2182	0.895572	5.20908e-06	3.70121e-05
ENSG00000139725	RHOF	10.4709	5.50018	0.893882	0.000745919	0.00298907
ENSG00000117308	GALE	13.0055	6.9964	0.892652	0.000170206	0.00083507
ENSG00000167513	CDT1	28.2125	15.2849	0.891265	4.55728e-08	4.73939e-07
ENSG00000136933	RABEPK	31.0021	16.7574	0.891235	1.10354e-08	1.28881e-07
ENSG00000166598	HSP90B1	722.337	389.575	0.891211	4.91231e-43	1.93734e-40
ENSG00000143333	RGS16	6.17804	3.32463	0.891015	0.00804971	0.0232709
ENSG00000112312	GMNN	44.461	23.739	0.890019	2.08978e-11	3.77983e-10
ENSG00000073737	DHRS9	24.2414	13.3532	0.888938	3.41003e-07	3.06993e-06
ENSG00000132383	RPA1	67.1646	36.2376	0.88675	1.68075e-15	5.1446e-14
ENSG00000163918	RFC4	36.8534	19.6231	0.886547	9.01982e-10	1.24817e-08
ENSG00000066279	ASPM	206.603	112.032	0.886445	2.2239e-29	2.78096e-27
ENSG00000057019	DCBLD2	8.2977	4.50407	0.886093	0.00250264	0.00856543
ENSG00000107130	NCS1	39.7219	21.3472	0.885231	2.17321e-10	3.36618e-09
ENSG00000134333	LDHA	442.274	240.221	0.883052	1.80617e-38	4.87381e-36
ENSG00000174705	SH3PXD2B	5.6963	3.01465	0.882273	0.0115609	0.0314945
ENSG00000179958	DCTPP1	31.7789	17.5473	0.88222	8.97785e-09	1.06351e-07
ENSG00000111445	RFC5	29.5615	16.3301	0.880719	2.84769e-08	3.06724e-07
ENSG00000184220	CMSS1	40.8201	22.4153	0.880037	1.51512e-10	2.40125e-09
ENSG00000106399	RPA3	39.0797	21.2184	0.879508	3.47013e-10	5.1644e-09
ENSG00000104356	POP1	59.1645	32.5891	0.877754	5.23606e-14	1.32569e-12
ENSG00000138658	ZGRF1	35.6933	19.4187	0.877389	1.79942e-09	2.39785e-08
ENSG00000172000	ZNF556	32.0241	17.1693	0.876691	1.25328e-08	1.44233e-07
ENSG00000117650	NEK2	24.3226	12.9712	0.876539	6.3618e-07	5.4136e-06
ENSG00000091127	PUS7	85.4484	46.2539	0.87569	7.79958e-18	3.26436e-16
ENSG00000007264	MATK	59.8129	33.1621	0.870328	5.55859e-14	1.397e-12
ENSG00000127586	CHTF18	23.2445	12.6607	0.870006	1.0255e-06	8.37223e-06
ENSG00000131351	HAUS8	7.87905	4.31421	0.869684	0.00373365	0.0120317
ENSG00000158234	FAIM	7.46482	4.30956	0.868538	0.00425277	0.0134842
ENSG00000148803	FUOM	12.7623	7.32404	0.868524	0.000236492	0.00112216
ENSG00000079150	FKBP7	11.1628	6.13358	0.867383	0.000625697	0.00258289
ENSG00000173207	CKS1B	37.625	20.5074	0.867318	1.08141e-09	1.47784e-08
ENSG00000164070	HSPA4L	28.2722	15.6059	0.865513	8.83209e-08	8.76711e-07
ENSG00000029993	HMGB3	39.3279	21.5617	0.864747	7.06683e-10	1.00226e-08
ENSG00000135842	NIBAN1	73.7593	41.2007	0.8631	6.13226e-16	1.96501e-14
ENSG00000104635	SLC39A14	129.662	70.9966	0.862679	2.40068e-22	1.6746e-20
ENSG00000167325	RRM1	138.146	76.7118	0.860979	7.22125e-23	5.25154e-21
ENSG00000167004	PDIA3	326.379	179.633	0.86071	4.45893e-34	8.79266e-32
ENSG00000116096	SPR	11.6179	6.16211	0.860475	0.000689809	0.00280242
ENSG00000120334	CENPL	21.1332	11.3129	0.860055	4.62619e-06	3.31959e-05
ENSG00000034053	APBA2	18.0707	10.044	0.859489	1.6788e-05	0.000106131
ENSG00000108641	B9D1	10.2327	5.40549	0.856237	0.00138985	0.00512828
ENSG00000164087	POC1A	16.9201	9.48705	0.855962	3.2198e-05	0.000189311
ENSG00000205208	C4orf46	39.0794	21.538	0.854045	8.89439e-10	1.23581e-08
ENSG00000120437	ACAT2	114.509	63.7919	0.854039	1.34971e-20	7.64639e-19
ENSG00000154640	BTG3	12.2012	6.71265	0.853843	0.000436059	0.00188664
ENSG00000095002	MSH2	57.6506	31.9348	0.851373	3.90121e-13	8.92258e-12
ENSG00000131591	C1orf159	6.65948	3.56614	0.850023	0.00898058	0.025523
ENSG00000112972	HMGCS1	94.7095	53.3587	0.849699	3.25149e-18	1.40678e-16
ENSG00000163697	APBB2	7.99229	4.25925	0.849619	0.00462626	0.0144936
ENSG00000175352	NRIP3	24.8044	13.7352	0.848567	8.27746e-07	6.90619e-06
ENSG00000091651	ORC6	26.8157	14.7936	0.847704	3.16166e-07	2.87408e-06
ENSG00000144381	HSPD1	805.001	447.408	0.847529	2.18912e-40	6.70188e-38
ENSG00000149428	HYOU1	124.201	69.673	0.847037	2.82936e-21	1.7167e-19
ENSG00000136856	SLC2A8	5.18892	2.8276	0.845877	0.0192843	0.0482768
ENSG00000134490	TMEM241	10.6884	5.99554	0.845145	0.00103639	0.00396682
ENSG00000156509	FBXO43	5.18892	2.88899	0.843845	0.0188042	0.0473523
ENSG00000171766	GATM	18.5855	10.5408	0.842781	1.70153e-05	0.000107501
ENSG00000145220	LYAR	52.1914	29.1055	0.841119	5.39041e-12	1.05082e-10
ENSG00000165916	PSMC3	102.358	57.1552	0.839294	8.9362e-19	4.20329e-17
ENSG00000196787	H2AC11	334.719	188.737	0.835627	4.287e-32	6.1914e-30
ENSG00000135451	TROAP	16.7266	9.55706	0.83257	5.22889e-05	0.000291397
ENSG00000114346	ECT2	51.6042	28.6034	0.832129	1.24711e-11	2.32929e-10
ENSG00000113460	BRIX1	81.3515	45.6876	0.831794	4.55094e-16	1.47675e-14
ENSG00000197451	HNRNPAB	176.443	99.1198	0.831102	8.09594e-25	7.09536e-23
ENSG00000075702	WDR62	16.3039	9.10582	0.830034	7.4533e-05	0.000400976
ENSG00000103257	SLC7A5	64.24	36.6099	0.82871	1.04974e-13	2.56288e-12
ENSG00000080822	CLDND1	65.7267	37.161	0.826925	7.3717e-14	1.82143e-12
ENSG00000143977	SNRPG	131.231	74.6059	0.826904	3.90354e-21	2.3137e-19
ENSG00000189337	KAZN	9.08569	4.8233	0.826595	0.00353443	0.0114908
ENSG00000085662	AKR1B1	33.9967	19.1457	0.826044	2.22858e-08	2.44405e-07
ENSG00000177084	POLE	64.3904	35.9831	0.824586	1.83173e-13	4.34782e-12
ENSG00000133169	BEX1	121.029	68.4601	0.824422	3.86289e-20	2.10692e-18
ENSG00000169884	WNT10B	14.6649	7.98105	0.824382	0.000213628	0.00102554
ENSG00000088836	SLC4A11	7.2003	4.14714	0.822186	0.0079327	0.0229779
ENSG00000065485	PDIA5	12.2237	6.78766	0.821294	0.000689191	0.00280102
ENSG00000196739	COL27A1	25.1502	14.0819	0.820694	1.39526e-06	1.09969e-05
ENSG00000075643	MOCOS	6.2975	3.64813	0.82051	0.0122808	0.0331125
ENSG00000183763	TRAIP	7.14223	4.08994	0.817901	0.00832187	0.0238893
ENSG00000117724	CENPF	372.872	210.432	0.817828	1.12279e-32	1.74899e-30
ENSG00000166582	CENPV	17.3467	10.0729	0.817277	5.06181e-05	0.000283318
ENSG00000159199	ATP5MC1	90.871	51.7102	0.816848	8.20606e-17	2.99839e-15
ENSG00000172167	MTBP	32.7499	18.7729	0.815676	5.23382e-08	5.38831e-07
ENSG00000109685	NSD2	105.004	59.8172	0.814172	3.07621e-18	1.33659e-16
ENSG00000109674	NEIL3	32.6302	18.6454	0.813549	5.67267e-08	5.78782e-07
ENSG00000180694	TMEM64	19.837	11.1419	0.813484	1.9261e-05	0.000120208
ENSG00000213551	DNAJC9	65.8376	37.4693	0.812717	2.16787e-13	5.07519e-12
ENSG00000116062	MSH6	107.348	61.5008	0.812659	1.99456e-18	8.89227e-17
ENSG00000170962	PDGFD	8.76274	5.37667	0.812535	0.00349424	0.0113854
ENSG00000176871	WSB2	71.6109	41.0005	0.811513	2.99341e-14	7.79047e-13
ENSG00000138080	EMILIN1	9.13981	5.05768	0.809494	0.00368182	0.0118871
ENSG00000084774	CAD	162.844	93.1753	0.808031	7.33678e-23	5.29798e-21
ENSG00000124207	CSE1L	208.686	119.04	0.807585	1.26324e-25	1.17757e-23
ENSG00000063241	ISOC2	49.5409	28.3054	0.807446	9.32364e-11	1.51273e-09
ENSG00000112294	ALDH5A1	40.3237	23.5763	0.807173	2.53921e-09	3.2751e-08
ENSG00000153391	INO80C	7.02465	3.93375	0.806721	0.0101577	0.0282668
ENSG00000137124	ALDH1B1	70.4886	40.3521	0.803028	6.8938e-14	1.7116e-12
ENSG00000106484	MEST	37.4583	21.1839	0.801951	1.24427e-08	1.43356e-07
ENSG00000053372	MRTO4	106	61.3663	0.801714	7.59661e-18	3.19245e-16
ENSG00000166197	NOLC1	209.391	120.268	0.799569	2.28288e-25	2.07156e-23
ENSG00000183856	IQGAP3	42.669	24.1271	0.799114	1.75454e-09	2.3487e-08
ENSG00000070159	PTPN3	14.8225	8.47217	0.798317	0.000265079	0.00123327
ENSG00000198901	PRC1	9.06758	5.343	0.796695	0.0037913	0.012183
ENSG00000114107	CEP70	112.902	64.549	0.796137	2.76049e-18	1.20452e-16
ENSG00000147400	CETN2	16.2325	9.43672	0.796101	0.000140159	0.000700724
ENSG00000066583	ISOC1	17.7982	10.0355	0.794651	7.36424e-05	0.000396601
ENSG00000198695	MT-ND6	89.0727	49.8377	0.794153	7.33688e-15	2.084e-13
ENSG00000110079	MS4A4A	6.17981	3.67551	0.793549	0.0154835	0.040174
ENSG00000183527	PSMG1	50.8029	29.7472	0.789681	9.28813e-11	1.51145e-09
ENSG00000183207	RUVBL2	110.789	63.6746	0.787644	9.43324e-18	3.91613e-16
ENSG00000274641	H2BC17	196.1	114.058	0.787515	4.56768e-24	3.68795e-22
ENSG00000196793	ZNF239	8.35036	4.78364	0.785866	0.00637994	0.0191063
ENSG00000137135	ARHGEF39	11.8004	6.68871	0.785214	0.00132784	0.00493803
ENSG00000273542	H4C12	43.4344	25.3508	0.783386	2.63879e-09	3.39926e-08
ENSG00000165732	DDX21	675.617	393.264	0.780183	1.97239e-34	4.16043e-32
ENSG00000183605	SFXN4	66.0641	39.1858	0.779671	9.67439e-13	2.10618e-11
ENSG00000131061	ZNF341	5.91711	3.46924	0.778713	0.0201595	0.0500523
ENSG00000176974	SHMT1	20.6962	12.6448	0.777756	2.13059e-05	0.000131292
ENSG00000145604	SKP2	53.4007	31.5563	0.777115	6.08632e-11	1.02478e-09
ENSG00000136159	NUDT15	44.7031	26.8191	0.77517	1.69357e-09	2.27302e-08
ENSG00000145494	NDUFS6	53.1802	30.8091	0.774496	9.03004e-11	1.47678e-09
ENSG00000173436	MICOS10	26.9709	15.5635	0.774209	2.1305e-06	1.62304e-05
ENSG00000120800	UTP20	158.357	92.0898	0.77385	5.56383e-21	3.22325e-19
ENSG00000090861	AARS1	138.927	81.1262	0.773837	1.04969e-19	5.60598e-18
ENSG00000188312	CENPP	15.7466	9.10527	0.773773	0.000243224	0.00115038
ENSG00000100714	MTHFD1	71.1658	42.4689	0.771304	3.30798e-13	7.6569e-12
ENSG00000161981	SNRNP25	39.9751	23.2457	0.769392	1.35832e-08	1.5531e-07
ENSG00000175643	RMI2	6.14068	3.74308	0.768224	0.0189295	0.0476209
ENSG00000112029	FBXO5	58.1242	34.6277	0.766313	2.17861e-11	3.91233e-10
ENSG00000144120	TMEM177	10.1034	5.86109	0.76587	0.00348042	0.0113584
ENSG00000178921	PFAS	123.171	72.859	0.765835	3.56096e-18	1.52779e-16
ENSG00000130005	GAMT	13.1887	7.37723	0.765422	0.00102799	0.00394056
ENSG00000278705	H4C2	146.386	87.5091	0.765202	1.21605e-19	6.4275e-18
ENSG00000185480	PARPBP	43.4563	25.393	0.765031	4.3144e-09	5.3951e-08
ENSG00000188878	FBF1	6.37189	3.8876	0.763327	0.0176841	0.0449734
ENSG00000149503	INCENP	51.3859	30.772	0.761235	2.54543e-10	3.88405e-09
ENSG00000167085	PHB1	145.752	86.9052	0.76089	1.17868e-19	6.26225e-18
ENSG00000175792	RUVBL1	100.075	59.7094	0.76069	5.32488e-16	1.71164e-14
ENSG00000114767	RRP9	39.8807	23.4385	0.760533	1.84637e-08	2.05121e-07
ENSG00000198208	RPS6KL1	4.99523	3.03124	0.759581	0.0338631	0.0767077
ENSG00000172336	POP7	16.9427	9.62657	0.758365	0.000223452	0.00106621
ENSG00000145912	NHP2	89.4267	53.667	0.755136	1.05595e-14	2.95838e-13
ENSG00000163376	KBTBD8	43.7699	25.7416	0.754911	5.65978e-09	6.93374e-08
ENSG00000128708	HAT1	85.5465	50.5711	0.754752	2.42487e-14	6.44102e-13
ENSG00000164338	UTP15	46.4801	27.5732	0.753356	2.20923e-09	2.89686e-08
ENSG00000143515	ATP8B2	27.2027	16.5361	0.752339	2.74455e-06	2.04376e-05
ENSG00000101255	TRIB3	18.6102	10.9155	0.75079	0.000105462	0.000545888
ENSG00000140835	CHST4	8.46894	5.08141	0.749711	0.00825113	0.0237219
ENSG00000111305	GSG1	7.42803	4.56707	0.74918	0.0123975	0.0333834
ENSG00000182481	KPNA2	168.674	100.917	0.748899	1.07623e-20	6.16519e-19
ENSG00000179041	RRS1	67.0152	40.2803	0.748849	3.73164e-12	7.44441e-11
ENSG00000105750	ZNF85	14.5373	8.92006	0.748037	0.000538142	0.00226152
ENSG00000164466	SFXN1	70.1212	41.8674	0.747288	1.85415e-12	3.85648e-11
ENSG00000112208	BAG2	85.5144	50.8849	0.747257	6.18488e-14	1.54682e-12
ENSG00000198039	ZNF273	25.2011	15.2106	0.74689	7.31289e-06	5.03602e-05
ENSG00000177238	TRIM72	9.54105	5.67158	0.745055	0.00536984	0.0164463
ENSG00000232838	PET117	6.92093	4.24274	0.744453	0.0160084	0.0413581
ENSG00000074696	HACD3	75.343	45.0088	0.743918	5.96195e-13	1.3348e-11
ENSG00000136824	SMC2	136.99	81.4969	0.743102	2.47958e-18	1.09593e-16
ENSG00000176894	PXMP2	8.99478	5.37667	0.742872	0.00690187	0.0204366
ENSG00000162746	FCRLB	5.18892	3.09506	0.742308	0.0356416	0.080059
ENSG00000275832	ARHGAP23	7.06665	4.37535	0.741925	0.015261	0.0396882
ENSG00000108384	RAD51C	28.0152	17.0894	0.740851	2.83606e-06	2.10731e-05
ENSG00000113356	POLR3G	23.7786	14.1586	0.740468	1.62256e-05	0.000102829
ENSG00000187840	EIF4EBP1	65.4699	38.5684	0.739682	1.46119e-11	2.71924e-10
ENSG00000130204	TOMM40	69.0456	41.3705	0.737289	4.29417e-12	8.46778e-11
ENSG00000132780	NASP	150.761	90.9401	0.736234	5.22232e-19	2.61025e-17
ENSG00000188229	TUBB4B	166.001	99.7698	0.735726	6.5829e-20	3.53409e-18
ENSG00000136010	ALDH1L2	20.6315	11.9892	0.734897	7.21365e-05	0.000389309
ENSG00000101773	RBBP8	42.9141	26.4083	0.733567	1.50788e-08	1.70285e-07
ENSG00000101361	NOP56	303.756	182.791	0.733206	6.29081e-26	5.97277e-24
ENSG00000135052	GOLM1	6.10668	3.7108	0.733149	0.0253657	0.0607001
ENSG00000135776	ABCB10	331.101	199.02	0.732812	9.05727e-27	9.10523e-25
ENSG00000126814	TRMT5	20.9613	12.4346	0.73258	5.82036e-05	0.000319668
ENSG00000140854	KATNB1	25.5453	15.4201	0.732484	9.48228e-06	6.36747e-05
ENSG00000161647	MPP3	10.1499	6.07857	0.732383	0.00472433	0.0147595
ENSG00000149054	ZNF215	20.615	12.884	0.731061	5.80754e-05	0.000319306
ENSG00000007080	CCDC124	17.9704	11.022	0.730943	0.000195982	0.000951064
ENSG00000073536	NLE1	57.1368	34.6103	0.73019	1.73656e-10	2.72273e-09
ENSG00000117877	POLR1G	29.851	18.4863	0.73003	1.84872e-06	1.42425e-05
ENSG00000123374	CDK2	38.583	23.5552	0.729745	7.94062e-08	7.94372e-07
ENSG00000101868	POLA1	73.7842	43.9293	0.729368	2.4506e-12	5.02568e-11
ENSG00000080839	RBL1	77.0228	46.2821	0.727693	1.05413e-12	2.26606e-11
ENSG00000154734	ADAMTS1	45.3435	26.9729	0.726511	1.19367e-08	1.38178e-07
ENSG00000166025	AMOTL1	15.6943	9.26518	0.725585	0.0005584	0.00233803
ENSG00000131462	TUBG1	15.6503	9.83214	0.724254	0.000471235	0.00201503
ENSG00000189306	RRP7A	114.859	69.4967	0.723039	5.25668e-16	1.69503e-14
ENSG00000142856	ITGB3BP	24.3127	14.8976	0.722992	1.81875e-05	0.000114274
ENSG00000080608	PUM3	133.047	80.9039	0.721673	2.60948e-17	1.02128e-15
ENSG00000196497	IPO4	8.02103	4.89448	0.721514	0.012473	0.033578
ENSG00000188343	CIBAR1	31.4217	19.4231	0.721351	1.35774e-06	1.07591e-05
ENSG00000170515	PA2G4	205.277	125.015	0.721092	1.94001e-21	1.19836e-19
ENSG00000166532	RIMKLB	13.312	8.06353	0.720371	0.00144453	0.00530143
ENSG00000163507	CIP2A	39.5136	23.9588	0.719807	8.81901e-08	8.7626e-07
ENSG00000198824	CHAMP1	47.6938	29.0771	0.719441	5.70064e-09	6.96694e-08
ENSG00000197903	H2BC12	459.782	280.017	0.718372	3.21345e-28	3.50539e-26
ENSG00000137168	PPIL1	68.1931	41.3571	0.718115	1.60271e-11	2.95049e-10
ENSG00000105447	GRWD1	73.3558	44.6656	0.717838	4.19377e-12	8.31404e-11
ENSG00000241468	ATP5MF	79.8895	48.0567	0.717761	1.08144e-12	2.31022e-11
ENSG00000196305	IARS1	453.656	276.11	0.717709	2.83236e-28	3.12291e-26
ENSG00000132661	NXT1	17.1158	10.399	0.715091	0.000341901	0.00153362
ENSG00000133619	KRBA1	5.73656	3.64813	0.715061	0.0323284	0.0738463
ENSG00000261236	BOP1	130.143	79.9222	0.714497	7.91846e-17	2.92071e-15
ENSG00000149548	CCDC15	13.43	8.01864	0.713317	0.00160095	0.0057958
ENSG00000167721	TSR1	139.529	84.6405	0.713257	2.21208e-17	8.7241e-16
ENSG00000100350	FOXRED2	16.1717	10.0609	0.712888	0.000475591	0.00202943
ENSG00000117298	ECE1	12.5867	7.9584	0.712638	0.00198309	0.00697439
ENSG00000188522	FAM83G	14.5064	8.80923	0.712469	0.000996093	0.00383119
ENSG00000156802	ATAD2	268.939	163.575	0.712221	1.2199e-23	9.47641e-22
ENSG00000100075	SLC25A1	57.2495	34.542	0.711383	6.01657e-10	8.61646e-09
ENSG00000103550	KNOP1	45.6342	28.6057	0.71101	1.3844e-08	1.57554e-07
ENSG00000132423	COQ3	17.9044	10.438	0.709844	0.000353896	0.00158189
ENSG00000135632	SMYD5	27.2064	16.0864	0.709577	1.14961e-05	7.52196e-05
ENSG00000183741	CBX6	164.765	100.341	0.709481	9.07225e-19	4.2478e-17
ENSG00000104549	SQLE	275.846	168.869	0.709452	1.21188e-23	9.47641e-22
ENSG00000169255	B3GALNT1	11.9984	7.38538	0.70897	0.00276768	0.00933546
ENSG00000120802	TMPO	381.344	232.938	0.708415	1.69985e-26	1.67599e-24
ENSG00000133027	PEMT	11.5592	7.07123	0.706828	0.0034621	0.0113023
ENSG00000196550	FAM72A	5.27064	3.17658	0.706525	0.0438341	0.094686
ENSG00000198176	TFDP1	223.042	136.84	0.706102	1.38e-21	8.73487e-20
ENSG00000172115	CYCS	390.442	238.851	0.705867	1.84859e-26	1.80528e-24
ENSG00000175322	ZNF519	14.2441	8.63044	0.705557	0.00125618	0.0047062
ENSG00000173456	RNF26	14.2141	8.96379	0.704471	0.00117851	0.00445073
ENSG00000138346	DNA2	27.8418	16.8499	0.70343	8.97748e-06	6.05626e-05
ENSG00000101445	PPP1R16B	8.13902	4.9434	0.701744	0.014515	0.0380074
ENSG00000116830	TTF2	109.169	67.1476	0.701036	7.70346e-15	2.18208e-13
ENSG00000197506	SLC28A3	10.3984	6.6549	0.699524	0.0055168	0.0168161
ENSG00000108479	GALK1	24.5946	15.2163	0.699217	2.96761e-05	0.000176507
ENSG00000185198	PRSS57	99.5956	61.8766	0.698904	7.02758e-14	1.7406e-12
ENSG00000117143	UAP1	38.6117	23.4857	0.698706	2.63556e-07	2.43469e-06
ENSG00000160124	MIX23	33.1609	20.3457	0.698414	1.54195e-06	1.2006e-05
ENSG00000143479	DYRK3	12.2711	7.50055	0.698355	0.00294103	0.00982963
ENSG00000213694	S1PR3	6.27135	4.10584	0.698186	0.0285682	0.0669726
ENSG00000176076	KCNE5	5.66157	3.46635	0.697016	0.0392559	0.0865469
ENSG00000185875	THNSL1	17.4889	11.0814	0.696976	0.000372525	0.00165434
ENSG00000132768	DPH2	67.3912	41.8675	0.691753	7.90584e-11	1.30542e-09
ENSG00000105197	TIMM50	52.4139	32.1379	0.691047	4.86967e-09	6.03897e-08
ENSG00000138182	KIF20B	163.497	100.906	0.690056	8.40803e-18	3.50471e-16
ENSG00000164818	DNAAF5	36.0042	21.6337	0.689868	9.93354e-07	8.13566e-06
ENSG00000103522	IL21R	10.6112	6.48089	0.689536	0.00650945	0.0194544
ENSG00000065057	NTHL1	18.3278	11.1755	0.68939	0.000356009	0.00158925
ENSG00000180549	FUT7	17.3713	10.8177	0.688745	0.000484088	0.0020614
ENSG00000134243	SORT1	174.304	107.665	0.688458	1.96316e-18	8.79052e-17
ENSG00000075239	ACAT1	133.063	82.3685	0.688157	5.01469e-16	1.6221e-14
ENSG00000160752	FDPS	135.687	83.7587	0.688016	3.36615e-16	1.12067e-14
ENSG00000150768	DLAT	118.357	72.9974	0.687594	6.69098e-15	1.90582e-13
ENSG00000112578	BYSL	33.0477	20.8843	0.686698	2.08422e-06	1.59133e-05
ENSG00000158286	RNF207	10.0795	6.37168	0.686631	0.00742341	0.0217237
ENSG00000206053	JPT2	57.3774	35.975	0.686373	1.30486e-09	1.76517e-08
ENSG00000198826	ARHGAP11A	207.52	128.67	0.686006	6.51085e-20	3.5138e-18
ENSG00000160208	RRP1B	90.2135	56.0503	0.685466	7.76708e-13	1.71277e-11
ENSG00000149485	FADS1	133.97	83.5291	0.685136	6.82337e-16	2.16616e-14
ENSG00000141068	KSR1	29.6555	18.1025	0.684137	8.30587e-06	5.65903e-05
ENSG00000121690	DEPDC7	15.1681	9.83877	0.683319	0.00105976	0.00404268
ENSG00000196365	LONP1	84.4526	53.3148	0.683097	2.84002e-12	5.76665e-11
ENSG00000166483	WEE1	50.6922	31.1455	0.682691	1.21423e-08	1.40369e-07
ENSG00000184232	OAF	14.8808	9.09371	0.682609	0.00138258	0.00511065
ENSG00000075618	FSCN1	28.1156	17.4134	0.680481	1.51249e-05	9.63898e-05
ENSG00000106266	SNX8	18.6901	11.8343	0.679492	0.000334169	0.00150288
ENSG00000089220	PEBP1	264.396	165.447	0.679231	7.67758e-22	4.92037e-20
ENSG00000178718	RPP25	15.9444	10.1655	0.678217	0.000883913	0.00346076
ENSG00000139514	SLC7A1	105.964	65.9366	0.678198	7.96078e-14	1.95755e-12
ENSG00000145375	SPATA5	72.0269	45.1704	0.678175	6.89907e-11	1.15004e-09
ENSG00000175768	TOMM5	29.2447	18.2382	0.678041	1.00257e-05	6.66305e-05
ENSG00000052802	MSMO1	59.8666	37.4907	0.677303	1.08237e-09	1.47784e-08
ENSG00000070785	EIF2B3	46.2989	28.535	0.676566	5.5273e-08	5.67336e-07
ENSG00000100632	ERH	85.9374	53.9971	0.676121	3.59926e-12	7.22998e-11
ENSG00000138758	SEPTIN11	98.4433	60.9716	0.674978	4.17461e-13	9.44955e-12
ENSG00000156876	SASS6	20.3502	12.6607	0.674736	0.000215238	0.00103133
ENSG00000167088	SNRPD1	132.269	83.1901	0.674415	1.76286e-15	5.36391e-14
ENSG00000056050	HPF1	19.5941	12.4591	0.674408	0.000262826	0.00122501
ENSG00000107949	BCCIP	109.984	68.9043	0.673871	6.02008e-14	1.50929e-12
ENSG00000198042	MAK16	161.681	101.892	0.673169	4.26328e-17	1.63118e-15
ENSG00000150779	TIMM8B	68.5008	43.601	0.672879	1.69002e-10	2.6579e-09
ENSG00000033050	ABCF2	27.9632	17.9121	0.672139	1.65937e-05	0.000105032
ENSG00000120885	CLU	11.281	7.09176	0.671748	0.00573533	0.0174252
ENSG00000086289	EPDR1	15.1066	9.34812	0.671346	0.00146509	0.00536536
ENSG00000108829	LRRC59	162.442	101.161	0.671257	5.27412e-17	1.98098e-15
ENSG00000165501	LRR1	31.5372	20.0341	0.670914	5.36471e-06	3.80164e-05
ENSG00000179222	MAGED1	16.3254	10.2666	0.669966	0.000921734	0.00358417
ENSG00000116237	ICMT	74.6001	46.1524	0.669854	6.49441e-11	1.08459e-09
ENSG00000249115	HAUS5	21.9202	13.7447	0.669832	0.000136223	0.000684383
ENSG00000118894	EEF2KMT	18.6226	11.7549	0.668473	0.000419645	0.00182577
ENSG00000143870	PDIA6	345.291	217.662	0.668099	2.69598e-23	2.03269e-21
ENSG00000101000	PROCR	7.49266	4.86984	0.667101	0.0232571	0.0564044
ENSG00000128973	CLN6	28.4607	18.4007	0.667086	1.54241e-05	9.81744e-05
ENSG00000198890	PRMT6	31.2289	19.181	0.666207	8.42504e-06	5.72501e-05
ENSG00000138780	GSTCD	31.8801	20.3008	0.66596	5.50659e-06	3.8834e-05
ENSG00000132507	EIF5A	302.134	191.2	0.665261	3.07346e-22	2.10102e-20
ENSG00000060688	SNRNP40	91.3288	57.7895	0.664218	2.61517e-12	5.34182e-11
ENSG00000106565	TMEM176B	10.1908	6.3243	0.663953	0.00953839	0.0268478
ENSG00000108561	C1QBP	308.159	194.288	0.663496	2.53866e-22	1.75888e-20
ENSG00000126457	PRMT1	181.452	115.185	0.662843	9.51343e-18	3.9335e-16
ENSG00000075336	TIMM21	34.2696	21.4562	0.662839	3.21118e-06	2.36718e-05
ENSG00000172339	ALG14	5.83317	3.64813	0.662828	0.0458128	0.0980924
ENSG00000163528	CHCHD4	30.6326	19.3514	0.662786	9.79686e-06	6.54869e-05
ENSG00000115053	NCL	1040.8	657.515	0.662219	4.34206e-28	4.63786e-26
ENSG00000113758	DBN1	16.7842	10.8242	0.661577	0.000868596	0.00341248
ENSG00000109107	ALDOC	19.9461	12.8626	0.658975	0.00030553	0.00138808
ENSG00000184445	KNTC1	166.006	104.846	0.658635	8.34485e-17	3.03433e-15
ENSG00000138035	PNPT1	122.743	77.9962	0.658057	2.31142e-14	6.18833e-13
ENSG00000103356	EARS2	66.9358	42.1864	0.657538	7.43839e-10	1.04771e-08
ENSG00000174775	HRAS	12.3521	7.92685	0.656968	0.00444758	0.0140238
ENSG00000176834	VSIG10	49.2957	30.6573	0.656374	5.63621e-08	5.76209e-07
ENSG00000147224	PRPS1	43.7399	27.5655	0.655816	2.32713e-07	2.16931e-06
ENSG00000160818	GPATCH4	81.2469	51.5558	0.655578	3.057e-11	5.38599e-10
ENSG00000168439	STIP1	182.032	115.797	0.655092	1.85159e-17	7.41647e-16
ENSG00000055044	NOP58	191.43	121.673	0.653919	1.03267e-17	4.25262e-16
ENSG00000156381	ANKRD9	6.69886	4.50407	0.652156	0.0339203	0.0767981
ENSG00000147955	SIGMAR1	55.3636	34.7348	0.651324	1.34015e-08	1.53541e-07
ENSG00000166171	DPCD	11.9544	7.73027	0.651153	0.00546938	0.0166864
ENSG00000089050	RBBP9	18.4101	11.4678	0.650729	0.000689101	0.00280102
ENSG00000106628	POLD2	62.4637	39.8836	0.650373	2.10707e-09	2.77354e-08
ENSG00000129484	PARP2	15.8742	10.3918	0.649773	0.00138103	0.00510676
ENSG00000181061	HIGD1A	37.6893	23.5128	0.649493	1.88206e-06	1.44885e-05
ENSG00000102967	DHODH	38.4062	24.2905	0.648592	1.44052e-06	1.13102e-05
ENSG00000058056	USP13	35.0233	21.7285	0.648323	4.94375e-06	3.53017e-05
ENSG00000089048	ESF1	94.287	59.3939	0.64783	8.11816e-12	1.55016e-10
ENSG00000116985	BMP8B	43.3298	28.1854	0.6476	3.07848e-07	2.81093e-06
ENSG00000121957	GPSM2	25.7585	16.4567	0.647174	6.33458e-05	0.000345321
ENSG00000165704	HPRT1	27.8937	17.7238	0.646663	3.45144e-05	0.000200516
ENSG00000100567	PSMA3	77.2179	49.1021	0.644814	1.38228e-10	2.1941e-09
ENSG00000048162	NOP16	76.8668	49.9873	0.644511	1.35209e-10	2.15284e-09
ENSG00000173638	SLC19A1	29.3804	18.8778	0.64416	2.44487e-05	0.000148254
ENSG00000112877	CEP72	11.2605	7.06697	0.644151	0.00808966	0.02336
ENSG00000123989	CHPF	6.77369	4.4039	0.643497	0.036967	0.0823684
ENSG00000183684	ALYREF	78.2205	50.3952	0.643142	1.21008e-10	1.93574e-09
ENSG00000130816	DNMT1	212.479	136.056	0.643016	3.51007e-18	1.51228e-16
ENSG00000164038	SLC9B2	28.3086	17.9916	0.642693	3.35475e-05	0.000196009
ENSG00000148288	GBGT1	31.6004	20.2761	0.642533	1.24221e-05	8.07712e-05
ENSG00000105948	TTC26	8.01693	5.3804	0.642377	0.0229675	0.0558343
ENSG00000196083	IL1RAP	99.5296	64.233	0.641459	2.75624e-12	5.60763e-11
ENSG00000173599	PC	20.4485	12.9065	0.641224	0.00040121	0.00175888
ENSG00000146281	PM20D2	173.508	111.326	0.63998	2.63087e-16	8.90328e-15
ENSG00000145293	ENOPH1	64.4017	41.2293	0.639648	2.65067e-09	3.41028e-08
ENSG00000160050	CCDC28B	10.4593	6.97343	0.638902	0.0101583	0.0282668
ENSG00000006625	GGCT	62.4732	40.5769	0.638157	3.81545e-09	4.81226e-08
ENSG00000159593	NAE1	81.5161	52.5333	0.63746	8.64969e-11	1.41684e-09
ENSG00000123975	CKS2	55.4051	35.889	0.637083	2.20924e-08	2.42803e-07
ENSG00000166348	USP54	17.4531	11.2493	0.63703	0.00105478	0.00402519
ENSG00000164405	UQCRQ	109.243	70.545	0.636772	8.07666e-13	1.77341e-11
ENSG00000140006	WDR89	29.5091	18.6806	0.636013	2.93298e-05	0.00017465
ENSG00000176619	LMNB2	103.956	66.3735	0.635897	2.23009e-12	4.60108e-11
ENSG00000213585	VDAC1	252.321	161.8	0.635471	3.07404e-19	1.57606e-17
ENSG00000130826	DKC1	172.852	111.623	0.63509	3.67382e-16	1.21521e-14
ENSG00000111641	NOP2	7.37176	4.69052	0.634396	0.0327541	0.0746024
ENSG00000162607	USP1	113.056	73.1503	0.634194	1.14729e-12	2.44581e-11
ENSG00000143401	ANP32E	342.415	220.263	0.633885	2.94725e-21	1.77771e-19
ENSG00000065183	WDR3	180.819	116.507	0.633382	1.8515e-16	6.45757e-15
ENSG00000108439	PNPO	43.013	27.6309	0.633172	6.33969e-07	5.39927e-06
ENSG00000275379	H3C11	94.1942	61.6213	0.633106	2.32919e-11	4.15366e-10
ENSG00000111581	NUP107	95.3769	61.2417	0.633046	1.02389e-11	1.92642e-10
ENSG00000002549	LAP3	106.255	69.014	0.632024	1.82933e-12	3.8126e-11
ENSG00000130520	LSM4	56.3008	36.6387	0.631816	2.14284e-08	2.36012e-07
ENSG00000134202	GSTM3	22.6876	15.014	0.631548	0.000213419	0.00102501
ENSG00000100372	SLC25A17	25.3615	16.2665	0.631094	0.000105874	0.000547747
ENSG00000164815	ORC5	36.1564	23.8607	0.630868	4.2501e-06	3.07121e-05
ENSG00000093217	XYLB	10.9917	7.14738	0.630823	0.00977354	0.0273433
ENSG00000128626	MRPS12	38.9102	24.9544	0.630754	2.13429e-06	1.62472e-05
ENSG00000174173	TRMT10C	61.2584	39.5481	0.630505	8.07853e-09	9.65469e-08
ENSG00000025772	TOMM34	34.9983	22.4715	0.630228	6.51773e-06	4.55575e-05
ENSG00000060982	BCAT1	483.365	312.338	0.630178	3.75897e-23	2.75758e-21
ENSG00000203668	CHML	249.778	161.609	0.629932	6.40432e-19	3.12714e-17
ENSG00000278619	MRM1	20.1587	13.2787	0.6299	0.000483479	0.00205966
ENSG00000182676	PPP1R27	274.087	177.429	0.629819	1.36743e-19	7.1906e-18
ENSG00000100373	UPK3A	9.02761	5.83366	0.629684	0.019138	0.0480118
ENSG00000179409	GEMIN4	47.3733	30.9704	0.629393	2.10853e-07	1.98175e-06
ENSG00000079616	KIF22	74.785	49.221	0.629298	4.71886e-10	6.86344e-09
ENSG00000164611	PTTG1	43.2364	28.2942	0.629067	6.3287e-07	5.39439e-06
ENSG00000101333	PLCB4	5.44047	3.59972	0.628398	0.0629843	0.127385
ENSG00000106351	AGFG2	7.01373	4.28155	0.628335	0.0413254	0.090352
ENSG00000132004	FBXW9	10.3254	6.93812	0.626914	0.0120127	0.0325353
ENSG00000163811	WDR43	260.822	169.172	0.626696	4.25166e-19	2.15825e-17
ENSG00000186767	SPIN4	50.6056	32.7231	0.625511	1.15498e-07	1.13008e-06
ENSG00000131876	SNRPA1	47.408	30.3047	0.624764	3.0289e-07	2.76812e-06
ENSG00000180992	MRPL14	56.9847	37.0245	0.624742	2.78039e-08	2.99791e-07
ENSG00000204394	VARS1	210.154	135.67	0.624374	3.24432e-17	1.26012e-15
ENSG00000130193	THEM6	15.9733	10.6773	0.623366	0.00205829	0.00721809
ENSG00000148426	PROSER2	6.60164	4.56707	0.623208	0.0429206	0.0929832
ENSG00000106462	EZH2	50.4503	32.6878	0.622504	1.43542e-07	1.37945e-06
ENSG00000163535	SGO2	60.0063	38.5398	0.622208	1.69447e-08	1.90099e-07
ENSG00000065268	WDR18	23.5419	15.5567	0.622085	0.000213392	0.00102501
ENSG00000156299	TIAM1	16.084	10.249	0.621377	0.00219914	0.00764926
ENSG00000165802	NSMF	30.6505	19.3959	0.621004	3.37287e-05	0.000196956
ENSG00000113569	NUP155	148.681	96.6844	0.619394	1.88447e-14	5.12557e-13
ENSG00000121053	EPX	10.673	7.59089	0.618754	0.0112529	0.0308193
ENSG00000106244	PDAP1	84.9397	56.5343	0.617483	1.57778e-10	2.48518e-09
ENSG00000165060	FXN	20.4007	12.7392	0.617322	0.000761703	0.00304552
ENSG00000136997	MYC	480.499	313.689	0.617162	1.97558e-22	1.39711e-20
ENSG00000151693	ASAP2	9.34727	6.23007	0.617049	0.0187225	0.047216
ENSG00000165724	ZMYND19	26.8194	17.9822	0.617024	8.77083e-05	0.000463111
ENSG00000077984	CST7	14.9791	9.88198	0.616379	0.00308477	0.0102399
ENSG00000006634	DBF4	59.2197	38.7508	0.61545	2.44219e-08	2.65559e-07
ENSG00000163344	PMVK	26.8157	17.3011	0.614975	0.000102445	0.000531615
ENSG00000136026	CKAP4	3.92664	2.7576	0.614897	0.110249	0.197156
ENSG00000128191	DGCR8	53.9828	34.8774	0.613896	9.27726e-08	9.16464e-07
ENSG00000132382	MYBBP1A	147.803	95.851	0.613612	3.91173e-14	1.00277e-12
ENSG00000171792	RHNO1	22.7609	15.2561	0.613454	0.000300299	0.00136553
ENSG00000119979	DENND10	84.2759	54.9685	0.6133	2.19374e-10	3.39285e-09
ENSG00000105607	GCDH	32.532	21.2541	0.613286	2.05156e-05	0.000126956
ENSG00000125901	MRPS26	26.2741	17.0536	0.613259	0.000130562	0.000660473
ENSG00000096060	FKBP5	93.8967	61.4844	0.613206	4.28832e-11	7.42778e-10
ENSG00000198873	GRK5	7.95656	5.37667	0.613184	0.0300795	0.069577
ENSG00000105576	TNPO2	93.5691	60.5404	0.61318	5.28689e-11	8.97545e-10
ENSG00000214160	ALG3	38.6661	25.4484	0.612953	3.73567e-06	2.72443e-05
ENSG00000078246	TULP3	13.4634	8.4461	0.612909	0.00597066	0.0180333
ENSG00000170502	NUDT9	11.5117	7.44217	0.612051	0.0103011	0.0286099
ENSG00000004779	NDUFAB1	78.7683	50.984	0.610856	7.37089e-10	1.03963e-08
ENSG00000135624	CCT7	326.338	214.305	0.610473	6.15849e-20	3.34122e-18
ENSG00000160932	LY6E	42.6122	28.1076	0.610375	1.54202e-06	1.2006e-05
ENSG00000136718	IMP4	78.9902	51.33	0.610228	7.2103e-10	1.01867e-08
ENSG00000143537	ADAM15	74.2113	48.2147	0.609019	1.76534e-09	2.36008e-08
ENSG00000242485	MRPL20	64.8899	42.6552	0.60813	1.00829e-08	1.18567e-07
ENSG00000133740	E2F5	14.8454	9.58482	0.607868	0.00385433	0.0123662
ENSG00000188706	ZDHHC9	16.8844	11.2252	0.607733	0.00192603	0.00680548
ENSG00000031691	CENPQ	28.7812	18.6072	0.60736	7.20198e-05	0.000388884
ENSG00000166166	TRMT61A	28.3001	18.2555	0.607184	8.68285e-05	0.000459356
ENSG00000116161	CACYBP	212.366	139.526	0.606779	1.24816e-16	4.39817e-15
ENSG00000148840	PPRC1	64.0622	41.8437	0.606267	1.35862e-08	1.5531e-07
ENSG00000085415	SEH1L	162.021	105.651	0.606027	1.67599e-14	4.57064e-13
ENSG00000160214	RRP1	60.842	40.2369	0.605912	2.56221e-08	2.7802e-07
ENSG00000203950	RTL8A	4.34779	3.04444	0.605909	0.100298	0.183129
ENSG00000125835	SNRPB	133	87.0754	0.605512	3.78274e-13	8.69691e-12
ENSG00000168778	TCTN2	4.83697	3.16235	0.604287	0.0903035	0.168665
ENSG00000095319	NUP188	107.374	69.909	0.604261	1.25449e-11	2.33883e-10
ENSG00000110958	PTGES3	374.932	246.394	0.60275	2.54206e-20	1.40141e-18
ENSG00000165283	STOML2	78.505	52.3066	0.602638	1.02526e-09	1.40548e-08
ENSG00000184967	NOC4L	15.6678	10.2417	0.600924	0.00337575	0.0110591
ENSG00000106355	LSM5	70.7766	46.955	0.600282	5.70726e-09	6.96694e-08
ENSG00000166794	PPIB	266.726	176.508	0.600163	5.34434e-18	2.2645e-16
ENSG00000170854	RIOX2	55.9131	37.4125	0.598824	1.00402e-07	9.88021e-07
ENSG00000132603	NIP7	77.7589	50.8166	0.598795	1.65117e-09	2.21901e-08
ENSG00000170791	CHCHD7	240.194	159.264	0.598704	4.04528e-17	1.55941e-15
ENSG00000164051	CCDC51	21.8305	14.3778	0.598195	0.000580972	0.00242363
ENSG00000119599	DCAF4	15.0645	10.2147	0.598112	0.00413991	0.0131712
ENSG00000038210	PI4K2B	37.2668	25.1167	0.597742	8.38905e-06	5.70433e-05
ENSG00000083720	OXCT1	95.7995	64.3944	0.597705	9.38133e-11	1.51969e-09
ENSG00000152749	GPR180	50.8204	33.5109	0.59756	3.3582e-07	3.02592e-06
ENSG00000196700	ZNF512B	31.8522	20.8346	0.597144	3.99209e-05	0.000229199
ENSG00000077463	SIRT6	15.9733	10.5313	0.59713	0.00308073	0.0102365
ENSG00000171812	COL8A2	63.5835	41.99	0.595664	2.40639e-08	2.62707e-07
ENSG00000158710	TAGLN2	199.588	133.608	0.595653	1.4728e-15	4.53515e-14
ENSG00000132330	SCLY	10.7314	6.93812	0.595028	0.016198	0.0417847
ENSG00000197982	C1orf122	8.67476	5.91304	0.5943	0.0283761	0.0667206
ENSG00000144199	FAHD2B	6.34604	4.11316	0.5941	0.0610063	0.124119
ENSG00000163938	GNL3	248.702	165.378	0.593537	3.59393e-17	1.39065e-15
ENSG00000116120	FARSB	81.5397	53.8838	0.593331	1.09508e-09	1.49321e-08
ENSG00000166451	CENPN	26.8769	17.4829	0.592953	0.000172911	0.000847527
ENSG00000197345	MRPL21	42.5924	28.6848	0.592677	2.6551e-06	1.98003e-05
ENSG00000173457	PPP1R14B	72.8675	49.3702	0.592453	5.08123e-09	6.28504e-08
ENSG00000076242	MLH1	89.0893	58.989	0.5922	3.45733e-10	5.15283e-09
ENSG00000090273	NUDC	62.8399	41.9765	0.591912	3.20556e-08	3.43108e-07
ENSG00000101224	CDC25B	27.9839	18.2555	0.591864	0.000143574	0.000715679
ENSG00000127337	YEATS4	47.8848	31.6641	0.591548	9.09345e-07	7.5221e-06
ENSG00000145247	OCIAD2	7.14223	4.78364	0.591499	0.0471521	0.100415
ENSG00000120053	GOT1	20.0682	13.5921	0.591476	0.000993059	0.00382101
ENSG00000197498	RPF2	122.652	81.666	0.590874	3.69987e-12	7.39542e-11
ENSG00000184983	NDUFA6	60.3137	41.6303	0.590111	6.81022e-08	6.84473e-07
ENSG00000184831	APOO	8.06055	5.48192	0.589972	0.036263	0.0810995
ENSG00000179115	FARSA	84.2905	55.3963	0.589951	1.12917e-09	1.53561e-08
ENSG00000188848	BEND4	13.0551	8.63509	0.589614	0.00813853	0.0234747
ENSG00000111371	SLC38A1	107.374	70.929	0.58956	3.28185e-11	5.76234e-10
ENSG00000165506	DNAAF2	30.8607	20.344	0.589391	6.25958e-05	0.000341595
ENSG00000184270	H2AC21	64.6549	44.5892	0.589203	4.39735e-08	4.58236e-07
ENSG00000131019	ULBP3	10.2594	6.72608	0.589192	0.0193151	0.0483301
ENSG00000067064	IDI1	128.111	85.1769	0.588963	2.38888e-12	4.90894e-11
ENSG00000182307	C8orf33	72.2475	48.2898	0.588827	6.70268e-09	8.11444e-08
ENSG00000102743	SLC25A15	70.7521	46.7973	0.588637	1.11908e-08	1.30546e-07
ENSG00000144554	FANCD2	60.4549	40.0285	0.587941	6.61486e-08	6.68264e-07
ENSG00000152147	GEMIN6	29.8466	19.5896	0.587922	8.67299e-05	0.000459126
ENSG00000273802	H2BC8	149.153	100.142	0.587905	2.53208e-13	5.90089e-12
ENSG00000124145	SDC4	9.37654	6.14011	0.587365	0.0255986	0.0611147
ENSG00000188211	NCR3LG1	154.403	102.517	0.587311	1.51187e-13	3.59692e-12
ENSG00000065154	OAT	46.2994	31.3179	0.5863	1.42665e-06	1.12098e-05
ENSG00000135763	URB2	81.9245	54.6978	0.586113	1.47774e-09	1.98854e-08
ENSG00000086475	SEPHS1	55.382	36.9877	0.585042	2.00578e-07	1.89037e-06
ENSG00000204922	UQCC3	13.4601	9.18202	0.584419	0.00739586	0.0216629
ENSG00000083093	PALB2	37.4341	24.8664	0.584194	1.34904e-05	8.73296e-05
ENSG00000131467	PSME3	95.1599	63.7334	0.584156	2.39525e-10	3.67959e-09
ENSG00000128245	YWHAH	99.4083	66.5607	0.583456	1.26562e-10	2.02145e-09
ENSG00000164104	HMGB2	342.484	228.977	0.583314	1.43583e-18	6.48592e-17
ENSG00000171793	CTPS1	104.354	70.1556	0.583302	6.90879e-11	1.15004e-09
ENSG00000070214	SLC44A1	662.436	442.231	0.58315	1.69459e-21	1.05311e-19
ENSG00000157456	CCNB2	39.5554	26.8897	0.58295	7.47541e-06	5.13071e-05
ENSG00000172954	LCLAT1	22.8225	15.8554	0.582883	0.000535092	0.00225147
ENSG00000141569	TRIM65	63.3948	42.5789	0.582533	4.46731e-08	4.65054e-07
ENSG00000277075	H2AC8	184.301	123.443	0.581099	1.5999e-14	4.37477e-13
ENSG00000277972	CISD3	16.0451	10.8242	0.580991	0.00376212	0.0121017
ENSG00000107833	NPM3	58.058	38.7813	0.580958	1.41618e-07	1.36481e-06
ENSG00000105364	MRPL4	44.1985	29.5117	0.580458	3.3653e-06	2.47013e-05
ENSG00000117450	PRDX1	353.647	237.254	0.579553	9.42615e-19	4.39344e-17
ENSG00000072501	SMC1A	189.844	126.726	0.579273	1.2534e-14	3.4803e-13
ENSG00000136518	ACTL6A	90.3276	60.5404	0.579184	6.17799e-10	8.81073e-09
ENSG00000138385	SSB	225.474	150.433	0.578753	8.6818e-16	2.74763e-14
ENSG00000116750	UCHL5	117.44	78.7291	0.578543	2.06825e-11	3.76547e-10
ENSG00000181638	ZFP41	12.1833	8.13594	0.578368	0.0126464	0.0339378
ENSG00000103494	RPGRIP1L	7.80499	5.33267	0.578359	0.0421593	0.0917449
ENSG00000136158	SPRY2	25.0642	16.3602	0.577814	0.000404348	0.00177112
ENSG00000176105	YES1	26.3407	17.8026	0.577739	0.000248434	0.00116855
ENSG00000148339	SLC25A25	18.5613	12.1701	0.576453	0.00214994	0.00750599
ENSG00000139618	BRCA2	144.574	97.1094	0.576216	9.98777e-13	2.16064e-11
ENSG00000253729	PRKDC	1339.31	899.837	0.575884	8.45049e-24	6.66549e-22
ENSG00000205084	TMEM231	7.43688	5.1607	0.575631	0.0471282	0.100385
ENSG00000126602	TRAP1	125.916	83.9836	0.575593	8.95602e-12	1.70065e-10
ENSG00000214706	IFRD2	65.0542	43.7908	0.574782	4.86976e-08	5.0439e-07
ENSG00000114686	MRPL3	177.344	119.545	0.574455	5.40844e-14	1.36261e-12
ENSG00000139343	SNRPF	74.1967	50.7579	0.573994	1.15386e-08	1.33994e-07
ENSG00000243725	TTC4	6.97298	4.74154	0.573957	0.055786	0.115259
ENSG00000186638	KIF24	17.4531	11.5136	0.573885	0.003002	0.0100073
ENSG00000070882	OSBPL3	20.8618	13.6539	0.572751	0.00127509	0.00476835
ENSG00000133302	SLF1	33.1606	22.3573	0.572537	5.34436e-05	0.000297025
ENSG00000035141	FAM136A	46.298	30.8691	0.572512	2.76025e-06	2.05247e-05
ENSG00000067533	RRP15	68.0827	45.7581	0.571514	3.4057e-08	3.61512e-07
ENSG00000153044	CENPH	37.4999	24.5509	0.57099	2.39378e-05	0.000145413
ENSG00000001630	CYP51A1	13.7166	9.32987	0.570313	0.00819226	0.0236031
ENSG00000100104	SRRD	33.8429	23.0442	0.570002	4.5798e-05	0.000258313
ENSG00000188807	TMEM201	16.5435	10.9293	0.569598	0.00406249	0.012961
ENSG00000168005	SPINDOC	16.4738	11.1121	0.569254	0.00396621	0.0126894
ENSG00000140451	PIF1	6.2521	4.16764	0.568574	0.075136	0.146167
ENSG00000114054	PCCB	75.6045	52.0932	0.568142	1.18947e-08	1.37974e-07
ENSG00000140263	SORD	66.5992	44.6929	0.568123	5.62905e-08	5.76051e-07
ENSG00000075188	NUP37	55.8745	36.9444	0.568038	5.10956e-07	4.42512e-06
ENSG00000109919	MTCH2	117.959	80.2922	0.567879	3.48392e-11	6.10669e-10
ENSG00000173692	PSMD1	150.015	100.667	0.567708	1.28599e-12	2.7245e-11
ENSG00000112218	GPR63	7.0682	4.84093	0.567653	0.056765	0.116952
ENSG00000132773	TOE1	26.6505	18.0239	0.567578	0.000292504	0.00133541
ENSG00000089195	TRMT6	39.8103	26.4104	0.567103	1.40044e-05	9.00884e-05
ENSG00000111845	PAK1IP1	65.3337	44.4862	0.566062	6.77387e-08	6.81642e-07
ENSG00000198830	HMGN2	319.662	216.297	0.565966	1.69509e-17	6.8431e-16
ENSG00000087586	AURKA	50.7138	34.4477	0.56542	1.17398e-06	9.45636e-06
ENSG00000151287	TEX30	29.5652	20.0599	0.563781	0.000155812	0.000769604
ENSG00000123240	OPTN	7.11302	4.89756	0.563626	0.0587068	0.120132
ENSG00000105849	POLR1F	77.4851	52.4354	0.563403	1.05835e-08	1.23885e-07
ENSG00000130812	ANGPTL6	5.88181	4.13867	0.562347	0.0813427	0.155638
ENSG00000038427	VCAN	74.5722	50.8842	0.562327	1.73024e-08	1.93689e-07
ENSG00000148824	MTG1	17.6901	11.3558	0.561696	0.0038506	0.0123581
ENSG00000113013	HSPA9	497.877	337.584	0.560976	2.66913e-19	1.37534e-17
ENSG00000124279	FASTKD3	28.4334	18.8722	0.560646	0.000244171	0.00115273
ENSG00000155561	NUP205	178.023	121.028	0.560514	2.09387e-13	4.92444e-12
ENSG00000115761	NOL10	72.0835	50.1124	0.560229	3.31013e-08	3.52096e-07
ENSG00000123600	METTL8	61.8147	41.4541	0.560031	1.92256e-07	1.81862e-06
ENSG00000165996	HACD1	12.9489	8.50878	0.559474	0.0125414	0.0337531
ENSG00000265354	TIMM23	57.7503	38.6839	0.559413	4.32446e-07	3.803e-06
ENSG00000141698	NT5C3B	12.102	8.56222	0.559344	0.0140774	0.0370792
ENSG00000174516	PELI3	7.59579	5.08535	0.559288	0.0537913	0.111881
ENSG00000175602	CCDC85B	8.4754	5.72787	0.559211	0.0415579	0.090667
ENSG00000111696	NT5DC3	18.7773	12.8142	0.558773	0.00252178	0.00862232
ENSG00000127804	METTL16	60.5049	41.0217	0.558687	2.35294e-07	2.18939e-06
ENSG00000177542	SLC25A22	12.9142	8.93691	0.558503	0.0116139	0.0316305
ENSG00000197150	ABCB8	24.8935	16.7849	0.5585	0.000565388	0.00236439
ENSG00000152413	HOMER1	30.8607	20.6473	0.55835	0.000144531	0.000719425
ENSG00000165271	NOL6	164.49	111.999	0.558334	6.36171e-13	1.41503e-11
ENSG00000126947	ARMCX1	10.7007	7.20396	0.55814	0.0224873	0.0548619
ENSG00000100926	TM9SF1	5.36542	3.79099	0.557948	0.0965536	0.177621
ENSG00000173083	HPSE	6.0977	4.26042	0.557802	0.0788414	0.151791
ENSG00000149115	TNKS1BP1	27.3221	17.5176	0.557435	0.000440806	0.00190397
ENSG00000167523	SPATA33	6.84451	4.80142	0.557183	0.0638177	0.128639
ENSG00000096063	SRPK1	205.697	139.515	0.557083	2.63953e-14	6.95777e-13
ENSG00000120526	NUDCD1	137.765	93.6324	0.556961	9.01159e-12	1.70804e-10
ENSG00000140859	KIFC3	17.3005	11.6684	0.556678	0.00402599	0.0128526
ENSG00000079819	EPB41L2	52.9144	36.2884	0.556491	1.07184e-06	8.69514e-06
ENSG00000113456	RAD1	42.1465	28.1129	0.556204	1.16331e-05	7.60264e-05
ENSG00000196449	YRDC	25.0908	16.7717	0.55548	0.000598724	0.00248455
ENSG00000150753	CCT5	474.572	322.954	0.555373	7.88216e-19	3.75924e-17
ENSG00000141858	SAMD1	34.6891	23.695	0.554989	5.77815e-05	0.000318031
ENSG00000120438	TCP1	496.599	338.819	0.553666	7.65065e-19	3.66588e-17
ENSG00000197879	MYO1C	24.2766	16.3452	0.553207	0.000757676	0.00303248
ENSG00000183688	RFLNB	51.684	36.0151	0.553033	1.52997e-06	1.19302e-05
ENSG00000142864	SERBP1	799.38	544.695	0.552875	2.97775e-20	1.63283e-18
ENSG00000099250	NRP1	8.01693	5.73487	0.552483	0.0469248	0.100056
ENSG00000051596	THOC3	13.3998	8.8733	0.552212	0.0120289	0.0325572
ENSG00000008283	CYB561	5.6963	3.80682	0.55202	0.0946577	0.175035
ENSG00000070814	TCOF1	71.2246	49.4074	0.551627	5.16003e-08	5.32839e-07
ENSG00000127884	ECHS1	110.62	75.483	0.551552	2.49377e-10	3.81089e-09
ENSG00000233822	H2BC15	159.911	109.69	0.551515	1.72357e-12	3.61497e-11
ENSG00000183765	CHEK2	33.7729	22.9153	0.55091	8.17362e-05	0.000434486
ENSG00000241685	ARPC1A	9.48576	6.92221	0.550888	0.0316775	0.0726183
ENSG00000107937	GTPBP4	167.838	113.77	0.550493	1.0807e-12	2.31022e-11
ENSG00000135316	SYNCRIP	525.75	358.83	0.550277	6.61657e-19	3.2003e-17
ENSG00000151576	QTRT2	86.5449	59.7264	0.550256	5.68218e-09	6.95288e-08
ENSG00000185298	CCDC137	26.4192	18.2931	0.549961	0.000441098	0.00190443
ENSG00000145907	G3BP1	558.527	381.092	0.549678	5.25672e-19	2.61025e-17
ENSG00000064199	SPA17	7.20942	5.02486	0.549654	0.0613085	0.124659
ENSG00000170468	RIOX1	12.544	8.92062	0.549546	0.0138778	0.0366666
ENSG00000167962	ZNF598	39.5826	27.258	0.548786	2.35184e-05	0.000143291
ENSG00000078269	SYNJ2	13.4975	9.3781	0.548439	0.0111931	0.03068
ENSG00000130844	ZNF331	4.51836	3.17658	0.548382	0.130256	0.22516
ENSG00000037897	METTL1	27.0476	18.6282	0.548201	0.000417267	0.00181838
ENSG00000087263	OGFOD1	86.0649	57.9343	0.548103	8.64981e-09	1.02656e-07
ENSG00000185043	CIB1	27.9338	18.9269	0.547627	0.000392138	0.00172426
ENSG00000175376	EIF1AD	27.4972	18.3893	0.547447	0.000430335	0.0018666
ENSG00000273604	EPOP	5.18258	3.41829	0.546471	0.113923	0.202366
ENSG00000168411	RFWD3	89.6657	61.9079	0.546398	4.71971e-09	5.87329e-08
ENSG00000161618	ALDH16A1	58.7839	40.3514	0.545221	6.70196e-07	5.66078e-06
ENSG00000135525	MAP7	5.4866	3.6796	0.544232	0.105439	0.190784
ENSG00000173950	XXYLT1	12.0412	8.18814	0.544155	0.0184537	0.046653
ENSG00000197223	C1D	37.662	25.5263	0.5439	4.32317e-05	0.000246057
ENSG00000150456	EEF1AKMT1	16.5369	11.4007	0.54344	0.00563946	0.0171593
ENSG00000141543	EIF4A3	97.6792	67.3704	0.543081	2.01957e-09	2.66521e-08
ENSG00000152684	PELO	21.6743	14.8251	0.542818	0.00163395	0.00589948
ENSG00000107104	KANK1	54.352	37.8188	0.542619	1.38071e-06	1.0899e-05
ENSG00000124562	SNRPC	102.575	70.3956	0.542496	1.18032e-09	1.60093e-08
ENSG00000100138	SNU13	120.058	82.2054	0.542486	1.92907e-10	3.00618e-09
ENSG00000092201	SUPT16H	308.931	212.384	0.542064	3.98913e-16	1.30685e-14
ENSG00000131437	KIF3A	5.75373	3.8876	0.541858	0.10034	0.183164
ENSG00000185608	MRPL40	26.8537	18.2607	0.541705	0.000512158	0.00216474
ENSG00000186480	INSIG1	232.528	159.238	0.541658	2.43721e-14	6.44102e-13
ENSG00000124575	H1-3	90.8441	62.3464	0.541505	5.47536e-09	6.72387e-08
ENSG00000126067	PSMB2	82.4553	57.2746	0.540491	1.79245e-08	1.99563e-07
ENSG00000198440	ZNF583	14.1399	10.1399	0.53981	0.0102041	0.0283787
ENSG00000143319	ISG20L2	52.6721	35.6241	0.539676	2.56594e-06	1.92473e-05
ENSG00000254986	DPP3	56.8644	39.265	0.539421	1.05197e-06	8.57466e-06
ENSG00000034693	PEX3	21.5897	14.3478	0.539152	0.00198336	0.00697439
ENSG00000166130	IKBIP	64.5949	43.9108	0.538785	3.11517e-07	2.8419e-06
ENSG00000120509	PDZD11	13.7939	9.64894	0.53711	0.0118837	0.0322198
ENSG00000088247	KHSRP	132.322	91.0592	0.53681	7.03466e-11	1.1691e-09
ENSG00000092208	GEMIN2	17.6169	12.2112	0.53666	0.00467883	0.0146404
ENSG00000137814	HAUS2	63.1537	43.473	0.536238	4.80531e-07	4.18994e-06
ENSG00000018699	TTC27	52.308	36.4824	0.536132	2.58174e-06	1.93376e-05
ENSG00000117419	ERI3	24.5152	17.0153	0.535129	0.000952361	0.00368093
ENSG00000158050	DUSP2	20.426	14.251	0.534965	0.00243354	0.0083697
ENSG00000164430	CGAS	110.061	75.9088	0.534886	8.12575e-10	1.13517e-08
ENSG00000124383	MPHOSPH10	69.8378	48.5322	0.534183	2.05689e-07	1.93499e-06
ENSG00000174547	MRPL11	47.3367	33.4858	0.534129	7.09753e-06	4.90419e-05
ENSG00000158716	DUSP23	20.9796	14.6602	0.533926	0.00219703	0.00764668
ENSG00000100029	PES1	101.27	69.6978	0.533915	2.38232e-09	3.09611e-08
ENSG00000164543	STK17A	20.7623	14.4571	0.533885	0.0024413	0.00839193
ENSG00000143369	ECM1	34.7875	23.5809	0.533865	0.00010994	0.00056678
ENSG00000068438	FTSJ1	44.032	30.0113	0.53356	1.60124e-05	0.000101666
ENSG00000088305	DNMT3B	11.201	7.21161	0.533511	0.0281748	0.0663386
ENSG00000115539	PDCL3	25.5895	17.8318	0.533454	0.000765531	0.00305795
ENSG00000163002	NUP35	20.4918	13.9157	0.533163	0.00266358	0.00903484
ENSG00000185760	KCNQ5	44.3447	30.9537	0.533032	1.37217e-05	8.86034e-05
ENSG00000123737	EXOSC9	51.625	35.2269	0.532915	4.33448e-06	3.12558e-05
ENSG00000087269	NOP14	141.428	97.0406	0.531223	5.24453e-11	8.91831e-10
ENSG00000198945	L3MBTL3	23.3911	15.7336	0.53122	0.00149907	0.00547808
ENSG00000120697	ALG5	62.0721	41.8968	0.531158	7.96011e-07	6.674e-06
ENSG00000158417	EIF5B	75.2904	50.8842	0.531126	1.13037e-07	1.10811e-06
ENSG00000153107	ANAPC1	135.747	93.5513	0.530723	8.21115e-11	1.35148e-09
ENSG00000161813	LARP4	175.067	121.192	0.529855	3.603e-12	7.22998e-11
ENSG00000136950	ARPC5L	28.2171	19.7123	0.529504	0.000464067	0.00198747
ENSG00000089123	TASP1	18.3487	12.8622	0.529495	0.00432844	0.0136987
ENSG00000100462	PRMT5	105.234	73.0569	0.528637	2.11363e-09	2.7786e-08
ENSG00000135446	CDK4	109.713	75.6663	0.527936	1.42514e-09	1.92282e-08
ENSG00000128059	PPAT	73.761	51.055	0.527701	1.40293e-07	1.3533e-06
ENSG00000114021	NIT2	77.7176	54.2844	0.527244	6.65103e-08	6.7073e-07
ENSG00000137274	BPHL	8.09853	5.67158	0.527168	0.0575103	0.118226
ENSG00000120837	NFYB	43.5855	31.3403	0.526566	2.05749e-05	0.000127247
ENSG00000132341	RAN	513.13	356.674	0.525845	1.76394e-17	7.09311e-16
ENSG00000167182	SP2	5.30173	3.68505	0.525678	0.121255	0.212502
ENSG00000107331	ABCA2	43.6789	29.5073	0.525016	3.12702e-05	0.00018449
ENSG00000121579	NAA50	242.329	168.137	0.524005	6.60973e-14	1.64505e-12
ENSG00000146731	CCT6A	478.15	332.752	0.523712	4.08218e-17	1.56774e-15
ENSG00000163399	ATP1A1	188.581	130.708	0.52306	2.15584e-12	4.45685e-11
ENSG00000101911	PRPS2	63.9786	45.4685	0.522363	6.47008e-07	5.49207e-06
ENSG00000204228	HSD17B8	7.21702	5.1607	0.522288	0.0734938	0.143818
ENSG00000163362	INAVA	8.25267	5.94348	0.522187	0.0561398	0.11585
ENSG00000166226	CCT2	389.031	271.544	0.521806	2.91113e-16	9.78712e-15
ENSG00000144034	TPRKB	43.1913	30.577	0.520853	2.597e-05	0.000156553
ENSG00000163950	SLBP	75.0862	53.2856	0.520649	1.38692e-07	1.33912e-06
ENSG00000187676	B3GLCT	7.73305	5.50474	0.520621	0.0656965	0.131573
ENSG00000135540	NHSL1	4.15446	3.03124	0.520251	0.162055	0.266301
ENSG00000141994	DUS3L	45.5773	31.6218	0.519398	1.79347e-05	0.000112824
ENSG00000120647	CCDC77	24.7456	17.5473	0.519307	0.00121062	0.00455718
ENSG00000135521	LTV1	65.2353	45.1908	0.519112	6.49197e-07	5.50609e-06
ENSG00000138074	SLC5A6	71.4702	49.3071	0.518828	2.75232e-07	2.5357e-06
ENSG00000132953	XPO4	226.601	157.456	0.518716	2.97389e-13	6.91481e-12
ENSG00000110921	MVK	13.2641	9.39946	0.518577	0.0168326	0.0431712
ENSG00000136045	PWP1	98.0032	68.1419	0.518521	1.04748e-08	1.22753e-07
ENSG00000163468	CCT3	468.059	326.984	0.51822	1.0426e-16	3.72504e-15
ENSG00000130713	EXOSC2	80.382	56.5217	0.516477	8.41781e-08	8.39652e-07
ENSG00000163006	CCDC138	23.9526	16.4607	0.516405	0.00167048	0.00601656
ENSG00000163781	TOPBP1	168.206	117.596	0.51507	1.73513e-11	3.18283e-10
ENSG00000132361	CLUH	148.576	104.498	0.514834	9.27351e-11	1.51145e-09
ENSG00000172301	COPRS	26.9095	18.3432	0.514341	0.000962886	0.00371741
ENSG00000142207	URB1	124.792	87.6586	0.512964	7.57245e-10	1.06222e-08
ENSG00000182512	GLRX5	42.3302	29.147	0.512769	4.43223e-05	0.000251095
ENSG00000165527	ARF6	234.874	164.659	0.512688	3.93316e-13	8.96237e-12
ENSG00000108064	TFAM	156.901	109.644	0.512684	5.49706e-11	9.31683e-10
ENSG00000180596	H2BC4	294.343	207.829	0.511789	2.09414e-14	5.65088e-13
ENSG00000171724	VAT1L	18.4832	12.7997	0.511638	0.00578658	0.0175601
ENSG00000143621	ILF2	252.471	178.082	0.510868	1.48374e-13	3.54155e-12
ENSG00000007923	DNAJC11	67.4749	48.0653	0.510447	6.50733e-07	5.51456e-06
ENSG00000204899	MZT1	69.0031	48.4878	0.510087	5.39666e-07	4.66195e-06
ENSG00000142230	SAE1	82.0205	58.2455	0.510037	9.35727e-08	9.23479e-07
ENSG00000125944	HNRNPR	245.795	172.387	0.509477	2.21078e-13	5.16386e-12
ENSG00000158373	H2BC5	361.83	255.565	0.509436	2.91587e-15	8.71702e-14
ENSG00000144840	RABL3	48.7158	34.4569	0.509392	1.34525e-05	8.71946e-05
ENSG00000181924	COA4	64.574	45.4775	0.509359	1.14393e-06	9.23609e-06
ENSG00000184937	WT1	28.8208	19.8302	0.509343	0.000705184	0.00285357
ENSG00000176225	RTTN	25.5676	18.182	0.508587	0.00127484	0.00476835
ENSG00000106100	NOD1	23.9407	16.5996	0.508089	0.00193524	0.00683097
ENSG00000228253	MT-ATP8	122.363	83.9089	0.507956	2.90007e-09	3.70327e-08
ENSG00000122140	MRPS2	28.3384	20.2043	0.507858	0.000720186	0.00290511
ENSG00000167074	TEF	11.1648	8.42411	0.507436	0.0300698	0.0695704
ENSG00000124795	DEK	511.668	360.011	0.507381	2.23213e-16	7.65493e-15
ENSG00000198648	STK39	24.074	16.7663	0.507308	0.00187902	0.00666466
ENSG00000129128	SPCS3	386.291	271.943	0.506334	2.31405e-15	6.9789e-14
ENSG00000165389	SPTSSA	77.7188	54.3442	0.506268	2.13699e-07	2.00116e-06
ENSG00000133265	HSPBP1	17.5839	12.3772	0.506078	0.00747022	0.0218357
ENSG00000101194	SLC17A9	76.599	53.5357	0.505934	2.56253e-07	2.37364e-06
ENSG00000083635	NUFIP1	33.1421	23.0579	0.505838	0.000306533	0.00139202
ENSG00000198960	ARMCX6	9.6745	6.63302	0.505665	0.0488105	0.10326
ENSG00000133739	LRRCC1	72.0125	49.729	0.504999	5.71681e-07	4.93021e-06
ENSG00000114126	TFDP2	14.3362	9.91186	0.504719	0.0164689	0.0423663
ENSG00000128951	DUT	105.81	75.0781	0.503592	8.98183e-09	1.06351e-07
ENSG00000186230	ZNF749	13.9762	9.57383	0.502952	0.0183924	0.0465095
ENSG00000103342	GSPT1	260.704	183.587	0.502489	2.16114e-13	5.07101e-12
ENSG00000147383	NSDHL	17.7235	12.8937	0.502372	0.00729171	0.0213871
ENSG00000185238	PRMT3	50.755	35.4797	0.502339	1.37319e-05	8.86134e-05
ENSG00000151413	NUBPL	25.787	18.5294	0.502222	0.00136188	0.00505054
ENSG00000125454	SLC25A19	54.0345	38.7208	0.502204	7.03356e-06	4.86326e-05
ENSG00000105220	GPI	240.084	170.913	0.501732	6.58693e-13	1.46196e-11
ENSG00000071794	HLTF	82.939	59.0251	0.501501	1.29501e-07	1.25629e-06
ENSG00000188130	MAPK12	29.4612	20.7741	0.501083	0.000695498	0.00282329
ENSG00000239264	TXNDC5	5.727	4.09116	0.501068	0.122475	0.214127
ENSG00000148334	PTGES2	44.5582	30.867	0.501063	4.39079e-05	0.000249298
ENSG00000143799	PARP1	346.847	245.673	0.500798	9.64141e-15	2.71602e-13
ENSG00000166788	SAAL1	21.5603	15.0476	0.500698	0.0035736	0.0116035
ENSG00000225921	NOL7	115.44	81.3646	0.500521	4.56521e-09	5.68793e-08
ENSG00000170027	YWHAG	408.866	288.598	0.500416	2.39665e-15	7.20681e-14
ENSG00000099783	HNRNPM	153.604	107.627	0.499972	1.96548e-10	3.05828e-09
ENSG00000242114	MTFP1	5.64218	4.15559	0.499424	0.124184	0.216673
ENSG00000069509	FUNDC1	13.3793	9.34115	0.499396	0.0214326	0.0526647
ENSG00000173465	ZNRD2	14.5283	10.3512	0.499335	0.0158911	0.0410837
ENSG00000269343	ZNF587B	72.8299	50.2732	0.498803	7.58366e-07	6.36357e-06
ENSG00000123159	GIPC1	12.4132	8.41041	0.498794	0.0281121	0.0662062
ENSG00000244405	ETV5	34.7837	24.8222	0.49874	0.000248125	0.00116763
ENSG00000136875	PRPF4	77.7048	55.7189	0.498497	2.88732e-07	2.65292e-06
ENSG00000100442	FKBP3	54.9872	39.1749	0.498075	7.17379e-06	4.95021e-05
ENSG00000137054	POLR1E	70.2471	49.6172	0.497838	8.40945e-07	6.99355e-06
ENSG00000196419	XRCC6	445.761	316.574	0.497614	1.81723e-15	5.51298e-14
ENSG00000178952	TUFM	208.476	148.311	0.497007	5.17809e-12	1.01329e-10
ENSG00000205544	TMEM256	13.2087	9.77026	0.496624	0.0212574	0.0523597
ENSG00000095970	TREM2	13.1979	9.75794	0.496156	0.0213848	0.0526033
ENSG00000166881	NEMP1	72.2962	51.4525	0.496089	6.71867e-07	5.67022e-06
ENSG00000168653	NDUFS5	136.357	96.8094	0.496071	8.9823e-10	1.24466e-08
ENSG00000166965	RCCD1	35.1803	24.9023	0.496034	0.000252509	0.00118446
ENSG00000130935	NOL11	127.028	90.8206	0.49599	2.36284e-09	3.07469e-08
ENSG00000284194	SCO2	22.4238	16.0977	0.49591	0.00307938	0.0102353
ENSG00000141384	TAF4B	59.8102	42.688	0.495766	3.7435e-06	2.72821e-05
ENSG00000154328	NEIL2	10.2466	7.33225	0.495189	0.0450818	0.0968913
ENSG00000140743	CDR2	13.1271	9.61563	0.49508	0.0222602	0.0543851
ENSG00000161681	SHANK1	40.0494	27.7466	0.495056	0.000135141	0.000680284
ENSG00000135045	C9orf40	13.0585	9.37008	0.494974	0.0231504	0.0561857
ENSG00000183011	NAA38	46.1322	32.7093	0.494874	3.88334e-05	0.000223958
ENSG00000104884	ERCC2	54.6241	38.7793	0.494397	8.89311e-06	6.00724e-05
ENSG00000079739	PGM1	17.7217	12.5952	0.494209	0.0087821	0.0250283
ENSG00000140403	DNAJA4	27.4014	19.5122	0.493556	0.00121873	0.00458265
ENSG00000148843	PDCD11	209.744	149.615	0.493053	6.82087e-12	1.31716e-10
ENSG00000063587	ZNF275	13.6766	9.8403	0.492946	0.020617	0.0510274
ENSG00000165672	PRDX3	447.841	318.093	0.492913	2.86827e-15	8.59979e-14
ENSG00000184178	SCFD2	39.378	27.9057	0.492664	0.000127739	0.000648432
ENSG00000119403	PHF19	43.4558	31.3913	0.492455	5.8327e-05	0.000320174
ENSG00000108671	PSMD11	75.9436	52.9866	0.492391	5.9475e-07	5.09487e-06
ENSG00000130332	LSM7	54.4465	38.7196	0.492383	1.00201e-05	6.66305e-05
ENSG00000267041	ZNF850	27.98	20.0399	0.492102	0.00110825	0.00421513
ENSG00000076554	TPD52	68.6466	48.9205	0.491495	1.47561e-06	1.15503e-05
ENSG00000159131	GART	191.17	135.319	0.491071	2.66901e-11	4.73494e-10
ENSG00000155115	GTF3C6	106.182	76.5035	0.49065	2.46549e-08	2.67809e-07
ENSG00000167136	ENDOG	16.6043	11.8229	0.490106	0.0123129	0.0331817
ENSG00000177700	POLR2L	54.5868	39.5713	0.489628	1.07769e-05	7.10653e-05
ENSG00000130590	SAMD10	8.4754	6.0114	0.489398	0.0710045	0.140123
ENSG00000134049	IER3IP1	51.8937	36.5359	0.489356	1.78918e-05	0.000112623
ENSG00000177732	SOX12	18.2265	12.8251	0.489266	0.00848193	0.0243215
ENSG00000204220	PFDN6	62.9389	45.309	0.488625	3.40174e-06	2.4951e-05
ENSG00000123395	ATG101	17.6454	12.8762	0.488346	0.00913651	0.0258872
ENSG00000106785	TRIM14	27.8394	20.1063	0.488295	0.00123352	0.00462977
ENSG00000066084	DIP2B	296.467	211.181	0.487972	1.95052e-13	4.60844e-12
ENSG00000187630	DHRS4L2	19.2943	13.52	0.487922	0.00716563	0.0210836
ENSG00000124802	EEF1E1	39.6807	28.0567	0.487825	0.000141391	0.000705855
ENSG00000027001	MIPEP	30.4302	21.4611	0.487505	0.000814013	0.00323022
ENSG00000149516	MS4A3	45.4622	32.2416	0.487459	5.38413e-05	0.000299073
ENSG00000205060	SLC35B4	69.7615	49.7979	0.487299	1.36757e-06	1.08211e-05
ENSG00000164050	PLXNB1	8.41441	5.86964	0.486995	0.0743115	0.145058
ENSG00000107581	EIF3A	790.797	563.26	0.485972	2.36427e-16	8.05422e-15
ENSG00000162396	PARS2	9.29319	6.65189	0.485848	0.0598444	0.122021
ENSG00000108559	NUP88	103.845	74.345	0.485593	3.23798e-08	3.45961e-07
ENSG00000104907	TRMT1	66.6045	47.3921	0.485433	2.45909e-06	1.85e-05
ENSG00000120539	MASTL	37.8469	27.7495	0.485184	0.000196373	0.000952512
ENSG00000140650	PMM2	42.778	30.1275	0.485087	9.61694e-05	0.00050261
ENSG00000213339	QTRT1	39.9285	28.674	0.485018	0.000145694	0.000724199
ENSG00000253958	CLDN23	7.26394	5.4443	0.48498	0.0923078	0.171503
ENSG00000032389	EIPR1	32.1767	23.3255	0.484653	0.000572631	0.00239078
ENSG00000179271	GADD45GIP1	24.1531	17.6989	0.484151	0.00267386	0.00906073
ENSG00000086827	ZW10	45.4067	32.2991	0.483823	5.92883e-05	0.000325103
ENSG00000198924	DCLRE1A	34.678	24.5516	0.483812	0.000405688	0.00177623
ENSG00000148950	IMMP1L	9.56514	6.89463	0.483086	0.0571624	0.117652
ENSG00000129317	PUS7L	145.401	103.326	0.48214	1.31293e-09	1.77376e-08
ENSG00000196363	WDR5	69.2396	49.3541	0.482016	1.91022e-06	1.46612e-05
ENSG00000186063	AIDA	18.9602	13.718	0.481958	0.00779745	0.0226373
ENSG00000107815	TWNK	42.8885	30.8563	0.481956	0.00010286	0.000533496
ENSG00000173674	EIF1AX	137.729	98.6442	0.481923	2.27546e-09	2.97989e-08
ENSG00000160352	ZNF714	62.6513	44.5538	0.481472	5.03743e-06	3.59456e-05
ENSG00000042286	AIFM2	11.1264	7.99172	0.481268	0.0414278	0.0904858
ENSG00000182180	MRPS16	121.613	87.0017	0.481203	8.52236e-09	1.01261e-07
ENSG00000179094	PER1	16.0963	11.7207	0.481183	0.014025	0.0369888
ENSG00000176946	THAP4	24.0248	17.1693	0.480868	0.00302669	0.0100765
ENSG00000138101	DTNB	8.95204	6.28295	0.480696	0.0688442	0.136543
ENSG00000068654	POLR1A	157.062	112.452	0.480551	6.12477e-10	8.747e-09
ENSG00000173145	NOC3L	118.068	85.1813	0.480402	1.2181e-08	1.40658e-07
ENSG00000164039	BDH2	21.1901	15.339	0.480349	0.00517545	0.0159414
ENSG00000127191	TRAF2	19.174	13.5163	0.479832	0.00824837	0.0237219
ENSG00000124571	XPO5	203.621	145.265	0.479822	4.0061e-11	6.98615e-10
ENSG00000100401	RANGAP1	104.339	74.7656	0.47955	5.77429e-08	5.88564e-07
ENSG00000151806	GUF1	86.3059	61.3862	0.479547	2.99501e-07	2.74204e-06
ENSG00000106080	FKBP14	21.6328	14.8251	0.478933	0.00566616	0.0172355
ENSG00000013306	SLC25A39	51.3801	37.1846	0.478605	2.58996e-05	0.00015622
ENSG00000204316	MRPL38	5.94482	4.37535	0.478455	0.131676	0.227154
ENSG00000169504	CLIC4	148.215	106.843	0.478393	1.24739e-09	1.68967e-08
ENSG00000176014	TUBB6	94.1366	67.8189	0.478299	1.48518e-07	1.42461e-06
ENSG00000011485	PPP5C	55.8189	39.8543	0.478199	1.40639e-05	9.03245e-05
ENSG00000118412	CASP8AP2	126.58	91.8747	0.477061	7.99659e-09	9.57909e-08
ENSG00000113161	HMGCR	167.242	119.8	0.477032	3.87411e-10	5.71584e-09
ENSG00000172428	COPS9	46.3006	33.4149	0.476921	7.66613e-05	0.000410274
ENSG00000100726	TELO2	45.1861	32.1533	0.476915	7.9099e-05	0.000421998
ENSG00000124767	GLO1	188.495	135.529	0.476837	9.76531e-11	1.57579e-09
ENSG00000183060	LYSMD4	5.06927	3.62885	0.476289	0.164943	0.270093
ENSG00000174749	FAM241A	12.5867	9.31912	0.475958	0.0312588	0.0717966
ENSG00000189159	JPT1	93.3845	67.2442	0.475779	1.61734e-07	1.54272e-06
ENSG00000125445	MRPS7	53.305	38.3408	0.475328	2.35583e-05	0.000143448
ENSG00000178105	DDX10	75.6398	54.924	0.474914	1.17831e-06	9.48385e-06
ENSG00000074800	ENO1	2000.2	1440.81	0.474791	1.3387e-18	6.09765e-17
ENSG00000115514	TXNDC9	57.0274	41.5746	0.47414	1.3777e-05	8.88488e-05
ENSG00000164574	GALNT10	28.2439	20.4124	0.47372	0.00156031	0.00566349
ENSG00000186010	NDUFA13	48.3002	34.7141	0.47349	5.10644e-05	0.000285193
ENSG00000119285	HEATR1	356.548	256.447	0.473367	1.48514e-13	3.54155e-12
ENSG00000160131	VMA21	210.095	150.263	0.47275	4.81624e-11	8.28619e-10
ENSG00000104442	ARMC1	130.658	92.5616	0.47212	1.28456e-08	1.47502e-07
ENSG00000213588	ZBTB9	17.7883	12.9473	0.472054	0.0114053	0.0311663
ENSG00000181544	FANCB	20.0824	14.509	0.471621	0.00743986	0.0217594
ENSG00000162385	MAGOH	30.3967	21.6592	0.471527	0.00116523	0.00440734
ENSG00000248333	CDK11B	16.1818	11.2578	0.471412	0.0171549	0.0439108
ENSG00000006530	AGK	37.5291	27.2945	0.471207	0.000312047	0.0014123
ENSG00000155189	AGPAT5	278.349	201.195	0.471126	2.94095e-12	5.93632e-11
ENSG00000134077	THUMPD3	60.1265	43.6039	0.471006	1.00153e-05	6.66305e-05
ENSG00000164066	INTU	12.6683	9.12892	0.470979	0.0333497	0.0758075
ENSG00000161179	YDJC	29.5154	21.3853	0.470895	0.00130982	0.00488217
ENSG00000164953	TMEM67	11.1077	8.14086	0.470387	0.0453133	0.0973073
ENSG00000152127	MGAT5	55.9205	39.8229	0.470024	1.99561e-05	0.000123718
ENSG00000102144	PGK1	591.493	427.916	0.469653	8.58334e-15	2.42462e-13
ENSG00000151552	QDPR	12.7683	9.39146	0.469543	0.032085	0.0733883
ENSG00000134809	TIMM10	21.8099	15.8235	0.469432	0.00553824	0.0168764
ENSG00000144136	SLC20A1	79.278	56.6173	0.4693	1.28518e-06	1.02875e-05
ENSG00000052749	RRP12	134.591	97.1104	0.469256	7.44717e-09	8.97336e-08
ENSG00000114867	EIF4G1	473.443	341.835	0.469196	2.95452e-14	7.70881e-13
ENSG00000144395	CCDC150	8.29505	5.84911	0.469092	0.086782	0.163548
ENSG00000097046	CDC7	29.5488	21.05	0.468969	0.00144005	0.00529068
ENSG00000123179	EBPL	55.9677	39.7911	0.468197	2.18028e-05	0.000134231
ENSG00000116455	WDR77	46.165	33.3042	0.4679	8.53626e-05	0.000452122
ENSG00000168827	GFM1	146.74	106.309	0.467631	2.98201e-09	3.80318e-08
ENSG00000096384	HSP90AB1	2660.8	1925.37	0.467484	6.0209e-19	2.95399e-17
ENSG00000167123	CERCAM	19.0364	13.4251	0.46685	0.0103895	0.0288007
ENSG00000170088	TMEM192	75.5724	54.3257	0.466673	1.99679e-06	1.53027e-05
ENSG00000142168	SOD1	167.002	121.813	0.466548	8.60084e-10	1.19665e-08
ENSG00000277224	H2BC7	109.143	80.0552	0.466436	1.01951e-07	1.00134e-06
ENSG00000153207	AHCTF1	206.536	149.177	0.466386	8.40477e-11	1.3793e-09
ENSG00000163257	DCAF16	79.4343	57.9065	0.465719	1.3466e-06	1.06873e-05
ENSG00000077348	EXOSC5	52.8885	38.4944	0.465527	3.28849e-05	0.000192797
ENSG00000169689	CENPX	17.6938	13.5892	0.465185	0.0122703	0.0330931
ENSG00000119705	SLIRP	30.1	21.8284	0.465109	0.00136467	0.00505906
ENSG00000149136	SSRP1	196.931	142.917	0.465077	1.5311e-10	2.4191e-09
ENSG00000188529	SRSF10	320.205	232.162	0.464722	9.82952e-13	2.13542e-11
ENSG00000001497	LAS1L	64.1658	46.545	0.464153	8.22143e-06	5.60522e-05
ENSG00000160193	WDR4	20.0009	14.7182	0.463845	0.00851851	0.0244127
ENSG00000145736	GTF2H2	7.42803	5.32891	0.463528	0.107631	0.193835
ENSG00000171960	PPIH	48.2657	34.8031	0.46333	7.28105e-05	0.000392511
ENSG00000197362	ZNF786	8.48187	6.15316	0.463299	0.0850127	0.160715
ENSG00000100304	TTLL12	95.541	69.0021	0.463278	2.76364e-07	2.54156e-06
ENSG00000100427	MLC1	180.089	131.028	0.463074	4.76623e-10	6.9225e-09
ENSG00000065911	MTHFD2	223.432	161.699	0.462765	5.07135e-11	8.66693e-10
ENSG00000244187	TMEM141	9.13981	6.65415	0.462674	0.0746401	0.145478
ENSG00000002726	AOC1	16.3931	11.6787	0.462544	0.0179322	0.0454916
ENSG00000111669	TPI1	492.331	357.575	0.462428	5.01004e-14	1.27161e-12
ENSG00000062822	POLD1	63.5719	46.5843	0.462319	9.36892e-06	6.2996e-05
ENSG00000125869	LAMP5	283.521	205.936	0.461184	4.51651e-12	8.87209e-11
ENSG00000273841	TAF9	118.998	86.7619	0.461092	3.73564e-08	3.94087e-07
ENSG00000099810	MTAP	63.1905	45.7386	0.461065	1.06757e-05	7.04883e-05
ENSG00000170779	CDCA4	20.0124	14.2542	0.46074	0.00932235	0.0263337
ENSG00000198276	UCKL1	21.0474	15.631	0.460685	0.00718601	0.0211254
ENSG00000120158	RCL1	31.341	23.7993	0.46061	0.00114921	0.00435476
ENSG00000138231	DBR1	37.4814	26.948	0.460546	0.000444718	0.00191683
ENSG00000136450	SRSF1	232.591	168.341	0.460443	4.09406e-11	7.12742e-10
ENSG00000182004	SNRPE	249.693	181.049	0.459132	2.69983e-11	4.78136e-10
ENSG00000006607	FARP2	35.7016	25.8361	0.458944	0.000621916	0.00257142
ENSG00000142494	SLC47A1	5.95771	4.32697	0.458909	0.149117	0.249314
ENSG00000099624	ATP5F1D	29.4482	21.1652	0.458785	0.00190307	0.00673742
ENSG00000161547	SRSF2	321.168	233.029	0.45861	1.81927e-12	3.80711e-11
ENSG00000115828	QPCT	8.2977	5.92997	0.458169	0.0939226	0.173967
ENSG00000164985	PSIP1	86.656	62.841	0.458097	8.31733e-07	6.92818e-06
ENSG00000115685	PPP1R7	70.0235	50.4689	0.457931	5.22908e-06	3.71065e-05
ENSG00000247077	PGAM5	73.4906	53.6595	0.457741	3.31528e-06	2.44041e-05
ENSG00000174840	PDE12	74.5171	54.4985	0.457603	3.03313e-06	2.24399e-05
ENSG00000143321	HDGF	375.476	273.806	0.457539	5.24392e-13	1.17661e-11
ENSG00000135070	ISCA1	43.829	32.3676	0.457528	0.000162208	0.000798501
ENSG00000156531	PHF6	82.8418	60.2549	0.45747	1.25092e-06	1.00367e-05
ENSG00000160072	ATAD3B	36.1573	26.9046	0.457091	0.000552103	0.00231639
ENSG00000176102	CSTF3	69.0854	50.1319	0.456863	6.05239e-06	4.24205e-05
ENSG00000074071	MRPS34	64.5884	47.811	0.456414	1.00329e-05	6.66305e-05
ENSG00000164002	EXO5	17.4041	12.6	0.456341	0.0155682	0.0403694
ENSG00000143793	C1orf35	15.6363	11.6813	0.45625	0.0209805	0.0517648
ENSG00000167005	NUDT21	277.938	202.318	0.456218	9.79148e-12	1.84562e-10
ENSG00000167515	TRAPPC2L	41.3324	30.6402	0.455966	0.000249909	0.00117387
ENSG00000111358	GTF2H3	91.6523	66.7299	0.455936	5.89193e-07	5.05995e-06
ENSG00000163291	PAQR3	22.32	16.1079	0.45565	0.00657284	0.0196038
ENSG00000118600	RXYLT1	28.6541	20.8009	0.455318	0.00219766	0.00764668
ENSG00000113368	LMNB1	306.418	223.836	0.455132	3.95691e-12	7.86321e-11
ENSG00000077514	POLD3	58.5862	43.4582	0.455024	2.26286e-05	0.000138611
ENSG00000144283	PKP4	59.5163	43.8656	0.454004	2.04135e-05	0.000126401
ENSG00000151247	EIF4E	124.569	90.5458	0.453876	3.95205e-08	4.15208e-07
ENSG00000185163	DDX51	37.8929	27.6164	0.453739	0.000474074	0.00202379
ENSG00000102100	SLC35A2	18.3164	12.8863	0.453665	0.0146041	0.0382115
ENSG00000175592	FOSL1	7.56689	5.57711	0.453427	0.109201	0.195794
ENSG00000126249	PDCD2L	5.54422	4.20357	0.451871	0.165344	0.27062
ENSG00000165688	PMPCA	75.2166	54.935	0.451617	3.73079e-06	2.72282e-05
ENSG00000164134	NAA15	277.971	203.944	0.45146	1.53629e-11	2.84352e-10
ENSG00000048544	MRPS10	145.391	107.089	0.451392	1.03556e-08	1.21495e-07
ENSG00000159873	CCDC117	67.6959	48.7544	0.450891	9.74424e-06	6.52203e-05
ENSG00000184900	SUMO3	97.359	71.7245	0.450839	4.30363e-07	3.79119e-06
ENSG00000174013	FBXO45	60.5618	44.8316	0.449659	2.1809e-05	0.000134231
ENSG00000050405	LIMA1	42.3475	30.8106	0.449654	0.000270895	0.00125407
ENSG00000143742	SRP9	390.489	286.093	0.449586	1.25594e-12	2.66633e-11
ENSG00000078177	N4BP2	177.848	130.202	0.44915	1.69935e-09	2.27779e-08
ENSG00000142528	ZNF473	39.9285	28.7712	0.448537	0.000435114	0.00188494
ENSG00000151366	NDUFC2	41.9113	29.6194	0.44836	0.000354935	0.00158584
ENSG00000198298	ZNF485	17.3562	12.4591	0.448243	0.018187	0.046081
ENSG00000189403	HMGB1	901.189	661.281	0.44738	1.3902e-14	3.82174e-13
ENSG00000072401	UBE2D1	39.5917	28.6764	0.447169	0.000452457	0.00194284
ENSG00000131043	AAR2	40.6202	30.0869	0.447134	0.000360291	0.00160488
ENSG00000152193	OBI1	81.0739	59.131	0.447014	2.5476e-06	1.91238e-05
ENSG00000196262	PPIA	1269.48	931.707	0.446829	1.53467e-15	4.71154e-14
ENSG00000108826	MRPL27	48.3272	36.0133	0.44676	0.000117372	0.000600866
ENSG00000158042	MRPL17	37.1823	27.7517	0.446682	0.000625347	0.00258248
ENSG00000205213	LGR4	42.1163	30.6679	0.44661	0.000307125	0.00139348
ENSG00000174446	SNAPC5	28.5864	21.1092	0.446533	0.00260066	0.00885069
ENSG00000151835	SACS	545.438	400.577	0.446123	1.84518e-13	4.36961e-12
ENSG00000102172	SMS	92.9885	68.631	0.446062	8.29132e-07	6.91213e-06
ENSG00000187514	PTMA	2039.05	1498.05	0.445747	8.47995e-17	3.06174e-15
ENSG00000134308	YWHAQ	175.602	129.287	0.445514	2.45383e-09	3.18501e-08
ENSG00000004866	ST7	19.6739	13.8822	0.445433	0.0130526	0.0348282
ENSG00000173473	SMARCC1	284.343	208.051	0.445418	2.12376e-11	3.83398e-10
ENSG00000100749	VRK1	87.2109	64.2835	0.445388	1.4546e-06	1.1412e-05
ENSG00000102054	RBBP7	125.301	91.752	0.445223	7.39527e-08	7.40539e-07
ENSG00000204264	PSMB8	125.855	93.4398	0.44516	6.32541e-08	6.4155e-07
ENSG00000066044	ELAVL1	75.1646	55.2925	0.445053	4.93669e-06	3.52759e-05
ENSG00000136811	ODF2	96.1151	71.3783	0.444884	8.638e-07	7.1778e-06
ENSG00000105676	ARMC6	57.1028	42.7745	0.444782	4.53528e-05	0.000256225
ENSG00000065150	IPO5	493.845	362.837	0.444721	3.84479e-13	8.8198e-12
ENSG00000090971	NAT14	10.9467	8.30545	0.444648	0.0596189	0.121658
ENSG00000115392	FANCL	21.8099	16.1632	0.444273	0.00831527	0.023877
ENSG00000161999	JMJD8	36.3007	26.6615	0.444166	0.000790519	0.00314795
ENSG00000110107	PRPF19	79.5928	59.0943	0.444131	3.40843e-06	2.49822e-05
ENSG00000013503	POLR3B	33.5025	24.6374	0.443939	0.00124735	0.00467484
ENSG00000111615	KRR1	107.073	78.7219	0.443937	2.94609e-07	2.70449e-06
ENSG00000164919	COX6C	318.851	234.882	0.443797	8.60012e-12	1.6361e-10
ENSG00000189046	ALKBH2	13.4601	10.0535	0.443733	0.0369437	0.0823344
ENSG00000110074	FOXRED1	28.523	20.8264	0.443373	0.00284288	0.00954203
ENSG00000257727	CNPY2	24.3631	18.4179	0.443161	0.00549369	0.0167506
ENSG00000123178	SPRYD7	25.2706	18.5367	0.442888	0.00489734	0.0152266
ENSG00000130303	BST2	71.4296	52.4757	0.442745	8.59291e-06	5.82749e-05
ENSG00000126749	EMG1	65.5362	48.3569	0.442639	1.60413e-05	0.000101787
ENSG00000167397	VKORC1	23.0713	16.4607	0.442506	0.00758895	0.0221323
ENSG00000197142	ACSL5	92.219	68.1287	0.442411	1.08192e-06	8.75616e-06
ENSG00000156398	SFXN2	17.8425	13.0859	0.442097	0.0174066	0.0444107
ENSG00000169715	MT1E	24.2924	18.2415	0.442087	0.00585931	0.0177388
ENSG00000105552	BCAT2	17.4732	13.3156	0.442022	0.0178425	0.0453201
ENSG00000107371	EXOSC3	48.7529	35.8189	0.441508	0.000135935	0.000683358
ENSG00000132740	IGHMBP2	20.3189	15.5631	0.440827	0.0111357	0.030539
ENSG00000120254	MTHFD1L	94.1137	69.7044	0.440375	1.02367e-06	8.3639e-06
ENSG00000171314	PGAM1	151.854	111.509	0.440273	1.5262e-08	1.72163e-07
ENSG00000129235	TXNDC17	43.9441	32.8123	0.440256	0.000266873	0.00123936
ENSG00000165264	NDUFB6	30.0792	22.3292	0.438994	0.00234126	0.00807781
ENSG00000158882	TOMM40L	36.1746	26.6203	0.43899	0.000945738	0.00366223
ENSG00000136261	BZW2	171.298	127.503	0.438892	5.3451e-09	6.58758e-08
ENSG00000100823	APEX1	321.551	237.474	0.438865	2.56752e-11	4.57073e-10
ENSG00000196689	TRPV1	5.3203	3.95915	0.438548	0.187262	0.297888
ENSG00000135372	NAT10	173.131	128.269	0.438282	4.90733e-09	6.07727e-08
ENSG00000143322	ABL2	55.8568	40.675	0.438227	6.73771e-05	0.000365935
ENSG00000176473	WDR25	9.25182	6.79356	0.438117	0.0883438	0.165821
ENSG00000148308	GTF3C5	47.0309	34.36	0.437989	0.000198473	0.000961333
ENSG00000081692	JMJD4	36.6468	27.3633	0.437895	0.000845025	0.00333137
ENSG00000115350	POLE4	34.6278	25.8291	0.437891	0.00115327	0.0043653
ENSG00000124784	RIOK1	82.8853	60.7216	0.437668	3.43071e-06	2.51275e-05
ENSG00000148335	NTMT1	18.7802	13.4378	0.437332	0.0166409	0.0427337
ENSG00000135617	PRADC1	10.8461	7.41248	0.437199	0.0728761	0.142936
ENSG00000214026	MRPL23	46.0752	34.9549	0.436733	0.000221824	0.00105893
ENSG00000174851	YIF1A	24.1894	17.952	0.436369	0.00644545	0.0192799
ENSG00000163013	FBXO41	30.7889	22.789	0.435447	0.00231881	0.00801113
ENSG00000276966	H4C5	375.036	279.666	0.435077	2.1321e-11	3.84228e-10
ENSG00000179029	TMEM107	22.7874	16.297	0.434807	0.00908199	0.0257612
ENSG00000204149	AGAP6	4.69206	3.17658	0.434762	0.227354	0.345581
ENSG00000170860	LSM3	69.1463	51.4735	0.434747	1.47282e-05	9.41542e-05
ENSG00000164244	PRRC1	97.9704	72.7216	0.434491	9.7962e-07	8.03602e-06
ENSG00000153406	NMRAL1	37.4613	28.037	0.434366	0.000838918	0.00331111
ENSG00000124120	TTPAL	22.1341	16.1163	0.434243	0.00977566	0.0273433
ENSG00000205571	SMN2	7.95518	5.90455	0.434163	0.116075	0.205496
ENSG00000156374	PCGF6	23.7579	17.5636	0.433745	0.00728491	0.0213732
ENSG00000143633	C1orf131	40.4926	30.2994	0.43348	0.000537832	0.00226114
ENSG00000088205	DDX18	236.992	175.962	0.43348	3.51679e-10	5.22625e-09
ENSG00000103423	DNAJA3	78.021	58.6142	0.433339	6.30403e-06	4.4154e-05
ENSG00000175606	TMEM70	52.9579	40.1046	0.433294	0.000101899	0.000529052
ENSG00000160117	ANKLE1	35.3109	25.5442	0.4328	0.00130968	0.00488217
ENSG00000124787	RPP40	45.6071	33.6788	0.432253	0.000279538	0.00128422
ENSG00000166902	MRPL16	48.6199	36.2251	0.432003	0.000188086	0.000915378
ENSG00000168826	ZBTB49	6.13175	4.62921	0.431812	0.165672	0.271113
ENSG00000113494	PRLR	11.6414	8.74469	0.431613	0.0583327	0.119557
ENSG00000105185	PDCD5	61.6139	45.7702	0.43141	3.91016e-05	0.000225125
ENSG00000100348	TXN2	59.5491	44.8723	0.431369	4.95172e-05	0.000277611
ENSG00000102898	NUTF2	72.5027	54.8588	0.431327	1.21426e-05	7.90541e-05
ENSG00000069849	ATP1B3	93.0014	68.885	0.431169	1.89694e-06	1.45811e-05
ENSG00000186073	CDIN1	9.45104	7.32404	0.430739	0.0871461	0.164083
ENSG00000106211	HSPB1	37.3998	27.7267	0.430667	0.000944022	0.00365697
ENSG00000132394	EEFSEC	9.99978	7.47779	0.430295	0.0804344	0.154148
ENSG00000244462	RBM12	160.824	118.962	0.430023	1.81719e-08	2.02098e-07
ENSG00000159063	ALG8	80.4164	60.5222	0.4299	6.04589e-06	4.24039e-05
ENSG00000105258	POLR2I	17.9539	13.9237	0.429877	0.0192156	0.0481282
ENSG00000188739	RBM34	7.44866	5.4443	0.429762	0.132757	0.228414
ENSG00000146909	NOM1	72.6865	53.428	0.429613	1.41242e-05	9.05752e-05
ENSG00000091483	FH	131	98.306	0.429542	1.18311e-07	1.15539e-06
ENSG00000181788	SIAH2	27.1035	19.8983	0.429319	0.00479105	0.0149369
ENSG00000117155	SSX2IP	38.2189	28.4559	0.428931	0.000850895	0.00334936
ENSG00000146072	TNFRSF21	5.37359	4.19999	0.428779	0.191245	0.302394
ENSG00000181830	SLC35C1	10.2466	7.92685	0.428763	0.0759807	0.14739
ENSG00000067225	PKM	907.781	674.296	0.428607	1.07968e-13	2.61727e-12
ENSG00000100263	RHBDD3	21.4323	15.8136	0.428566	0.0116629	0.0317298
ENSG00000164163	ABCE1	389.303	289.398	0.428417	9.51392e-12	1.79992e-10
ENSG00000115526	CHST10	24.93	18.017	0.428335	0.0071734	0.0210944
ENSG00000163882	POLR2H	50.5692	37.7186	0.427836	0.000163778	0.000805847
ENSG00000134375	TIMM17A	119.017	88.8946	0.427668	3.14599e-07	2.86238e-06
ENSG00000144749	LRIG1	11.204	8.42946	0.427426	0.0657623	0.131633
ENSG00000275700	AATF	74.6897	55.6482	0.42728	1.1762e-05	7.67222e-05
ENSG00000153574	RPIA	31.7933	22.8711	0.427138	0.00266695	0.00904328
ENSG00000198786	MT-ND5	301.735	218.664	0.426434	2.42709e-08	2.64197e-07
ENSG00000138376	BARD1	54.3359	39.7836	0.425699	0.000126756	0.0006444
ENSG00000250479	CHCHD10	30.0679	22.8331	0.425537	0.00305592	0.0101639
ENSG00000137288	UQCC2	70.7072	52.3438	0.425517	1.93462e-05	0.000120593
ENSG00000086189	DIMT1	44.5516	33.6408	0.425499	0.000378411	0.00167468
ENSG00000108106	UBE2S	19.6951	14.3016	0.425335	0.0170848	0.0437641
ENSG00000100084	HIRA	12.5178	9.67747	0.425297	0.0520284	0.108789
ENSG00000139180	NDUFA9	32.3171	23.8607	0.425234	0.0023114	0.00799364
ENSG00000131473	ACLY	236.158	176.939	0.425184	7.21232e-10	1.01867e-08
ENSG00000111196	MAGOHB	32.9248	24.3854	0.42491	0.00210285	0.00736175
ENSG00000119929	CUTC	43.066	32.9565	0.424906	0.000496832	0.00210779
ENSG00000133641	C12orf29	52.6821	39.2531	0.424904	0.000154533	0.000764758
ENSG00000105677	TMEM147	29.5715	22.8647	0.424814	0.00336135	0.0110366
ENSG00000185869	ZNF829	5.95771	4.59333	0.424644	0.175905	0.283873
ENSG00000175216	CKAP5	177.923	132.779	0.424616	1.09291e-08	1.27785e-07
ENSG00000138686	BBS7	25.2011	18.9126	0.424427	0.00693248	0.0204955
ENSG00000127540	UQCR11	34.5495	25.4927	0.424391	0.00170195	0.0061165
ENSG00000126453	BCL2L12	6.91618	5.3804	0.424308	0.146482	0.245911
ENSG00000108953	YWHAE	374.662	280.126	0.424176	1.88447e-11	3.44446e-10
ENSG00000113643	RARS1	157.796	117.343	0.423793	3.23915e-08	3.45961e-07
ENSG00000137337	MDC1	62.7153	46.2669	0.423751	4.80467e-05	0.000270105
ENSG00000174021	GNG5	15.6622	11.7476	0.423738	0.0317519	0.0727721
ENSG00000153989	NUS1	67.2201	50.2091	0.42349	2.84322e-05	0.000169996
ENSG00000129351	ILF3	315.069	235.036	0.423478	7.43895e-11	1.23031e-09
ENSG00000149292	TTC12	5.72317	4.11681	0.423445	0.191496	0.302745
ENSG00000134001	EIF2S1	82.3023	61.9939	0.423424	6.75777e-06	4.69791e-05
ENSG00000130052	STARD8	21.8139	16.2134	0.423267	0.0120304	0.0325572
ENSG00000214063	TSPAN4	8.29505	6.18161	0.423025	0.118782	0.209026
ENSG00000100028	SNRPD3	95.6815	71.0017	0.422813	2.5782e-06	1.93252e-05
ENSG00000141873	SLC39A3	19.9279	14.706	0.422666	0.0168652	0.043234
ENSG00000175567	UCP2	27.0691	19.9961	0.422416	0.00545762	0.0166555
ENSG00000112149	CD83	8.2977	6.29968	0.422123	0.116763	0.206429
ENSG00000151748	SAV1	37.195	28.3774	0.422078	0.00114333	0.00433569
ENSG00000113407	TARS1	274.127	204.679	0.421885	2.43588e-10	3.73356e-09
ENSG00000141522	ARHGDIA	119.896	88.9639	0.421659	4.12446e-07	3.63647e-06
ENSG00000148229	POLE3	150.143	113.055	0.420928	6.2425e-08	6.34396e-07
ENSG00000157870	PRXL2B	4.97985	3.89147	0.420723	0.214513	0.330234
ENSG00000198912	C1orf174	32.5428	24.341	0.420585	0.00240557	0.00828576
ENSG00000159761	C16orf86	5.18892	3.88373	0.420468	0.210046	0.324797
ENSG00000101811	CSTF2	35.0136	25.9463	0.420214	0.00173234	0.006211
ENSG00000180198	RCC1	119.016	89.9772	0.419943	4.67834e-07	4.08966e-06
ENSG00000123213	NLN	162.351	122.471	0.419537	3.44869e-08	3.65696e-07
ENSG00000122034	GTF3A	211.386	157.875	0.419426	3.50003e-09	4.45277e-08
ENSG00000159228	CBR1	84.1661	62.8686	0.419283	6.89837e-06	4.77623e-05
ENSG00000112667	DNPH1	29.4463	22.3236	0.419259	0.00384636	0.0123483
ENSG00000105202	FBL	94.8959	70.904	0.419067	2.93512e-06	2.17777e-05
ENSG00000106367	AP1S1	32.3499	24.3381	0.418767	0.00257938	0.00879581
ENSG00000146223	RPL7L1	500.378	374.324	0.418179	6.63853e-12	1.2868e-10
ENSG00000138031	ADCY3	49.6629	37.0517	0.417984	0.000256657	0.00120227
ENSG00000090520	DNAJB11	55.4063	40.9635	0.417766	0.000137241	0.000688826
ENSG00000104812	GYS1	53.1223	39.9135	0.417272	0.000175861	0.000860345
ENSG00000101220	C20orf27	55.749	41.1727	0.417053	0.000135807	0.000683301
ENSG00000204315	FKBPL	7.93863	5.61205	0.417044	0.136651	0.233341
ENSG00000212747	RTL8B	6.14425	4.52627	0.416857	0.182365	0.291818
ENSG00000106268	NUDT1	23.0447	17.533	0.416818	0.0105503	0.0291833
ENSG00000169972	PUSL1	13.7788	10.4092	0.416584	0.0465812	0.0994675
ENSG00000132763	MMACHC	25.9446	19.654	0.416544	0.00688957	0.0204071
ENSG00000111328	CDK2AP1	15.9945	12.1611	0.416528	0.032031	0.0732975
ENSG00000116353	MECR	23.2261	17.3439	0.416394	0.0107675	0.029688
ENSG00000198018	ENTPD7	26.3032	20.1464	0.41576	0.00653325	0.0195084
ENSG00000243678	NME2	12.9802	9.3781	0.415624	0.0587298	0.120155
ENSG00000145041	DCAF1	69.6733	52.3239	0.415457	3.10361e-05	0.000183532
ENSG00000133895	MEN1	28.612	21.1431	0.415343	0.0049914	0.0154628
ENSG00000137210	TMEM14B	107.789	82.2925	0.415027	1.5248e-06	1.1899e-05
ENSG00000139832	RAB20	15.3591	11.8589	0.414873	0.0357993	0.0803429
ENSG00000154719	MRPL39	32.5371	23.6912	0.414457	0.00312448	0.010355
ENSG00000151304	SRFBP1	56.9751	42.6439	0.414269	0.000123545	0.000629636
ENSG00000103326	CAPN15	48.5159	37.1661	0.41415	0.000338088	0.00151917
ENSG00000088986	DYNLL1	110.327	82.5073	0.413934	1.3558e-06	1.0752e-05
ENSG00000079974	RABL2B	14.5109	11.0174	0.41371	0.0423537	0.0920701
ENSG00000164284	GRPEL2	41.073	30.5022	0.413416	0.00091056	0.0035488
ENSG00000144320	LNPK	71.4357	53.679	0.413312	2.85937e-05	0.000170862
ENSG00000148175	STOM	131.838	98.9392	0.413074	2.9636e-07	2.71571e-06
ENSG00000179859	RNF227	6.00717	4.6227	0.412769	0.187453	0.298071
ENSG00000131899	LLGL1	12.2505	9.37008	0.412728	0.0623556	0.126362
ENSG00000164236	ANKRD33B	20.1004	14.8251	0.41265	0.0185429	0.0468438
ENSG00000197837	H4C16	41.8312	32.0615	0.412613	0.000818444	0.00324167
ENSG00000101444	AHCY	218.624	164.184	0.412201	4.08816e-09	5.12469e-08
ENSG00000144591	GMPPA	27.8316	20.8418	0.41219	0.00577899	0.0175423
ENSG00000071564	TCF3	57.295	42.558	0.411804	0.000140232	0.000700748
ENSG00000140157	NIPA2	161.001	120.719	0.411754	6.32518e-08	6.4155e-07
ENSG00000057757	PITHD1	33.7043	25.545	0.411732	0.00247032	0.00847463
ENSG00000165280	VCP	295.789	221.199	0.411518	3.78731e-10	5.59583e-09
ENSG00000081870	HSPB11	22.5627	17.0354	0.41132	0.0125995	0.0338651
ENSG00000164934	DCAF13	223.159	167.073	0.411153	4.13015e-09	5.17101e-08
ENSG00000144231	POLR2D	62.0746	46.1193	0.411048	8.39402e-05	0.000445278
ENSG00000079246	XRCC5	665.052	500.519	0.410965	4.28879e-12	8.46778e-11
ENSG00000165733	BMS1	110.6	83.5802	0.410604	1.36768e-06	1.08211e-05
ENSG00000266967	AARSD1	8.20339	5.87818	0.410561	0.135361	0.231872
ENSG00000198258	UBL5	114.03	86.9553	0.410282	1.23784e-06	9.93956e-06
ENSG00000173511	VEGFB	10.4037	7.78777	0.409818	0.089703	0.167911
ENSG00000122565	CBX3	421.333	317.265	0.409703	4.50097e-11	7.76372e-10
ENSG00000148248	SURF4	156.461	118.028	0.409651	8.97184e-08	8.89722e-07
ENSG00000132819	RBM38	30.2351	23.2739	0.409445	0.00414454	0.0131818
ENSG00000106263	EIF3B	302.806	227.858	0.409352	3.37852e-10	5.05005e-09
ENSG00000186283	TOR3A	33.4183	25.8132	0.409276	0.00265004	0.00900381
ENSG00000188976	NOC2L	124.654	94.5525	0.409036	5.93859e-07	5.0915e-06
ENSG00000259494	MRPL46	6.76074	5.29304	0.408518	0.165766	0.271182
ENSG00000138363	ATIC	37.4179	28.9099	0.407976	0.00156909	0.00569134
ENSG00000173418	NAA20	72.6156	54.4839	0.407847	3.25587e-05	0.000191103
ENSG00000127418	FGFRL1	10.4047	7.63829	0.407835	0.0929513	0.172448
ENSG00000015475	BID	75.0569	56.856	0.407457	2.58099e-05	0.000155863
ENSG00000167114	SLC27A4	22.0791	16.9495	0.407299	0.0141528	0.0372301
ENSG00000119812	FAM98A	44.9373	34.0003	0.407079	0.000669664	0.00273456
ENSG00000174032	SLC25A30	61.316	45.9297	0.406951	0.000103644	0.000537293
ENSG00000134461	ANKRD16	5.64801	4.31653	0.406865	0.205796	0.319684
ENSG00000167797	CDK2AP2	14.0325	10.325	0.406844	0.0517064	0.108226
ENSG00000090432	MUL1	21.1746	15.7756	0.406516	0.0170947	0.0437784
ENSG00000165661	QSOX2	24.8852	19.3242	0.40641	0.00956828	0.0269024
ENSG00000087995	METTL2A	32.8371	24.3511	0.405927	0.00334694	0.0109928
ENSG00000173218	VANGL1	9.50192	7.14527	0.405572	0.108335	0.194684
ENSG00000184602	SNN	13.5954	10.249	0.405504	0.0543829	0.112952
ENSG00000090266	NDUFB2	70.4557	53.5469	0.405171	4.32411e-05	0.000246057
ENSG00000119421	NDUFA8	30.5933	23.261	0.40515	0.00438091	0.0138434
ENSG00000100916	BRMS1L	7.63895	5.40549	0.404797	0.156325	0.258834
ENSG00000012963	UBR7	43.8295	33.2619	0.404566	0.000771228	0.00307951
ENSG00000197170	PSMD12	87.9193	66.8557	0.404399	1.01255e-05	6.71152e-05
ENSG00000176340	COX8A	134.127	100.882	0.404307	4.65321e-07	4.07464e-06
ENSG00000106105	GARS1	111.602	84.4184	0.404153	1.8187e-06	1.40218e-05
ENSG00000115233	PSMD14	93.5938	71.3515	0.403716	6.80907e-06	4.72944e-05
ENSG00000110917	MLEC	256.213	192.984	0.403686	2.18569e-09	2.86966e-08
ENSG00000264364	DYNLL2	78.3559	59.0707	0.403615	2.42393e-05	0.000147071
ENSG00000136810	TXN	232.094	175.706	0.40325	6.57801e-09	7.97292e-08
ENSG00000178307	TMEM11	16.5673	12.6448	0.403248	0.034497	0.0778923
ENSG00000130881	LRP3	18.0549	13.3626	0.403181	0.0289517	0.0677125
ENSG00000131174	COX7B	171.844	130.037	0.402971	6.60448e-08	6.67873e-07
ENSG00000074582	BCS1L	42.1821	31.6182	0.402503	0.00104678	0.00399766
ENSG00000140990	NDUFB10	49.0085	37.9476	0.40217	0.000450745	0.0019363
ENSG00000011376	LARS2	52.2147	39.7272	0.401984	0.000309561	0.00140205
ENSG00000099795	NDUFB7	43.7849	33.2882	0.401776	0.000841007	0.0033168
ENSG00000159674	SPON2	14.9117	11.402	0.401266	0.0458539	0.0981599
ENSG00000170439	METTL7B	57.0976	43.868	0.401237	0.000188903	0.000918885
ENSG00000175756	AURKAIP1	44.0569	33.8392	0.401237	0.000848631	0.00334173
ENSG00000151135	TMEM263	18.9064	14.5872	0.400959	0.0247641	0.0594725
ENSG00000103404	USP31	42.5849	31.8737	0.400888	0.00104124	0.00398093
ENSG00000135829	DHX9	507.76	384.857	0.400619	3.86754e-11	6.75601e-10
ENSG00000104885	DOT1L	46.9411	35.1869	0.400461	0.00066545	0.00272288
ENSG00000147592	LACTB2	73.1677	55.7659	0.400338	4.11628e-05	0.000235406
ENSG00000159164	SV2A	9.07725	6.76695	0.400182	0.121497	0.212744
ENSG00000133935	ERG28	9.47998	7.57437	0.399953	0.108822	0.195286
ENSG00000175334	BANF1	46.0837	34.4881	0.399717	0.000719385	0.00290302
ENSG00000086598	TMED2	205.312	155.852	0.399669	1.92156e-08	2.12782e-07
ENSG00000106305	AIMP2	56.8449	42.722	0.399427	0.000215771	0.00103292
ENSG00000136122	BORA	53.6284	41.8143	0.399399	0.00029303	0.00133722
ENSG00000178074	C2orf69	61.3278	46.5068	0.399061	0.000148572	0.000737039
ENSG00000141577	CEP131	14.013	10.7573	0.398915	0.0537348	0.111787
ENSG00000152683	SLC30A6	61.5731	47.159	0.398748	0.000130718	0.000660938
ENSG00000117751	PPP1R8	83.8083	64.2239	0.398708	1.91064e-05	0.000119389
ENSG00000137760	ALKBH8	35.1488	26.3884	0.39862	0.00282334	0.00949508
ENSG00000163382	NAXE	38.3751	29.1827	0.39846	0.00180714	0.0064476
ENSG00000106153	CHCHD2	277.718	211.714	0.398454	1.80061e-09	2.39785e-08
ENSG00000084623	EIF3I	218.039	166.019	0.398156	1.27842e-08	1.46961e-07
ENSG00000255561	FDXACB1	11.3488	8.87951	0.397962	0.0822489	0.156966
ENSG00000178966	RMI1	18.2607	13.7308	0.397477	0.0297035	0.0689095
ENSG00000211460	TSN	126.948	96.827	0.397388	1.0574e-06	8.61203e-06
ENSG00000103966	EHD4	33.6419	26.2025	0.397319	0.00333373	0.0109529
ENSG00000101856	PGRMC1	35.4262	27.9789	0.396911	0.00267268	0.00905971
ENSG00000167635	ZNF146	284.934	216.167	0.396464	1.79116e-09	2.39148e-08
ENSG00000136522	MRPL47	63.9771	49.6543	0.396438	0.000116909	0.000599095
ENSG00000132432	SEC61G	66.0409	49.8772	0.396215	9.5665e-05	0.000500229
ENSG00000165689	ENTR1	60.0411	45.6359	0.39621	0.000168799	0.000828562
ENSG00000091073	DTX2	10.6205	8.20587	0.396007	0.094814	0.175238
ENSG00000142684	ZNF593	20.8634	15.8993	0.39573	0.0204788	0.0507221
ENSG00000196636	SDHAF3	38.5219	29.8016	0.395693	0.00185379	0.00658882
ENSG00000106789	CORO2A	5.43644	4.45145	0.395677	0.221474	0.33865
ENSG00000100983	GSS	54.7457	41.2419	0.395136	0.000321122	0.0014505
ENSG00000125459	MSTO1	14.3514	10.8196	0.395017	0.0546297	0.113304
ENSG00000167862	MRPL58	27.2828	20.6045	0.394788	0.00868656	0.024818
ENSG00000157212	PAXIP1	37.4551	27.8865	0.394297	0.00241472	0.0083145
ENSG00000078967	UBE2D4	15.8742	12.6536	0.39371	0.0421201	0.0916789
ENSG00000122861	PLAU	63.1034	49.3409	0.393682	0.000141202	0.000705254
ENSG00000169241	SLC50A1	23.4276	18.2585	0.393572	0.0144394	0.0378288
ENSG00000257093	DENND11	49.2303	37.6374	0.39355	0.000568248	0.00237538
ENSG00000131378	RFTN1	38.0516	29.1675	0.393091	0.00211741	0.00740769
ENSG00000122376	SHLD2	67.903	51.6459	0.393027	8.9973e-05	0.000473362
ENSG00000143256	PFDN2	31.5605	23.981	0.392757	0.00509654	0.0157214
ENSG00000112130	RNF8	32.1563	24.8985	0.392749	0.00472553	0.0147595
ENSG00000141076	UTP4	32.1583	24.0876	0.392708	0.00486828	0.0151454
ENSG00000165055	METTL2B	66.8138	50.5231	0.392206	0.000104578	0.000541585
ENSG00000140259	MFAP1	45.7841	34.8493	0.392064	0.000891804	0.00348497
ENSG00000198805	PNP	150.218	115.297	0.391606	4.49093e-07	3.93926e-06
ENSG00000102241	HTATSF1	115.866	88.2985	0.391557	2.74887e-06	2.04549e-05
ENSG00000082898	XPO1	505.061	384.906	0.391406	1.10831e-10	1.77573e-09
ENSG00000023572	GLRX2	56.2122	43.2328	0.391332	0.000287531	0.0013174
ENSG00000143179	UCK2	96.4855	73.8302	0.391036	1.00328e-05	6.66305e-05
ENSG00000132963	POMP	165.188	126.155	0.390492	2.13642e-07	2.00116e-06
ENSG00000111639	MRPL51	104.259	80.9516	0.39029	6.5943e-06	4.59986e-05
ENSG00000172840	PDP2	28.0992	21.0985	0.390287	0.00864967	0.0247264
ENSG00000112473	SLC39A7	75.7157	58.3767	0.39013	5.05805e-05	0.000283262
ENSG00000125912	NCLN	61.5618	46.6429	0.390115	0.000185556	0.000905182
ENSG00000146733	PSPH	37.1402	28.7152	0.389791	0.00254674	0.00869895
ENSG00000120699	EXOSC8	73.4906	55.7994	0.389653	6.90876e-05	0.000374629
ENSG00000169714	CNBP	449.322	343.442	0.389446	2.48785e-10	3.80753e-09
ENSG00000197147	LRRC8B	23.1973	18.1953	0.389411	0.0159759	0.0412845
ENSG00000173914	RBM4B	17.4274	13.8753	0.389394	0.0352863	0.0792956
ENSG00000122566	HNRNPA2B1	762.539	581.729	0.389066	3.03123e-11	5.34977e-10
ENSG00000174917	MICOS13	33.8943	26.1445	0.388733	0.00396173	0.012679
ENSG00000123562	MORF4L2	117.711	89.8538	0.387565	3.17743e-06	2.34567e-05
ENSG00000161036	LRWD1	13.6557	10.1931	0.387193	0.067309	0.133939
ENSG00000125845	BMP2	27.3269	20.5321	0.387012	0.0105261	0.0291322
ENSG00000158258	CLSTN2	132.924	101.357	0.386792	1.41744e-06	1.11546e-05
ENSG00000180900	SCRIB	142.345	109.078	0.386777	9.43573e-07	7.77765e-06
ENSG00000112110	MRPL18	118.019	91.4473	0.386754	3.36055e-06	2.47013e-05
ENSG00000128595	CALU	103.986	79.5377	0.386618	7.66608e-06	5.25103e-05
ENSG00000004142	POLDIP2	70.4726	54.4759	0.386577	9.01583e-05	0.000473851
ENSG00000123545	NDUFAF4	54.1453	42.2358	0.386007	0.000432705	0.0018753
ENSG00000087448	KLHL42	39.1172	29.7037	0.385907	0.00228873	0.00792325
ENSG00000005100	DHX33	55.3089	41.7836	0.385645	0.000406041	0.00177651
ENSG00000170315	UBB	408.135	312.709	0.384784	5.34679e-10	7.7111e-09
ENSG00000166133	RPUSD2	19.2971	14.842	0.384778	0.0295373	0.0686481
ENSG00000091140	DLD	144.238	109.945	0.384366	9.49071e-07	7.81041e-06
ENSG00000162408	NOL9	88.6522	68.2752	0.384307	2.51697e-05	0.000152176
ENSG00000156017	CARNMT1	81.1948	62.0273	0.384287	4.39454e-05	0.000249373
ENSG00000100379	KCTD17	7.56689	5.86964	0.383897	0.169865	0.276432
ENSG00000115816	CEBPZ	186.695	142.984	0.383766	1.28953e-07	1.25216e-06
ENSG00000143549	TPM3	437.849	335.914	0.383681	4.42574e-10	6.47382e-09
ENSG00000166192	SENP8	5.49857	4.5307	0.383599	0.232675	0.351791
ENSG00000080345	RIF1	327.779	250.237	0.38352	2.3255e-09	3.0338e-08
ENSG00000163655	GMPS	183.373	141.117	0.383338	1.58347e-07	1.51323e-06
ENSG00000110660	SLC35F2	50.4351	38.9045	0.383074	0.000684619	0.00278685
ENSG00000110108	TMEM109	45.7853	35.4383	0.382364	0.00113485	0.0043099
ENSG00000086712	TXLNG	43.8667	33.5283	0.381895	0.00146148	0.00535599
ENSG00000177830	CHID1	47.349	36.5155	0.38178	0.000976927	0.00376868
ENSG00000277791	PSMB3	106.552	83.73	0.381495	9.78372e-06	6.54418e-05
ENSG00000166012	TAF1D	294.858	226.062	0.381391	5.43581e-09	6.68331e-08
ENSG00000174177	CTU2	19.837	15.206	0.38133	0.0289598	0.0677125
ENSG00000164172	MOCS2	22.1643	17.1214	0.381233	0.0215188	0.0528385
ENSG00000175166	PSMD2	137.338	105.272	0.38109	1.50213e-06	1.174e-05
ENSG00000087087	SRRT	134.669	104.068	0.381063	1.75164e-06	1.35455e-05
ENSG00000144580	CNOT9	90.6383	70.958	0.380425	2.65619e-05	0.000159916
ENSG00000160447	PKN3	8.56543	6.65189	0.380394	0.148958	0.249136
ENSG00000125630	POLR1B	131.243	100.139	0.38027	2.58517e-06	1.93491e-05
ENSG00000119977	TCTN3	49.3756	37.5061	0.380043	0.000877169	0.00344221
ENSG00000176087	SLC35A4	35.8771	27.3939	0.380037	0.00387872	0.0124366
ENSG00000106028	SSBP1	133.111	102.909	0.379474	2.27417e-06	1.72098e-05
ENSG00000167394	ZNF668	11.9489	8.82969	0.379437	0.0934905	0.173292
ENSG00000162623	TYW3	101.852	77.6508	0.379335	1.33844e-05	8.68084e-05
ENSG00000154518	ATP5MC3	176.257	137.124	0.37906	3.02868e-07	2.76812e-06
ENSG00000165512	ZNF22	122.095	95.1671	0.379037	4.12082e-06	2.98621e-05
ENSG00000189308	LIN54	48.7684	37.2284	0.379004	0.0009421	0.00365228
ENSG00000019485	PRDM11	7.062	5.80524	0.378518	0.186094	0.296352
ENSG00000119684	MLH3	32.6292	25.2437	0.378384	0.00616029	0.0185351
ENSG00000178802	MPI	34.9208	26.9029	0.378157	0.00444713	0.0140238
ENSG00000075407	ZNF37A	100.481	76.8988	0.37779	1.51976e-05	9.6793e-05
ENSG00000099956	SMARCB1	48.0579	35.6335	0.377773	0.00122947	0.00461624
ENSG00000169813	HNRNPF	417.239	321.3	0.377635	9.65635e-10	1.32729e-08
ENSG00000105671	DDX49	52.273	40.0056	0.377571	0.000697423	0.00282775
ENSG00000243927	MRPS6	24.2373	19.0341	0.377493	0.0168365	0.0431712
ENSG00000177150	FAM210A	31.1245	23.7597	0.377319	0.00737938	0.0216256
ENSG00000147419	CCDC25	83.2305	65.0538	0.377236	5.49173e-05	0.000304226
ENSG00000215251	FASTKD5	44.599	34.8562	0.376835	0.00149887	0.00547808
ENSG00000135838	NPL	7.64182	5.56451	0.376832	0.183509	0.293099
ENSG00000138442	WDR12	185.226	142.426	0.376698	2.43357e-07	2.25827e-06
ENSG00000185252	ZNF74	29.5366	22.8529	0.376676	0.00894769	0.0254436
ENSG00000178035	IMPDH2	412.369	317.459	0.376531	1.11301e-09	1.51565e-08
ENSG00000133706	LARS1	481.79	371.07	0.376315	6.10761e-10	8.73466e-09
ENSG00000137547	MRPL15	91.4386	71.135	0.376206	3.12436e-05	0.00018444
ENSG00000117525	F3	22.677	17.5605	0.376047	0.0213673	0.0525798
ENSG00000160688	FLAD1	46.9345	36.7784	0.375941	0.00119154	0.00449358
ENSG00000071462	BUD23	39.7533	30.7829	0.375589	0.0026633	0.00903484
ENSG00000082515	MRPL22	23.6973	17.8386	0.375524	0.0200865	0.0499072
ENSG00000153037	SRP19	29.9668	23.0542	0.375515	0.00869974	0.0248419
ENSG00000131828	PDHA1	113.01	87.3434	0.375112	8.02778e-06	5.48413e-05
ENSG00000167815	PRDX2	53.2054	41.0562	0.375102	0.00066759	0.00272945
ENSG00000167508	MVD	26.1113	19.8089	0.37503	0.0152614	0.0396882
ENSG00000151233	GXYLT1	26.1666	20.4999	0.37485	0.0139937	0.0369242
ENSG00000072756	TRNT1	59.3151	46.3714	0.374635	0.000375041	0.00166119
ENSG00000123983	ACSL3	88.8901	68.7795	0.374593	3.68783e-05	0.000213403
ENSG00000121073	SLC35B1	30.9186	23.6444	0.374499	0.00799623	0.0231293
ENSG00000178764	ZHX2	4.91562	3.72294	0.37426	0.276458	0.400057
ENSG00000181751	MACIR	19.026	14.5238	0.374224	0.0360308	0.080721
ENSG00000167112	TRUB2	61.9217	47.7537	0.374176	0.00030819	0.00139769
ENSG00000167657	DAPK3	18.7645	15.1035	0.373995	0.0362078	0.0810113
ENSG00000084090	STARD7	390.893	302.14	0.373633	1.95835e-09	2.59779e-08
ENSG00000129255	MPDU1	53.2186	41.6303	0.373268	0.000723052	0.00291323
ENSG00000138336	TET1	7.56689	5.73224	0.372903	0.186272	0.296552
ENSG00000119185	ITGB1BP1	39.0224	30.7515	0.372885	0.00303656	0.0101028
ENSG00000041802	LSG1	79.4639	61.458	0.372828	7.77913e-05	0.000415887
ENSG00000115241	PPM1G	127.196	99.1265	0.372754	4.20835e-06	3.04319e-05
ENSG00000125995	ROMO1	52.2435	40.3307	0.372238	0.000794453	0.00315994
ENSG00000100294	MCAT	16.4578	12.9902	0.371838	0.0509736	0.106932
ENSG00000101407	TTI1	51.3334	39.5736	0.371693	0.000891247	0.00348412
ENSG00000159921	GNE	53.8588	41.8169	0.371648	0.000687713	0.00279723
ENSG00000206190	ATP10A	23.78	18.5883	0.371324	0.0198819	0.0494947
ENSG00000164167	LSM6	40.9806	30.8262	0.371084	0.00289628	0.00969905
ENSG00000171861	MRM3	27.8686	22.1817	0.370979	0.0118563	0.032171
ENSG00000104980	TIMM44	44.3341	34.0128	0.370781	0.00191712	0.00678102
ENSG00000137038	DMAC1	44.4499	34.9999	0.370615	0.00182446	0.00650035
ENSG00000075914	EXOSC7	41.9863	31.7812	0.3701	0.00258365	0.00880741
ENSG00000272047	GTF2H5	44.6989	34.5473	0.369972	0.00185764	0.00660024
ENSG00000197885	NKIRAS1	8.00051	6.07857	0.369728	0.177534	0.286006
ENSG00000007520	TSR3	18.2973	14.1455	0.369691	0.0412552	0.0902562
ENSG00000067334	DNTTIP2	102.01	78.1427	0.369506	2.31561e-05	0.000141335
ENSG00000116752	BCAS2	38.5929	30.627	0.369368	0.00350891	0.0114223
ENSG00000170921	TANC2	10.8289	8.24001	0.368982	0.117223	0.206931
ENSG00000147874	HAUS6	97.0261	75.3871	0.368783	2.88793e-05	0.000172168
ENSG00000153015	CWC27	48.2727	37.4464	0.368724	0.00129965	0.0048531
ENSG00000156515	HK1	55.4502	42.609	0.368226	0.000682891	0.00278092
ENSG00000100418	DESI1	69.5214	53.1851	0.368162	0.000215114	0.00103133
ENSG00000074416	MGLL	4.84828	3.655	0.36804	0.286486	0.410972
ENSG00000100395	L3MBTL2	58.5684	44.4418	0.36798	0.000555165	0.00232734
ENSG00000164902	PHAX	42.0246	32.8332	0.367904	0.00251259	0.00859664
ENSG00000123353	ORMDL2	28.7812	22.1154	0.367883	0.0117936	0.0320179
ENSG00000185621	LMLN	8.61391	6.75211	0.367791	0.160272	0.26409
ENSG00000056277	ZNF280C	24.1367	19.0265	0.367767	0.0204296	0.0506247
ENSG00000186687	LYRM7	119.497	92.3384	0.367605	8.3627e-06	5.69019e-05
ENSG00000172671	ZFAND4	5.39394	4.07643	0.367589	0.264026	0.387425
ENSG00000204389	HSPA1A	28.3079	21.4562	0.367574	0.012923	0.0345356
ENSG00000101182	PSMA7	137.339	107.326	0.367454	3.36473e-06	2.47013e-05
ENSG00000153395	LPCAT1	91.9852	70.787	0.367077	4.48161e-05	0.000253751
ENSG00000061794	MRPS35	113.18	88.5832	0.366655	1.22193e-05	7.95027e-05
ENSG00000155254	MARVELD1	69.7885	54.0831	0.366177	0.000213928	0.00102649
ENSG00000160284	SPATC1L	10.6112	8.42411	0.366043	0.120375	0.211321
ENSG00000103148	NPRL3	14.5471	11.0393	0.365819	0.0727602	0.142781
ENSG00000131368	MRPS25	130.143	101.65	0.365807	5.21216e-06	3.70121e-05
ENSG00000162722	TRIM58	7.29705	6.11885	0.364972	0.194362	0.306143
ENSG00000137822	TUBGCP4	34.8275	26.4864	0.364546	0.00646193	0.019318
ENSG00000170364	SETMAR	13.907	10.5967	0.364526	0.0795675	0.152908
ENSG00000169188	APEX2	21.9012	16.8105	0.364467	0.0285931	0.0670157
ENSG00000099797	TECR	49.9256	38.3552	0.364459	0.00131187	0.00488804
ENSG00000108592	FTSJ3	94.0178	73.4641	0.364182	4.23139e-05	0.00024145
ENSG00000116560	SFPQ	577.502	448.055	0.36403	1.04266e-09	1.42743e-08
ENSG00000165832	TRUB1	43.0062	33.2066	0.364028	0.00255892	0.00872893
ENSG00000125351	UPF3B	25.9192	20.0864	0.364008	0.0176012	0.0448404
ENSG00000144401	METTL21A	51.1186	39.5063	0.363979	0.00115054	0.0043582
ENSG00000156990	RPUSD3	35.39	27.618	0.36354	0.0059167	0.0178809
ENSG00000164626	KCNK5	18.2691	14.2542	0.363238	0.0446571	0.0961777
ENSG00000101442	ACTR5	14.8409	11.962	0.363237	0.0683029	0.135627
ENSG00000114446	IFT57	41.0381	31.7015	0.363202	0.00321324	0.0106046
ENSG00000103037	SETD6	31.9481	24.7129	0.363175	0.00881864	0.0251254
ENSG00000278259	MYO19	61.452	47.0751	0.363017	0.000495543	0.00210319
ENSG00000106591	MRPL32	60.0232	46.2039	0.362915	0.000545509	0.00228966
ENSG00000112159	MDN1	644.333	500.608	0.362898	7.54149e-10	1.06077e-08
ENSG00000059691	GATB	36.0061	28.704	0.362878	0.00540557	0.0165212
ENSG00000184164	CRELD2	10.9467	8.63741	0.362781	0.118596	0.208842
ENSG00000130706	ADRM1	45.0567	35.5261	0.362542	0.00221891	0.00770726
ENSG00000078668	VDAC3	253.752	197.748	0.362494	6.58716e-08	6.66779e-07
ENSG00000166803	PCLAF	66.2629	50.739	0.362443	0.000352783	0.00157829
ENSG00000131652	THOC6	36.9408	28.1466	0.362429	0.00540872	0.0165259
ENSG00000214114	MYCBP	39.2936	30.2747	0.362348	0.00397052	0.0126969
ENSG00000213463	SYNJ2BP	17.2631	14.0041	0.362321	0.0499939	0.105308
ENSG00000072071	ADGRL1	6.38735	4.95555	0.362114	0.232261	0.351269
ENSG00000183617	MRPL54	34.7973	27.5009	0.361814	0.00629848	0.0188954
ENSG00000114541	FRMD4B	45.1927	34.7079	0.36174	0.00222918	0.00773536
ENSG00000124541	RRP36	53.5521	41.4858	0.361366	0.000990553	0.0038156
ENSG00000070718	AP3M2	29.7016	23.0744	0.361225	0.0117493	0.0319315
ENSG00000163026	WDCP	28.6954	22.4508	0.361206	0.0130964	0.0349078
ENSG00000103035	PSMD7	125.602	98.4008	0.361141	8.7457e-06	5.91937e-05
ENSG00000117597	UTP25	90.577	70.8339	0.360947	6.09341e-05	0.000333414
ENSG00000130309	COLGALT1	174.148	135.415	0.360938	9.90331e-07	8.11739e-06
ENSG00000170606	HSPA4	307.519	240.105	0.360658	2.32141e-08	2.54042e-07
ENSG00000147155	EBP	29.1207	22.1548	0.36034	0.0134555	0.0357351
ENSG00000159423	ALDH4A1	18.2697	14.0662	0.359583	0.0475298	0.10103
ENSG00000128039	SRD5A3	14.5132	10.8367	0.359554	0.0795317	0.152908
ENSG00000103995	CEP152	88.9505	68.0825	0.359314	8.35464e-05	0.000443419
ENSG00000170191	NANP	17.9661	13.9783	0.359277	0.0489651	0.103523
ENSG00000162377	COA7	72.4538	56.8909	0.359068	0.000224466	0.00107005
ENSG00000197728	RPS26	155.753	121.731	0.358947	2.38127e-06	1.79541e-05
ENSG00000157020	SEC13	68.4091	53.4037	0.358942	0.000306772	0.00139249
ENSG00000125485	DDX31	45.3645	34.6996	0.358367	0.00249719	0.00854966
ENSG00000144867	SRPRB	120.585	94.4273	0.358197	1.26377e-05	8.20691e-05
ENSG00000177646	ACAD9	64.8083	50.0806	0.358033	0.000435722	0.00188598
ENSG00000165195	PIGA	20.0376	14.9232	0.357896	0.0416199	0.0907555
ENSG00000102226	USP11	29.5366	23.1241	0.357888	0.0126986	0.0340423
ENSG00000136840	ST6GALNAC4	15.2172	11.8441	0.357746	0.0705296	0.139374
ENSG00000187736	NHEJ1	7.24127	5.61027	0.357728	0.210373	0.325167
ENSG00000172469	MANEA	65.6189	50.6755	0.357709	0.000416534	0.00181596
ENSG00000172757	CFL1	576.872	450.895	0.356985	2.00478e-09	2.65291e-08
ENSG00000123064	DDX54	92.4959	72.8719	0.356811	6.56293e-05	0.000356631
ENSG00000182118	FAM89A	7.75004	6.0164	0.356586	0.197548	0.310056
ENSG00000175066	GK5	24.6738	18.7841	0.356553	0.0238247	0.0574685
ENSG00000168781	PPIP5K1	21.646	16.8326	0.356509	0.0327865	0.0746431
ENSG00000204104	TRAF3IP1	10.3519	8.06291	0.35647	0.136596	0.233288
ENSG00000149547	EI24	90.5298	70.5201	0.356431	7.53313e-05	0.00040455
ENSG00000123505	AMD1	379.274	296.256	0.355651	1.13407e-08	1.31995e-07
ENSG00000103253	HAGHL	15.4976	12.6726	0.355392	0.0677668	0.134693
ENSG00000274523	RCC1L	56.03	43.7252	0.355349	0.000953507	0.00368397
ENSG00000092820	EZR	137.685	107.861	0.355111	6.55936e-06	4.58172e-05
ENSG00000103202	NME4	19.0208	14.5211	0.355084	0.0466367	0.0995446
ENSG00000149084	HSD17B12	105.172	81.7779	0.355079	3.44901e-05	0.000200516
ENSG00000255423	EBLN2	6.26085	4.81081	0.355078	0.246507	0.36777
ENSG00000080819	CPOX	66.8965	52.4488	0.355008	0.000396066	0.00174004
ENSG00000144354	CDCA7	145.064	113.783	0.354617	4.87851e-06	3.48844e-05
ENSG00000196466	ZNF799	11.244	8.71368	0.354292	0.123971	0.216374
ENSG00000276023	DUSP14	13.7788	10.8316	0.354265	0.0876958	0.164815
ENSG00000030066	NUP160	126.862	99.112	0.354207	1.3504e-05	8.73626e-05
ENSG00000198355	PIM3	31.2868	24.7929	0.353961	0.0110232	0.0302711
ENSG00000088356	PDRG1	15.0623	12.0397	0.353841	0.0735175	0.143837
ENSG00000109452	INPP4B	27.0233	20.4269	0.353831	0.0195134	0.0487551
ENSG00000137309	HMGA1	206.902	162.078	0.353805	4.92459e-07	4.27576e-06
ENSG00000228594	FNDC10	8.98747	6.79651	0.353636	0.172784	0.279843
ENSG00000156469	MTERF3	37.1103	29.2656	0.353502	0.00613199	0.0184662
ENSG00000129932	DOHH	7.82882	6.32192	0.353259	0.196956	0.309611
ENSG00000104731	KLHDC4	30.9929	24.3323	0.353235	0.0117763	0.0319877
ENSG00000166575	TMEM135	26.4346	20.7673	0.352669	0.0199763	0.0497057
ENSG00000173141	MRPL57	73.9363	58.42	0.35233	0.000260572	0.00121561
ENSG00000120915	EPHX2	6.10668	4.95555	0.352246	0.250509	0.3719
ENSG00000104299	INTS9	43.1699	34.3307	0.352091	0.00330578	0.0108715
ENSG00000121864	ZNF639	50.7369	39.684	0.351979	0.00168452	0.00606286
ENSG00000163832	ELP6	25.8629	20.6045	0.351725	0.0210929	0.0520046
ENSG00000102900	NUP93	99.4228	77.3722	0.351493	5.69004e-05	0.000314024
ENSG00000153130	SCOC	48.5685	37.53	0.351414	0.00231347	0.00799807
ENSG00000138018	SELENOI	69.572	54.4042	0.351298	0.000383111	0.0016911
ENSG00000112365	ZBTB24	79.5886	62.3193	0.350915	0.000189803	0.000922824
ENSG00000188215	DCUN1D3	20.5159	15.5021	0.350759	0.0424191	0.0921146
ENSG00000130119	GNL3L	184.545	145.229	0.35056	1.31909e-06	1.05097e-05
ENSG00000198931	APRT	123.633	96.9624	0.350489	1.65253e-05	0.000104664
ENSG00000056998	GYG2	5.70207	4.40504	0.350466	0.272744	0.395687
ENSG00000106554	CHCHD3	79.7056	62.6688	0.350414	0.000190773	0.000927105
ENSG00000181019	NQO1	85.7879	67.2568	0.349981	0.000132295	0.000667596
ENSG00000196976	LAGE3	12.9125	10.6571	0.349772	0.100169	0.182959
ENSG00000165795	NDRG2	31.1762	24.9602	0.349745	0.0120361	0.0325643
ENSG00000100216	TOMM22	152.135	120.575	0.349733	5.39301e-06	3.81379e-05
ENSG00000197579	TOPORS	77.2382	60.2995	0.34965	0.000239197	0.00113342
ENSG00000179091	CYC1	195.066	154.223	0.349572	1.07387e-06	8.70467e-06
ENSG00000106344	RBM28	96.9647	76.3195	0.349479	6.96043e-05	0.000376833
ENSG00000162852	CNST	74.9795	58.4557	0.34947	0.000279713	0.00128445
ENSG00000163923	RPL39L	3.98482	3.3977	0.349443	0.342034	0.469654
ENSG00000143653	SCCPDH	64.7665	50.3804	0.349101	0.000592118	0.00246212
ENSG00000141441	GAREM1	10.8653	8.73092	0.349031	0.134102	0.229986
ENSG00000162129	CLPB	127.493	100.095	0.348918	1.47647e-05	9.427e-05
ENSG00000164024	METAP1	126.568	99.8567	0.348572	1.70954e-05	0.000107941
ENSG00000177370	TIMM22	20.4715	15.6646	0.348472	0.0430657	0.0932226
ENSG00000103876	FAH	79.1007	62.8648	0.348274	0.0002191	0.00104739
ENSG00000145337	PYURF	70.6703	55.9224	0.347928	0.000397755	0.00174672
ENSG00000184787	UBE2G2	144.786	113.373	0.347798	7.46306e-06	5.12567e-05
ENSG00000110172	CHORDC1	108.902	85.3024	0.34777	3.96899e-05	0.000228
ENSG00000166228	PCBD1	26.639	20.7927	0.347631	0.0212461	0.0523444
ENSG00000136802	LRRC8A	17.3562	13.2273	0.34751	0.0627383	0.126962
ENSG00000183431	SF3A3	163.767	128.97	0.347498	3.4676e-06	2.53486e-05
ENSG00000171612	SLC25A33	23.8228	18.7537	0.346796	0.029278	0.0681845
ENSG00000075624	ACTB	3340.83	2628.81	0.346127	6.65229e-12	1.28703e-10
ENSG00000111676	ATN1	13.4821	10.9293	0.346025	0.0977219	0.179448
ENSG00000079785	DDX1	118.861	93.7919	0.345867	2.60923e-05	0.000157198
ENSG00000136938	ANP32B	32.3801	25.9845	0.345629	0.0120448	0.0325791
ENSG00000105176	URI1	100.186	78.5681	0.344982	8.19584e-05	0.000435441
ENSG00000167460	TPM4	204.387	161.214	0.344971	1.0879e-06	8.79754e-06
ENSG00000174109	C16orf91	17.062	13.5954	0.344785	0.0646784	0.130016
ENSG00000108423	TUBD1	14.5652	12.309	0.344608	0.0849694	0.160693
ENSG00000107863	ARHGAP21	14.8335	11.9515	0.344548	0.0837224	0.159068
ENSG00000124789	NUP153	244.464	193.07	0.343958	3.4157e-07	3.07233e-06
ENSG00000071626	DAZAP1	171.19	134.557	0.343913	3.32573e-06	2.44635e-05
ENSG00000010165	METTL13	51.4549	39.6586	0.343814	0.00214892	0.00750513
ENSG00000050393	MCUR1	46.6509	36.8474	0.343787	0.00299991	0.0100069
ENSG00000138614	INTS14	53.9056	41.8968	0.343717	0.00168452	0.00606286
ENSG00000086200	IPO11	39.0109	31.3187	0.343612	0.0060656	0.0182931
ENSG00000112874	NUDT12	17.8394	14.706	0.342945	0.0586523	0.120044
ENSG00000114491	UMPS	66.464	52.3731	0.342698	0.000638684	0.0026312
ENSG00000184076	UQCR10	112.198	89.3664	0.342654	4.35919e-05	0.000247641
ENSG00000170906	NDUFA3	52.6326	42.6242	0.341867	0.00193076	0.00681983
ENSG00000035687	ADSS2	144.47	113.219	0.341284	1.12704e-05	7.40811e-05
ENSG00000074695	LMAN1	205.592	162.539	0.341162	1.40207e-06	1.10421e-05
ENSG00000147669	POLR2K	106.993	84.5403	0.341118	6.10155e-05	0.000333681
ENSG00000104626	ERI1	62.925	49.505	0.341005	0.000883643	0.00346076
ENSG00000125375	DMAC2L	39.851	31.2367	0.340863	0.00617734	0.0185755
ENSG00000185033	SEMA4B	5.83317	4.59333	0.340764	0.278929	0.402892
ENSG00000184117	NIPSNAP1	27.8237	22.0316	0.340666	0.0208812	0.0515816
ENSG00000153140	CETN3	28.7469	23.0153	0.34062	0.0194962	0.0487238
ENSG00000006744	ELAC2	100.293	79.0121	0.340607	8.72707e-05	0.000461275
ENSG00000101084	RAB5IF	29.088	23.217	0.340379	0.0180376	0.0457477
ENSG00000136628	EPRS1	596.824	471.112	0.340242	9.99922e-09	1.17988e-07
ENSG00000267796	LIN37	5.02149	3.91331	0.339929	0.313672	0.440903
ENSG00000189007	ADAT2	87.7156	68.8276	0.339488	0.000187561	0.000913658
ENSG00000070010	UFD1	35.3398	28.3579	0.339031	0.0097289	0.0272479
ENSG00000115652	UXS1	26.1172	20.3137	0.338894	0.0263727	0.0626856
ENSG00000177733	HNRNPA0	104.354	82.6162	0.338778	7.6178e-05	0.000408327
ENSG00000130340	SNX9	4.69673	3.85263	0.338767	0.325687	0.453023
ENSG00000073060	SCARB1	52.4073	41.3713	0.33873	0.00212001	0.00741171
ENSG00000169230	PRELID1	79.7351	63.0738	0.338713	0.000303989	0.0013817
ENSG00000136271	DDX56	76.325	60.1174	0.338637	0.000385204	0.00169887
ENSG00000259431	THTPA	8.8647	6.92076	0.33854	0.190353	0.301331
ENSG00000100412	ACO2	112.757	88.7049	0.338337	5.24446e-05	0.000292106
ENSG00000076043	REXO2	34.1504	26.6073	0.338319	0.0116431	0.0316848
ENSG00000005700	IBTK	240.565	189.525	0.338293	6.52923e-07	5.52855e-06
ENSG00000114450	GNB4	171.417	135.435	0.338263	4.70406e-06	3.37075e-05
ENSG00000137106	GRHPR	61.3272	47.7304	0.338229	0.00113564	0.0043113
ENSG00000037474	NSUN2	123.789	98.132	0.338217	3.08795e-05	0.000182711
ENSG00000183520	UTP11	58.5447	46.9282	0.338196	0.00130528	0.00487235
ENSG00000102178	UBL4A	40.2949	31.8134	0.338122	0.00622944	0.0187066
ENSG00000203943	SAMD13	5.14437	4.13867	0.338037	0.308014	0.434738
ENSG00000198146	ZNF770	133.519	105.191	0.337886	2.2106e-05	0.000135733
ENSG00000130038	CRACR2A	36.0316	27.8199	0.337572	0.0101336	0.028221
ENSG00000149792	MRPL49	35.4589	28.3314	0.337295	0.00995039	0.0277636
ENSG00000094880	CDC23	57.6169	45.7301	0.337278	0.00145772	0.00534409
ENSG00000000419	DPM1	55.8678	44.1243	0.337166	0.00171363	0.00615036
ENSG00000105135	ILVBL	26.4934	21.7875	0.337148	0.0247657	0.0594725
ENSG00000049449	RCN1	22.3416	16.8653	0.337122	0.043176	0.0933825
ENSG00000185442	FAM174B	4.99304	4.03316	0.337021	0.315485	0.442543
ENSG00000085231	AK6	41.2618	31.9809	0.336505	0.00634388	0.019015
ENSG00000146007	ZMAT2	120.379	95.4886	0.336479	3.93168e-05	0.000226237
ENSG00000155858	LSM11	27.8603	22.4072	0.33637	0.021945	0.0537691
ENSG00000148484	RSU1	137.483	109.504	0.336286	1.88078e-05	0.000117666
ENSG00000108588	CCDC47	95.1301	74.8871	0.335908	0.000149543	0.000741495
ENSG00000141959	PFKL	142.233	112.835	0.33556	1.83369e-05	0.000115071
ENSG00000013275	PSMC4	56.4893	44.9255	0.335467	0.00170301	0.0061165
ENSG00000167842	MIS12	42.3654	33.8399	0.335252	0.00542709	0.0165722
ENSG00000148296	SURF6	60.0411	47.2117	0.335166	0.00134362	0.00498821
ENSG00000137656	BUD13	27.4881	22.0632	0.335103	0.0234231	0.0567132
ENSG00000150756	ATPSCKMT	26.9697	22.0295	0.334687	0.0245837	0.0590907
ENSG00000135940	COX5B	170.941	134.931	0.334673	6.88117e-06	4.77076e-05
ENSG00000214113	LYRM4	59.83	47.9375	0.334448	0.00133394	0.00495767
ENSG00000134987	WDR36	253.007	201.283	0.334092	5.7657e-07	4.96403e-06
ENSG00000140563	MCTP2	10.4688	8.41041	0.333879	0.157912	0.260871
ENSG00000168268	NT5DC2	39.2171	31.1011	0.333476	0.00763057	0.0222225
ENSG00000151465	CDC123	142.112	112.563	0.333384	1.8602e-05	0.000116453
ENSG00000111906	HDDC2	70.9011	56.6661	0.333317	0.00066961	0.00273456
ENSG00000185651	UBE2L3	96.6088	77.3414	0.333175	0.000145895	0.000724457
ENSG00000241106	HLA-DOB	15.4331	11.5336	0.33315	0.0954278	0.175992
ENSG00000188725	SMIM15	99.1186	77.932	0.332827	0.000139863	0.000699818
ENSG00000178980	SELENOW	13.0459	10.5341	0.332802	0.115882	0.205297
ENSG00000140284	SLC27A2	22.9011	18.3109	0.332681	0.0397215	0.0874419
ENSG00000204977	TRIM13	215.845	171.184	0.33267	1.64698e-06	1.2794e-05
ENSG00000064933	PMS1	68.0223	54.2928	0.33257	0.000800017	0.00317917
ENSG00000091009	RBM27	72.5117	56.5335	0.332536	0.000658366	0.00269927
ENSG00000131844	MCCC2	105.774	83.7402	0.332243	9.68833e-05	0.000505826
[truncated: 8,321 more rows]

## Sheet: FLT3i vs. Unt
MOLM14 - FLT3i vs. Untreated - RNA-Seq analysis
[truncated: 10,487 more rows]

## Sheet: RASi vs. Unt
MOLM14 - RASi vs. Untreated - RNA-Seq analysis
[truncated: 10,607 more rows]

[truncated: 7 more sheets: KEGG - FLT3i UpRegulated, KEGG - FLT3i DownRegulated, KEGG - RASi UpRegulated, KEGG - RASi DownRegulated, KEGG - FLT3i+IL3 UpRegulated, KEGG - FLT3i+IL3 DownRegulated, MV4-11+FLT3i]
