# Supplementary material for: Pharmacological inhibition of RAS overcomes FLT3 inhibitor resistance in FLT3-ITD+ AML through AP-1 and RUNX1
Source: iScience. 2024 Mar 26;27(4):109576. doi: 10.1016/j.isci.2024.109576 (PMC11024925; doi:10.1016/j.isci.2024.109576)
Supplement: Data S4. ITD18 RNA-seq results and KEGG pathway analysis, related to Figures 5 and S8 — RNA-seq analysis shows deregulated genes in ITD18 experiments. KEGG pathway analysis of deregulated genes is also shown. [file mmc5.xlsx]

## Sheet: IL3 vs. Untreated
D1091 - FM225 - IL3 vs. Untreated - RNA-Seq analysis
ensID	geneID	IL3	Untreated	logFC	P.Value	Adj.P.Value
ENSG00000102970	CCL17	1.48287	0.08171	3.0872	0.000150319	0.0465548
ENSG00000185640	KRT79	6.39233	1.01956	2.54591	9.06468e-06	0.0116446
ENSG00000272398	CD24	14.2028	3.38761	2.0384	7.37472e-09	9.36442e-05
ENSG00000110848	CD69	8.53405	2.09092	1.98304	5.79991e-07	0.00147294
ENSG00000274736	CCL23	1.41937	0.337508	1.92159	0.00289803	0.167514
ENSG00000205426	KRT81	1.3416	0.28703	1.90253	0.000727529	0.0952387
ENSG00000151320	AKAP6	1.046	0.160561	1.87672	0.0404615	0.404871
ENSG00000146700	SSC4D	0.96725	0.218847	1.82061	0.00261758	0.16135
ENSG00000172243	CLEC7A	1.19355	0.337508	1.69004	0.00137796	0.12322
ENSG00000170500	LONRF2	1.3742	0.419218	1.62456	0.00500184	0.213197
ENSG00000016391	CHDH	1.24475	0.40778	1.55711	0.0382518	0.398115
ENSG00000113263	ITK	0.696518	0.171228	1.55234	0.0268797	0.354801
ENSG00000117090	SLAMF1	8.03824	2.70402	1.55104	8.18804e-06	0.0116446
ENSG00000149635	OCSTAMP	1.11554	0.316173	1.53231	0.0116133	0.285233
ENSG00000213741	RPS29	388.336	93.1244	1.52529	0.0347409	0.385819
ENSG00000079385	CEACAM1	0.825729	0.234463	1.47254	0.021493	0.332789
ENSG00000179715	PCED1B	0.644833	0.211039	1.45865	0.0368099	0.394115
ENSG00000102962	CCL22	1.20635	0.419218	1.45735	0.0294701	0.364209
ENSG00000182993	C12orf60	0.812685	0.24513	1.45207	0.0233633	0.34162
ENSG00000179388	EGR3	0.941652	0.289889	1.44793	0.00732888	0.237897
ENSG00000137819	PAQR5	1.10323	0.381496	1.44568	0.0280005	0.359044
ENSG00000169429	CXCL8	7.59411	2.80629	1.42268	0.000120852	0.0426271
ENSG00000121577	POPDC2	0.922576	0.289889	1.41531	0.0275576	0.357798
ENSG00000105205	CLC	236.574	89.5216	1.40375	1.06498e-07	0.000450771
ENSG00000058335	RASGRF1	5.42508	2.09092	1.3381	0.000276728	0.0605844
ENSG00000185055	EFCAB10	1.3742	0.498068	1.32744	0.0172903	0.320048
ENSG00000155011	DKK2	1.13584	0.392164	1.31993	0.0306841	0.369315
ENSG00000160883	HK3	5.45622	2.15778	1.30824	0.00206036	0.143653
ENSG00000166866	MYO1A	1.25804	0.45045	1.29888	0.0080781	0.248902
ENSG00000154864	PIEZO2	1.48336	0.5712	1.27854	0.00792706	0.246107
ENSG00000128342	LIF	3.35387	1.33782	1.2647	1.72088e-05	0.0134514
ENSG00000092068	SLC7A8	22.4777	9.29735	1.26286	1.22896e-06	0.00260088
ENSG00000254221	PCDHGB1	0.541464	0.168369	1.25509	0.141427	0.567461
ENSG00000129910	CDH15	1.12882	0.436923	1.24771	0.054269	0.434494
ENSG00000170442	KRT86	1.3742	0.537108	1.21683	0.039783	0.403029
ENSG00000234465	PINLYP	1.56716	0.730442	1.2063	0.0250133	0.350961
ENSG00000175899	A2M	1.79396	0.700529	1.19672	0.0432164	0.408224
ENSG00000104921	FCER2	6.64423	2.85468	1.19317	0.000643784	0.0894182
ENSG00000155026	RSPH10B	1.48964	0.665667	1.18851	0.0343434	0.384901
ENSG00000178150	ZNF114	1.03874	0.410639	1.18345	0.147731	0.575778
ENSG00000163568	AIM2	1.63817	0.698439	1.1785	0.0181517	0.321252
ENSG00000102145	GATA1	3.10898	1.33287	1.16522	0.000569117	0.0852369
ENSG00000027869	SH2D2A	1.75483	0.729672	1.15451	0.0216132	0.333874
ENSG00000260314	MRC1	46.3466	20.9406	1.14277	5.21915e-08	0.000331364
ENSG00000203778	FAM229B	1.00638	0.427026	1.14133	0.0453729	0.413304
ENSG00000254126	CD8B2	3.32199	1.47705	1.13748	0.000769508	0.0970552
ENSG00000164520	RAET1E	0.735159	0.279222	1.12832	0.0284533	0.361202
ENSG00000178115	GOLGA8Q	4.15302	1.91111	1.11177	0.0376311	0.397363
ENSG00000135525	MAP7	1.32227	0.685683	1.1039	0.0306635	0.369315
ENSG00000255398	HCAR3	1.08994	0.461117	1.09993	0.00291469	0.167514
ENSG00000162490	DRAXIN	0.877413	0.429885	1.09784	0.0866622	0.49367
ENSG00000113396	SLC27A6	0.683474	0.260746	1.08731	0.0494951	0.42351
ENSG00000172116	CD8B	3.24446	1.47496	1.08677	0.000994398	0.107922
ENSG00000130294	KIF1A	3.00006	1.34849	1.08551	0.11893	0.539925
ENSG00000140379	BCL2A1	7.18064	3.32856	1.08148	0.000218698	0.0534042
ENSG00000168685	IL7R	70.4799	33.2792	1.08121	1.88147e-07	0.000597273
ENSG00000113303	BTNL8	0.696273	0.260746	1.08055	0.0733832	0.471568
ENSG00000263465	SRSF8	1.90939	0.884513	1.06619	0.00470732	0.206116
ENSG00000171812	COL8A2	0.799398	0.32684	1.05782	0.0611743	0.448764
ENSG00000163958	ZDHHC19	1.02546	0.482452	1.05711	0.0282514	0.360755
ENSG00000135549	PKIB	0.857604	0.400742	1.02199	0.120976	0.54177
ENSG00000112486	CCR6	2.30232	1.10413	1.02193	0.018753	0.321252
ENSG00000174944	P2RY14	1.52852	0.700529	1.0219	0.118042	0.538786
ENSG00000101017	CD40	5.79266	2.8284	1.01092	0.000195219	0.0516436
ENSG00000014914	MTMR11	0.851816	0.360932	1.00973	0.100124	0.516607
ENSG00000168280	KIF5C	1.20611	0.619589	1.00115	0.10499	0.521806
ENSG00000131355	ADGRE3	5.70861	2.88536	0.992815	0.00209193	0.143653
ENSG00000121594	CD80	1.40559	0.637294	0.988233	0.0443154	0.410779
ENSG00000149256	TENM4	1.51548	0.830627	0.987533	0.0922274	0.503363
ENSG00000171160	MORN4	1.0054	0.40855	0.986201	0.0720064	0.469566
ENSG00000183742	MACC1	1.22592	0.579778	0.985159	0.103322	0.520553
ENSG00000119125	GDA	0.884424	0.415588	0.984355	0.277026	0.689477
ENSG00000196653	ZNF502	1.66426	0.797855	0.983057	0.0677997	0.462357
ENSG00000187193	MT1X	6.06339	3.21121	0.964693	0.00586179	0.222162
ENSG00000131242	RAB11FIP4	3.41183	1.70447	0.964261	0.00218801	0.144705
ENSG00000099282	TSPAN15	2.11564	1.06355	0.963672	0.0988621	0.514471
ENSG00000243749	TMEM35B	1.99393	0.950607	0.962111	0.0235299	0.342641
ENSG00000139053	PDE6H	2.5605	1.28317	0.961307	0.0152947	0.314181
ENSG00000099204	ABLIM1	2.12216	1.08983	0.941913	0.0203462	0.32707
ENSG00000203772	SPRN	1.19282	0.579778	0.92509	0.0332757	0.379296
ENSG00000127954	STEAP4	1.51548	0.753096	0.915655	0.0264291	0.353487
ENSG00000123685	BATF3	0.954696	0.466066	0.906377	0.0754226	0.475992
ENSG00000185875	THNSL1	2.78607	1.45439	0.903222	0.0354678	0.390378
ENSG00000123297	TSFM	1.41986	0.687772	0.900008	0.0531305	0.431638
ENSG00000169442	CD52	2.77498	1.44505	0.894632	0.0738403	0.472117
ENSG00000065717	TLE2	0.625268	0.276362	0.889877	0.172385	0.601938
ENSG00000175279	CENPS	1.43795	0.743198	0.889327	0.0897745	0.497129
ENSG00000139263	LRIG3	0.657632	0.297697	0.888652	0.101259	0.517743
ENSG00000169314	C22orf15	1.02546	0.510825	0.886286	0.071004	0.46727
ENSG00000272031	ANKRD34A	1.4713	0.726812	0.885307	0.0733013	0.471281
ENSG00000155659	VSIG4	3.35411	1.78046	0.877404	0.0156015	0.315459
ENSG00000179331	RAB39A	0.851327	0.436923	0.873547	0.115283	0.534355
ENSG00000108691	CCL2	2.96216	1.50619	0.872609	0.0165578	0.319046
ENSG00000117009	KMO	17.427	9.46363	0.870716	8.04271e-05	0.0340421
ENSG00000121797	CCRL2	11.0434	6.07755	0.857958	0.000245751	0.055724
ENSG00000133216	EPHB2	0.799887	0.402831	0.854374	0.1453	0.572059
ENSG00000198939	ZFP2	0.463937	0.295608	0.847628	0.378203	0.757241
ENSG00000134460	IL2RA	6.00714	3.25333	0.842007	0.00505366	0.213197
ENSG00000158825	CDA	0.534943	0.226655	0.841593	0.20593	0.632631
ENSG00000121895	TMEM156	1.77415	0.942799	0.840934	0.103679	0.520982
ENSG00000120949	TNFRSF8	4.21873	2.32615	0.837726	0.00467651	0.205475
ENSG00000205609	EIF3CL	7.17069	3.90624	0.836074	0.00404795	0.1947
ENSG00000115828	QPCT	2.28398	1.28449	0.830681	0.0474396	0.419198
ENSG00000137502	RAB30	0.929587	0.421307	0.824631	0.173655	0.603302
ENSG00000198142	SOWAHC	9.95146	5.5907	0.819544	0.000402559	0.0719957
ENSG00000103942	HOMER2	1.72222	0.959186	0.816001	0.0346912	0.385819
ENSG00000173391	OLR1	1.60678	0.848333	0.815932	0.034384	0.385016
ENSG00000132329	RAMP1	0.799642	0.416358	0.815486	0.107583	0.525623
ENSG00000137726	FXYD6	1.25828	0.687002	0.805408	0.119908	0.540552
ENSG00000161640	SIGLEC11	1.15467	0.626627	0.804752	0.167992	0.599338
ENSG00000111886	GABRR2	0.960973	0.510825	0.801914	0.0790918	0.482377
ENSG00000187513	GJA4	0.741191	0.392934	0.794791	0.18088	0.611492
ENSG00000154025	SLC5A10	0.780322	0.405691	0.793804	0.0782027	0.481172
ENSG00000091622	PITPNM3	1.10323	0.595394	0.789607	0.168608	0.599338
ENSG00000139572	GPR84	1.1607	0.634435	0.788229	0.0478773	0.419367
ENSG00000054654	SYNE2	1.25828	0.687772	0.78363	0.0642775	0.458063
ENSG00000166920	C15orf48	2.00624	1.12964	0.783139	0.0638302	0.457388
ENSG00000069482	GAL	0.793365	0.429115	0.780834	0.140725	0.566199
ENSG00000107954	NEURL1	1.00589	0.544917	0.780828	0.101026	0.517743
ENSG00000107736	CDH23	1.1991	0.642243	0.780807	0.110292	0.528887
ENSG00000204161	TMEM273	4.67084	2.66575	0.780788	0.00432541	0.199724
ENSG00000276410	H2BC3	50.5877	29.4201	0.780536	0.000642706	0.0894182
ENSG00000204644	ZFP57	1.66401	0.932132	0.780438	0.0478223	0.419367
ENSG00000090539	CHRD	1.06361	0.53216	0.774124	0.35644	0.741128
ENSG00000103599	IQCH	1.21988	0.634435	0.773885	0.13646	0.560827
ENSG00000118939	UCHL3	1.316	0.729672	0.771797	0.0883586	0.496031
ENSG00000144130	NT5DC4	0.774044	0.413499	0.768471	0.0613748	0.449186
ENSG00000099974	DDTL	8.86055	5.10693	0.765008	0.00441551	0.200244
ENSG00000183598	H3C13	87.1594	51.3244	0.763845	0.000140303	0.0458281
ENSG00000258227	CLEC5A	3.45748	2.0014	0.763439	0.0251905	0.351485
ENSG00000163464	CXCR1	3.37196	1.86217	0.761883	0.0308996	0.370527
ENSG00000128322	IGLL1	10.0804	5.9248	0.758392	0.00078338	0.0970552
ENSG00000178460	MCMDC2	3.16669	1.82522	0.758075	0.0427487	0.408224
ENSG00000141371	CHCT1	1.14815	0.65291	0.753669	0.135135	0.559776
ENSG00000096092	TMEM14A	2.95971	1.70865	0.753301	0.0450459	0.412811
ENSG00000259207	ITGB3	2.20621	1.27459	0.748197	0.0125309	0.292495
ENSG00000109099	PMP22	55.2424	32.8738	0.747356	0.000251428	0.0560112
ENSG00000151773	CCDC122	2.05743	1.19079	0.746653	0.0416775	0.40711
ENSG00000147689	FAM83A	2.94186	1.79245	0.746642	0.126708	0.548845
ENSG00000157578	LCA5L	1.23798	0.716915	0.740596	0.343934	0.733196
ENSG00000122481	RWDD3	1.71521	0.969083	0.737645	0.0594511	0.445712
ENSG00000105784	RUNDC3B	1.16046	0.621678	0.737051	0.134596	0.559719
ENSG00000151490	PTPRO	5.30744	3.11334	0.736953	0.0225952	0.338994
ENSG00000147174	GCNA	1.47056	0.859	0.735179	0.0614143	0.449216
ENSG00000076258	FMO4	1.81858	1.04298	0.733473	0.0309308	0.370527
ENSG00000277157	H4C4	74.9749	44.9746	0.73147	0.00196368	0.142484
ENSG00000154252	GAL3ST2	0.941652	0.553495	0.731461	0.152809	0.582441
ENSG00000198208	RPS6KL1	1.09573	0.547776	0.730619	0.195319	0.623174
ENSG00000104951	IL4I1	1.25779	0.719004	0.730108	0.051653	0.427196
ENSG00000203872	C6orf163	1.43143	0.800714	0.728586	0.0800582	0.48318
ENSG00000054277	OPN3	71.0766	42.9227	0.727522	1.40818e-05	0.0134514
ENSG00000155961	RAB39B	0.663909	0.345316	0.726608	0.380385	0.757676
ENSG00000185477	GPRIN3	1.49013	0.876705	0.726071	0.135172	0.559776
ENSG00000154269	ENPP3	3.16017	1.86712	0.725411	0.0257649	0.351883
ENSG00000170469	SPATA24	2.5349	1.53896	0.725387	0.0243638	0.347003
ENSG00000125144	MT1G	4.63024	2.79068	0.723589	0.0268397	0.354642
ENSG00000100351	GRAP2	2.71531	1.86272	0.72264	0.132816	0.559008
ENSG00000060566	CREB3L3	2.58634	1.61341	0.722638	0.0896503	0.497129
ENSG00000100505	TRIM9	1.28967	0.761674	0.721503	0.234635	0.656404
ENSG00000111305	GSG1	74.1455	45.011	0.718897	3.82575e-05	0.0211215
ENSG00000089091	DZANK1	1.7792	0.964134	0.718302	0.0787976	0.482182
ENSG00000276368	H2AC14	107.995	66.0791	0.716636	0.000431786	0.0761503
ENSG00000102230	PCYT1B	0.748691	0.387215	0.716396	0.191412	0.619261
ENSG00000150672	DLG2	0.864125	0.549865	0.71634	0.269503	0.683147
ENSG00000174059	CD34	0.993337	0.566251	0.715479	0.122435	0.543696
ENSG00000151413	NUBPL	3.7287	2.2793	0.714953	0.0226121	0.338994
ENSG00000081041	CXCL2	1.38725	0.797855	0.71331	0.0590533	0.444829
ENSG00000159387	IRX6	1.59928	0.932132	0.712962	0.0774134	0.481172
ENSG00000105737	GRIK5	2.69623	1.60924	0.710509	0.0594466	0.445712
ENSG00000188848	BEND4	0.986815	0.605292	0.708182	0.140366	0.565906
ENSG00000179750	APOBEC3B	9.42304	5.7208	0.7076	0.0109934	0.277364
ENSG00000084710	EFR3B	1.30271	0.818419	0.706542	0.147244	0.574796
ENSG00000055118	KCNH2	36.4729	22.3565	0.703781	0.000344212	0.0657767
ENSG00000004799	PDK4	1.68985	1.09137	0.702776	0.0697543	0.465689
ENSG00000119508	NR4A3	9.19943	5.61358	0.701509	0.00121569	0.118201
ENSG00000146070	PLA2G7	5.56081	3.40114	0.699723	0.00614478	0.226821
ENSG00000175984	DENND2C	0.922332	0.53216	0.699265	0.263677	0.681044
ENSG00000140030	GPR65	7.0961	4.36813	0.697227	0.00846804	0.251138
ENSG00000100479	POLE2	5.13454	3.1339	0.697086	0.0418156	0.40711
ENSG00000125538	IL1B	29.8684	18.3659	0.695358	7.52675e-05	0.0329568
ENSG00000102904	TSNAXIP1	2.6902	1.65477	0.690986	0.0322812	0.375373
ENSG00000132563	REEP2	1.47684	0.871757	0.689243	0.217392	0.640075
ENSG00000152217	SETBP1	0.748202	0.463977	0.687352	0.315538	0.714173
ENSG00000204428	LY6G5C	3.81153	2.4193	0.682657	0.0451475	0.412811
ENSG00000142549	IGLON5	1.38097	0.797855	0.682601	0.173494	0.603302
ENSG00000159753	CARMIL2	1.2392	0.705477	0.681249	0.161238	0.594556
ENSG00000152766	ANKRD22	8.35438	5.16236	0.678501	0.00507053	0.213197
ENSG00000128602	SMO	0.806164	0.473874	0.678133	0.0973348	0.513398
ENSG00000168952	STXBP6	1.22567	0.742428	0.676488	0.144282	0.571214
ENSG00000143195	ILDR2	1.6063	0.974802	0.676044	0.237443	0.659667
ENSG00000160951	PTGER1	18.7823	11.7349	0.675758	0.0289245	0.361307
ENSG00000214212	C19orf38	4.25133	2.63452	0.675745	0.0191503	0.322935
ENSG00000203943	SAMD13	0.980293	0.581868	0.674306	0.16564	0.59773
ENSG00000205707	ETFRF1	6.26434	3.89635	0.671892	0.0459681	0.413623
ENSG00000182687	GALR2	1.01217	0.566251	0.669203	0.196347	0.623311
ENSG00000189221	MAOA	19.8921	12.4846	0.667365	0.000166404	0.049174
ENSG00000134253	TRIM45	1.77945	1.03518	0.66659	0.10156	0.518426
ENSG00000136052	SLC41A2	3.46474	2.16064	0.664884	0.0222758	0.33754
ENSG00000075643	MOCOS	1.00614	0.608151	0.664563	0.126088	0.548693
ENSG00000167600	CYP2S1	10.0945	6.3482	0.662137	0.00657373	0.228518
ENSG00000275221	H2AC15	35.0155	22.083	0.660871	0.00276413	0.16481
ENSG00000030419	IKZF2	8.57367	5.40331	0.660511	0.00417292	0.197944
ENSG00000123360	PDE1B	4.02479	2.513	0.660155	0.128179	0.551363
ENSG00000150636	CCDC102B	0.82524	0.49026	0.657795	0.326427	0.722295
ENSG00000278588	H2BC10	133.565	84.4987	0.656073	1.40656e-05	0.0134514
ENSG00000172339	ALG14	3.27756	2.02559	0.653674	0.0579759	0.44482
ENSG00000159189	C1QC	1.4382	0.885284	0.653333	0.10343	0.520553
ENSG00000197153	H3C12	84.4758	53.758	0.6528	0.000504007	0.0810111
ENSG00000164066	INTU	1.49665	0.971172	0.651242	0.204224	0.631605
ENSG00000172346	CSDC2	0.805675	0.429115	0.650772	0.237138	0.659667
ENSG00000273703	H2BC14	52.8961	33.6709	0.65018	4.81457e-05	0.0253533
ENSG00000172817	CYP7B1	1.57393	0.976891	0.646692	0.19957	0.626677
ENSG00000197935	ZNF311	1.34257	0.753096	0.643693	0.154845	0.585707
ENSG00000139132	FGD4	20.4461	13.0865	0.640494	0.000656162	0.0895908
ENSG00000035664	DAPK2	1.00614	0.650051	0.63819	0.235563	0.657304
ENSG00000237693	IRGM	1.43844	0.903759	0.636948	0.240549	0.66301
ENSG00000198286	CARD11	1.92871	1.2064	0.636135	0.103114	0.520406
ENSG00000007372	PAX6	0.709072	0.485312	0.636134	0.348869	0.735016
ENSG00000133169	BEX1	2.5808	1.62199	0.63282	0.0923449	0.503363
ENSG00000102575	ACP5	3.47077	2.21035	0.632711	0.0521696	0.428431
ENSG00000056736	IL17RB	2.89523	1.79113	0.632575	0.0499998	0.424867
ENSG00000275126	H4C13	61.9372	39.8721	0.632177	0.000202439	0.052261
ENSG00000158714	SLAMF8	4.31508	2.77011	0.630556	0.0129668	0.298825
ENSG00000188372	ZP3	1.32904	0.831946	0.630456	0.161514	0.594556
ENSG00000278463	H2AC4	97.2157	62.7995	0.626316	0.000647856	0.0894182
ENSG00000139055	ERP27	1.89056	1.1744	0.625126	0.186815	0.61551
ENSG00000121764	HCRTR1	2.94039	1.83875	0.623975	0.0353982	0.390179
ENSG00000180871	CXCR2	3.95378	2.55412	0.621492	0.0640645	0.458047
ENSG00000099957	P2RX6	0.774044	0.479593	0.620728	0.23248	0.654335
ENSG00000229676	ZNF492	1.81181	1.10622	0.620207	0.142934	0.570259
ENSG00000134775	FHOD3	0.75399	0.379407	0.619401	0.327426	0.723321
ENSG00000115163	CENPA	11.3778	7.41516	0.619312	0.0118946	0.287559
ENSG00000131650	KREMEN2	0.999369	0.606062	0.618581	0.187159	0.615685
ENSG00000132932	ATP8A2	1.61257	1.0167	0.617465	0.150592	0.580189
ENSG00000276903	H2AC16	113.425	73.8774	0.616879	1.80086e-05	0.0134514
ENSG00000159723	AGRP	1.47684	0.924324	0.616633	0.179969	0.611308
ENSG00000257594	GALNT4	1.9548	1.26887	0.615854	0.0764984	0.47995
ENSG00000103021	CCDC113	0.934886	0.590446	0.61551	0.206416	0.633067
ENSG00000242616	GNG10	1.23195	0.8171	0.614984	0.133248	0.559149
ENSG00000112742	TTK	17.0483	11.0991	0.614736	0.024376	0.347003
ENSG00000145335	SNCA	0.993337	0.618819	0.611403	0.133868	0.559719
ENSG00000128422	KRT17	5.97208	3.86852	0.610403	0.0135125	0.304516
ENSG00000086300	SNX10	13.6829	8.91376	0.609951	0.00436741	0.200007
ENSG00000178999	AURKB	25.9118	16.9818	0.607334	0.000395121	0.0716749
ENSG00000278828	H3C10	280.058	183.55	0.607094	9.91771e-05	0.0381622
ENSG00000119650	IFT43	4.36025	2.83984	0.606836	0.0473043	0.418294
ENSG00000180611	MB21D2	13.3628	8.69491	0.606323	0.00226291	0.14586
ENSG00000135898	GPR55	1.29643	0.831946	0.606242	0.12002	0.540552
ENSG00000124731	TREM1	42.9982	28.2574	0.604371	2.9922e-05	0.0189975
ENSG00000121769	FABP3	0.618991	0.400742	0.60193	0.244973	0.666419
ENSG00000128606	LRRC17	1.29016	0.824138	0.601157	0.216693	0.640075
ENSG00000173930	SLCO4C1	12.9653	8.54216	0.597118	0.00512844	0.213511
ENSG00000126016	AMOT	1.16094	0.740339	0.595738	0.214208	0.638053
ENSG00000176049	JAKMIP2	0.889968	0.555584	0.595055	0.0916356	0.502676
ENSG00000165646	SLC18A2	8.63163	5.66823	0.594114	0.00644964	0.228518
ENSG00000178773	CPNE7	1.08366	0.697669	0.593649	0.106489	0.523497
ENSG00000178852	EFCAB13	0.806164	0.516544	0.593459	0.217645	0.640075
ENSG00000181218	H2AC25	4.74014	3.092	0.591484	0.0184577	0.321252
ENSG00000164124	TMEM144	2.58683	1.68314	0.590045	0.113339	0.532438
ENSG00000156475	PPP2R2B	4.16631	2.72326	0.589968	0.0369347	0.394115
ENSG00000223609	HBD	1.52852	0.98261	0.589494	0.16929	0.599338
ENSG00000165685	TMEM52B	1.30344	0.81633	0.587163	0.151072	0.580954
ENSG00000152413	HOMER1	10.5749	7.00837	0.585737	0.0109729	0.277364
ENSG00000213339	QTRT1	9.84956	6.54703	0.583819	0.0103981	0.271677
ENSG00000196408	NOXO1	1.14162	0.729672	0.582879	0.0869378	0.49367
ENSG00000136492	BRIP1	11.8247	7.87913	0.581561	0.00841178	0.251138
ENSG00000181885	CLDN7	4.28394	2.80497	0.581448	0.0372274	0.396572
ENSG00000138587	MNS1	1.25853	0.920694	0.579191	0.355781	0.740754
ENSG00000188739	RBM34	1.3998	0.922235	0.577115	0.167381	0.598282
ENSG00000163814	CDCP1	22.8992	15.3842	0.575386	0.0020425	0.143653
ENSG00000108244	KRT23	7.70906	5.13816	0.573756	0.00976819	0.265291
ENSG00000196747	H2AC13	137.237	92.3452	0.573678	0.000235734	0.0544247
ENSG00000160588	MPZL3	13.1334	8.82193	0.572781	0.0120886	0.28908
ENSG00000138678	GPAT3	53.8937	36.3581	0.572478	0.000788857	0.0970552
ENSG00000273983	H3C8	138.358	92.3784	0.571608	0.00197543	0.142522
ENSG00000187116	LILRA5	7.45015	4.99608	0.567867	0.0305791	0.369315
ENSG00000240204	SMKR1	0.93513	0.615959	0.567729	0.275933	0.689477
ENSG00000095970	TREM2	7.41077	4.96693	0.567104	0.0782216	0.481172
ENSG00000197061	H4C3	150.166	101.096	0.566268	0.000169082	0.049174
ENSG00000161513	FDXR	52.6695	35.5211	0.565568	0.000347994	0.0657767
ENSG00000100385	IL2RB	5.61201	3.78835	0.563228	0.063506	0.456624
ENSG00000099985	OSM	103.789	70.3094	0.562083	2.70355e-05	0.0180683
ENSG00000287080	H3C3	178.972	121.457	0.559932	0.000140754	0.0458281
ENSG00000171320	ESCO2	8.87	6.01432	0.557849	0.0142782	0.309128
ENSG00000111247	RAD51AP1	8.62413	5.88763	0.555711	0.0410586	0.405934
ENSG00000124575	H1-3	211.526	143.886	0.555391	0.000288215	0.060996
ENSG00000274997	H2AC12	190.305	129.383	0.554849	0.00136422	0.122857
ENSG00000169288	MRPL1	10.164	6.90246	0.553979	0.0959527	0.510221
ENSG00000001561	ENPP4	4.01174	2.7027	0.553602	0.05431	0.434549
ENSG00000158406	H4C8	101.813	69.181	0.552524	0.00354095	0.185093
ENSG00000203814	H2BC18	150.07	102.596	0.549259	0.00033995	0.0657767
ENSG00000187801	ZFP69B	1.40005	0.919375	0.548746	0.0923996	0.503363
ENSG00000181004	BBS12	6.99224	4.75172	0.548292	0.0363105	0.392433
ENSG00000155755	TMEM237	5.76103	3.89272	0.547739	0.033266	0.379296
ENSG00000073849	ST6GAL1	10.4393	6.91654	0.547668	0.0203155	0.32707
ENSG00000054392	HHAT	3.27055	2.32197	0.547434	0.124337	0.546289
ENSG00000103121	CMC2	12.2096	8.3176	0.54676	0.018224	0.321252
ENSG00000079691	CARMIL1	1.0716	0.618819	0.545425	0.366634	0.750115
ENSG00000196890	H2BC26	3.40531	2.32747	0.545268	0.0672874	0.462357
ENSG00000248712	CCDC153	1.03247	0.669296	0.545009	0.228925	0.651499
ENSG00000108960	MMD	15.3505	10.4845	0.544409	0.0106331	0.275548
ENSG00000170989	S1PR1	1.81882	1.21421	0.543809	0.0854858	0.492968
ENSG00000277224	H2BC7	110.116	75.635	0.543109	0.0016812	0.133177
ENSG00000102384	CENPI	8.37949	5.72938	0.54265	0.0242906	0.347003
ENSG00000260001	TGFBR3L	1.84466	1.24545	0.542423	0.110583	0.529283
ENSG00000166803	PCLAF	6.27714	4.27213	0.538321	0.0410171	0.405934
ENSG00000143257	NR1I3	3.10947	2.1315	0.53748	0.110706	0.529469
ENSG00000091106	NLRC4	7.53949	5.17665	0.537158	0.0721792	0.469566
ENSG00000182359	KBTBD3	2.3545	1.59362	0.53608	0.141538	0.567493
ENSG00000176563	CNTD1	5.4497	3.72226	0.53585	0.0514858	0.427196
ENSG00000132965	ALOX5AP	37.5118	25.9166	0.534998	0.00340709	0.184886
ENSG00000255529	POLR2M	14.3777	9.90704	0.534991	0.0185552	0.321252
ENSG00000181656	GPR88	2.06469	1.37477	0.533829	0.207223	0.634095
ENSG00000278637	H4C1	42.1855	29.1185	0.533621	0.0027012	0.164114
ENSG00000275713	H2BC9	140.473	97.1031	0.532979	5.19126e-05	0.0253533
ENSG00000198937	CCDC167	16.0472	11.0794	0.531313	0.0260652	0.352348
ENSG00000119986	AVPI1	5.29008	3.61921	0.530382	0.0549358	0.435168
ENSG00000157456	CCNB2	30.4741	21.0117	0.530267	0.00498755	0.213197
ENSG00000240065	PSMB9	7.04368	4.86829	0.529947	0.0434455	0.40843
ENSG00000132781	MUTYH	3.03871	2.14789	0.529303	0.102645	0.519712
ENSG00000204252	HLA-DOA	3.68859	2.50937	0.528854	0.112321	0.531746
ENSG00000148483	TMEM236	0.84456	0.553495	0.528315	0.307498	0.710574
ENSG00000184357	H1-5	968.734	670.422	0.526638	0.00429871	0.199526
ENSG00000129810	SGO1	11.2694	7.79324	0.525813	0.00971129	0.265191
ENSG00000130066	SAT1	124.077	86.1497	0.524826	0.000972882	0.106497
ENSG00000123096	SSPN	1.09018	0.73462	0.523169	0.20783	0.634095
ENSG00000168671	UGT3A2	7.65542	5.2896	0.522684	0.0571067	0.441889
ENSG00000165923	AGBL2	0.715838	0.523582	0.522192	0.405165	0.77389
ENSG00000171806	METTL18	4.15954	2.98346	0.521478	0.140437	0.565906
ENSG00000185130	H2BC13	134.092	93.1158	0.521037	0.000772675	0.0970552
ENSG00000079263	SP140	2.77352	1.92332	0.521007	0.0781353	0.481172
ENSG00000128578	STRIP2	2.81892	1.93608	0.52096	0.0469596	0.416988
ENSG00000147036	LANCL3	5.2507	3.73557	0.52022	0.0822275	0.484815
ENSG00000137331	IER3	32.1432	22.3493	0.519931	0.000679285	0.0907954
ENSG00000170542	SERPINB9	2.1736	1.48563	0.519848	0.243468	0.664852
ENSG00000277075	H2AC8	224.438	156.321	0.518991	0.00221468	0.144842
ENSG00000184056	VPS33B	3.22514	2.233	0.518888	0.104842	0.521806
ENSG00000112309	B3GAT2	8.37753	5.78975	0.518192	0.0422686	0.407191
ENSG00000182518	FAM104B	2.78729	2.03494	0.517931	0.165001	0.59773
ENSG00000114554	PLXNA1	19.9216	13.9088	0.517387	0.0256976	0.351883
ENSG00000274618	H4C6	55.0614	38.4192	0.515515	0.00156915	0.128679
ENSG00000168913	ENHO	2.84526	1.97721	0.51542	0.326027	0.722215
ENSG00000204099	NEU4	0.993337	0.666437	0.514466	0.186266	0.615115
ENSG00000007129	CEACAM21	0.761001	0.505876	0.514309	0.436816	0.791336
ENSG00000111196	MAGOHB	8.65022	6.04841	0.514192	0.0364062	0.392433
ENSG00000188501	LCTL	1.14187	0.771571	0.51129	0.26474	0.681044
ENSG00000136197	C7orf25	0.554263	0.313313	0.511031	0.453987	0.801074
ENSG00000186564	FOXD2	2.09681	1.4302	0.510088	0.200963	0.628526
ENSG00000145681	HAPLN1	2.14222	1.44582	0.510062	0.152526	0.581985
ENSG00000239672	NME1	37.3808	26.1236	0.50983	0.00560397	0.220954
ENSG00000120370	GORAB	6.66909	4.69475	0.509602	0.0967928	0.512507
ENSG00000166153	DEPDC4	0.729371	0.530071	0.508	0.429752	0.787444
ENSG00000164023	SGMS2	3.94	2.71623	0.507679	0.105394	0.522547
ENSG00000129235	TXNDC17	13.3612	9.32231	0.507143	0.0200081	0.325305
ENSG00000169519	METTL15	15.4966	10.8134	0.507072	0.00348227	0.185093
ENSG00000124610	H1-1	7.95273	5.56519	0.506093	0.0553919	0.436602
ENSG00000198400	NTRK1	17.7125	12.4534	0.505102	0.0198649	0.32447
ENSG00000140287	HDC	33.1986	23.3771	0.504654	0.000931713	0.105633
ENSG00000165555	NOXRED1	1.90988	1.30945	0.503655	0.117568	0.538462
ENSG00000221821	C6orf226	2.89596	2.03131	0.503585	0.196053	0.623311
ENSG00000109321	AREG	2.65784	1.84865	0.502229	0.0607946	0.448298
ENSG00000163157	TMOD4	1.0001	0.666437	0.501889	0.238006	0.6603
ENSG00000143942	CHAC2	3.5099	2.41776	0.501857	0.087218	0.49367
ENSG00000101445	PPP1R16B	45.7174	32.248	0.501305	0.00174525	0.136082
ENSG00000286522	H3C2	428.203	302.41	0.499622	0.000323801	0.065264
ENSG00000196912	ANKRD36B	3.66471	2.54214	0.499482	0.14393	0.571214
ENSG00000120162	MOB3B	94.9586	67.0663	0.499218	0.000207153	0.052261
ENSG00000180096	SEPTIN1	4.16704	2.92935	0.499014	0.0541634	0.434196
ENSG00000147586	MRPS28	9.89978	6.9514	0.498943	0.017241	0.320048
ENSG00000143570	SLC39A1	3.52848	2.47033	0.498334	0.126113	0.548693
ENSG00000170262	MRAP	1.05105	0.700529	0.497898	0.300561	0.705346
ENSG00000167637	ZNF283	5.71008	4.01006	0.497667	0.0891264	0.496691
ENSG00000139211	AMIGO2	1.05105	0.703388	0.497258	0.175995	0.606069
ENSG00000124104	SNX21	3.89558	2.75318	0.495913	0.0806556	0.483713
ENSG00000138641	HERC3	1.06459	0.721864	0.495556	0.286817	0.69618
ENSG00000072571	HMMR	27.3478	19.3707	0.495084	0.0945582	0.507921
ENSG00000112312	GMNN	20.1172	14.2367	0.494779	0.0122362	0.289236
ENSG00000141622	RNF165	2.9165	2.00921	0.49384	0.178418	0.609021
ENSG00000106258	CYP3A5	1.59977	1.13041	0.493001	0.18536	0.614304
ENSG00000175322	ZNF519	3.88979	2.73393	0.492723	0.1005	0.516708
ENSG00000196787	H2AC11	423.213	300.456	0.49272	0.00107139	0.113302
ENSG00000166323	C11orf65	0.799887	0.539968	0.492007	0.281803	0.693324
ENSG00000156795	NTAQ1	7.28327	5.22218	0.490194	0.0383048	0.398115
ENSG00000147082	CCNB3	0.95494	0.650821	0.489605	0.389559	0.76401
ENSG00000117091	CD48	2.41898	1.7037	0.489584	0.110282	0.528887
ENSG00000186395	KRT10	7.35452	5.19436	0.48822	0.106209	0.523136
ENSG00000132514	CLEC10A	57.5321	41.0406	0.486875	0.000229204	0.0538969
ENSG00000120049	KCNIP2	2.47115	1.76562	0.486686	0.172505	0.601938
ENSG00000146143	PRIM2	16.8473	12.1353	0.485437	0.0193623	0.324431
ENSG00000198721	ECI2	24.0511	17.1255	0.485116	0.00177627	0.136697
ENSG00000187037	GPR141	7.12626	5.03798	0.483539	0.0513039	0.427196
ENSG00000160179	ABCG1	3.19979	2.26292	0.483231	0.15607	0.587233
ENSG00000163536	SERPINI1	3.15414	2.23377	0.48185	0.136275	0.560827
ENSG00000125962	ARMCX5	1.99972	1.40392	0.481394	0.161334	0.594556
ENSG00000104974	LILRA1	2.88944	2.04693	0.481212	0.176995	0.607426
ENSG00000156172	CFAP418	4.14144	2.94783	0.480836	0.0638643	0.457388
ENSG00000154654	NCAM2	6.36673	4.62965	0.480722	0.0714429	0.46815
ENSG00000203965	EFCAB7	1.17374	0.808522	0.480012	0.309075	0.710955
ENSG00000120738	EGR1	39.8982	28.5741	0.47885	0.00142965	0.124864
ENSG00000132432	SEC61G	34.2283	24.5703	0.478156	0.0144321	0.309499
ENSG00000182774	RPS17	7.99137	5.70518	0.47777	0.0930231	0.504789
ENSG00000198960	ARMCX6	13.9468	9.97654	0.477667	0.00784972	0.244904
ENSG00000277775	H3C7	168.11	120.646	0.477536	0.000491051	0.0799406
ENSG00000112667	DNPH1	18.4908	13.2962	0.477528	0.00991251	0.265291
ENSG00000278705	H4C2	156.633	112.576	0.477058	0.00148242	0.127188
ENSG00000180316	PNPLA1	1.52828	1.0586	0.473517	0.30284	0.706886
ENSG00000124635	H2BC11	111.348	80.2867	0.471828	0.0022357	0.144842
ENSG00000198915	RASGEF1A	1.23219	0.877476	0.470993	0.197791	0.625326
ENSG00000140451	PIF1	3.01286	2.14349	0.470754	0.127033	0.549036
ENSG00000204427	ABHD16A	4.6631	3.35638	0.469799	0.0923388	0.503363
ENSG00000198680	TUSC1	1.02546	0.711196	0.468482	0.378097	0.757241
ENSG00000276966	H4C5	197.823	142.503	0.467781	0.00944571	0.263377
ENSG00000135931	ARMC9	3.47077	2.47319	0.467626	0.0819311	0.484815
ENSG00000267060	PTGES3L	1.451	1.0409	0.46613	0.198892	0.62606
ENSG00000158050	DUSP2	8.57995	6.17125	0.465398	0.0280171	0.359044
ENSG00000144218	AFF3	21.1849	15.301	0.465046	0.0140389	0.308248
ENSG00000159674	SPON2	37.62	27.2326	0.464604	0.00144389	0.124864
ENSG00000164404	GDF9	3.41158	2.42843	0.463935	0.0979785	0.51382
ENSG00000138495	COX17	19.4219	14.079	0.462304	0.0311657	0.371115
ENSG00000203760	CENPW	13.6613	9.88779	0.462202	0.00900041	0.257404
ENSG00000095303	PTGS1	17.5958	12.7425	0.461965	0.00760579	0.24327
ENSG00000187474	FPR3	1.76665	1.21916	0.461961	0.217612	0.640075
ENSG00000188868	ZNF563	1.57899	0.966223	0.461845	0.334241	0.727325
ENSG00000175063	UBE2C	31.937	23.2041	0.460906	0.0013396	0.121502
ENSG00000184508	HDDC3	19.7689	14.3483	0.460575	0.0126266	0.293649
ENSG00000139974	SLC38A6	5.23742	3.78263	0.460515	0.0366823	0.394071
ENSG00000186522	SEPTIN10	7.68778	5.73169	0.459792	0.0642043	0.458063
ENSG00000159685	CHCHD6	3.83085	2.74746	0.45964	0.110052	0.528514
ENSG00000275714	H3C1	51.7218	37.6232	0.458488	0.00132902	0.121502
ENSG00000130783	CCDC62	0.689751	0.439782	0.458125	0.429627	0.787415
ENSG00000174939	ASPHD1	1.64494	1.19365	0.458024	0.184287	0.613201
ENSG00000267796	LIN37	2.0642	1.48772	0.457535	0.166865	0.598159
ENSG00000184220	CMSS1	11.8109	8.57548	0.457356	0.022162	0.337194
ENSG00000139289	PHLDA1	67.7048	49.3626	0.45709	0.000352246	0.0657767
ENSG00000123545	NDUFAF4	9.34168	6.77027	0.456563	0.0422243	0.40711
ENSG00000183011	NAA38	29.5093	21.4829	0.456392	0.00430542	0.199526
ENSG00000203811	H3C14	1.41187	0.988329	0.456359	0.37815	0.757241
ENSG00000184378	ACTRT3	1.48915	1.03441	0.456132	0.345346	0.734045
ENSG00000198417	MT1F	16.3325	11.8983	0.455936	0.00776179	0.244686
ENSG00000117399	CDC20	67.8954	49.485	0.455481	0.000615423	0.0894182
ENSG00000065923	SLC9A7	10.8552	7.90047	0.455133	0.0558681	0.437791
ENSG00000173890	GPR160	25.9154	18.8526	0.455104	0.0254348	0.351883
ENSG00000158373	H2BC5	123.538	90.1602	0.454891	0.000281813	0.0606518
ENSG00000116852	KIF21B	22.711	16.5499	0.454876	0.00300713	0.169901
ENSG00000184985	SORCS2	3.70286	2.6707	0.454432	0.181407	0.611517
ENSG00000093217	XYLB	1.49738	1.0266	0.454381	0.393865	0.766599
ENSG00000132423	COQ3	2.32963	1.61418	0.454076	0.297268	0.704149
ENSG00000134291	TMEM106C	15.571	11.3485	0.453701	0.0229738	0.339885
ENSG00000163376	KBTBD8	17.2398	12.5364	0.453184	0.052853	0.430486
ENSG00000154736	ADAMTS5	1.32252	0.998996	0.452973	0.328268	0.723595
ENSG00000162493	PDPN	0.967494	0.716915	0.452894	0.218445	0.640774
ENSG00000123485	HJURP	24.5875	17.9311	0.452632	0.00245744	0.154478
ENSG00000102471	NDFIP2	38.7201	28.2873	0.452404	0.0242728	0.347003
ENSG00000119699	TGFB3	0.870892	0.624537	0.452268	0.424402	0.784272
ENSG00000137098	SPAG8	0.889723	0.608151	0.451726	0.428749	0.786866
ENSG00000276180	H4C9	79.2041	57.8133	0.451722	0.00190909	0.14094
ENSG00000114023	FAM162A	15.7654	11.4999	0.451522	0.0378901	0.397923
ENSG00000106692	FKTN	10.6615	7.8005	0.451392	0.0229981	0.339885
ENSG00000107672	NSMCE4A	9.52812	6.947	0.451368	0.0262385	0.353061
ENSG00000143367	TUFT1	1.47007	1.02165	0.451327	0.217801	0.640075
ENSG00000100097	LGALS1	2287.78	1667.78	0.451323	0.0040285	0.1947
ENSG00000275379	H3C11	122.578	89.7267	0.451293	0.00185782	0.14042
ENSG00000164061	BSN	0.864615	0.615959	0.451239	0.283102	0.693718
ENSG00000197147	LRRC8B	13.6413	9.95234	0.450223	0.00851587	0.251476
ENSG00000101003	GINS1	21.7734	15.8905	0.449705	0.018213	0.321252
ENSG00000172244	C5orf34	2.02507	1.44868	0.449445	0.192238	0.619869
ENSG00000124802	EEF1E1	2.44458	1.80598	0.449384	0.182976	0.611869
ENSG00000126787	DLGAP5	26.6708	19.5026	0.449271	0.0330145	0.377834
ENSG00000081870	IFT25	21.9708	16.0669	0.448751	0.0170147	0.320048
ENSG00000171659	GPR34	5.56008	4.07824	0.448416	0.151827	0.581985
ENSG00000185305	ARL15	12.6175	9.25985	0.448285	0.0138188	0.307095
ENSG00000134690	CDCA8	34.811	25.4771	0.448235	0.000794908	0.0970552
ENSG00000148803	FUOM	18.8403	13.8329	0.448229	0.0179226	0.321252
ENSG00000103811	CTSH	203.428	149.089	0.448202	0.0002099	0.052261
ENSG00000143228	NUF2	12.4748	9.15867	0.448197	0.0987234	0.514188
ENSG00000168071	CCDC88B	12.6492	9.2505	0.447683	0.014085	0.308248
ENSG00000112276	BVES	1.07062	0.798625	0.447613	0.308872	0.710955
ENSG00000182253	SYNM	1.14211	0.821279	0.447269	0.309961	0.710955
ENSG00000249115	HAUS5	15.4746	11.3555	0.446549	0.00606365	0.225795
ENSG00000179921	GPBAR1	3.05778	2.25016	0.445779	0.407362	0.774547
ENSG00000256812	CAPNS2	0.464427	0.422077	0.445708	0.50525	0.827237
ENSG00000204475	NCR3	2.47621	1.76199	0.44528	0.256853	0.676103
ENSG00000123219	CENPK	6.87607	5.02522	0.445015	0.107435	0.525304
ENSG00000173660	UQCRH	88.5151	65.0785	0.444564	0.0195322	0.32447
ENSG00000092470	WDR76	20.3012	14.8901	0.443877	0.0270225	0.356315
ENSG00000116701	NCF2	122.768	90.3144	0.442587	0.000128672	0.044159
ENSG00000197635	DPP4	0.845049	0.600343	0.442106	0.240854	0.663564
ENSG00000009780	FAM76A	9.9597	7.30375	0.441982	0.023406	0.34162
ENSG00000163577	EIF5A2	9.61723	7.05367	0.441898	0.0296539	0.364467
ENSG00000107798	LIPA	183.645	135.462	0.440834	0.00608207	0.225819
ENSG00000196793	ZNF239	0.760756	0.518633	0.440759	0.450027	0.799111
ENSG00000164109	MAD2L1	21.5614	15.8795	0.44065	0.0588873	0.444829
ENSG00000171049	FPR2	47.6766	35.0985	0.440294	0.0033395	0.181996
ENSG00000115541	HSPE1	16.2834	11.8494	0.440028	0.0534394	0.432212
ENSG00000005469	CROT	1.56765	1.14526	0.439888	0.323387	0.721175
ENSG00000274641	H2BC17	151.773	111.89	0.439741	0.000193847	0.0516436
ENSG00000178531	CTXN1	2.56075	1.86217	0.439555	0.215443	0.639481
ENSG00000154719	MRPL39	15.3517	11.3052	0.438827	0.0274914	0.357798
ENSG00000187066	TMEM262	10.7511	7.8898	0.438792	0.0133451	0.303718
ENSG00000142731	PLK4	15.9482	11.7078	0.438602	0.0291717	0.363208
ENSG00000185869	ZNF829	4.6887	3.41884	0.438381	0.0751526	0.475992
ENSG00000167664	TMIGD2	0.838039	0.5712	0.438231	0.387856	0.763176
ENSG00000116120	FARSB	24.4574	17.9951	0.438086	0.0475328	0.419351
ENSG00000186431	FCAR	1.316	0.945659	0.437226	0.203146	0.631391
ENSG00000154822	PLCL2	7.23762	5.33436	0.436484	0.0313324	0.372121
ENSG00000075336	TIMM21	10.0181	7.37689	0.435673	0.0521884	0.428431
ENSG00000163138	PACRGL	5.94045	4.38089	0.435493	0.141494	0.567493
ENSG00000198959	TGM2	24.2862	18.038	0.435309	0.101455	0.518419
ENSG00000137078	SIT1	1.74154	1.29383	0.434906	0.313228	0.712533
ENSG00000183569	SERHL2	1.72271	1.23764	0.4345	0.257924	0.676231
ENSG00000147669	POLR2K	57.3278	42.4007	0.433734	0.0630531	0.454397
ENSG00000111639	MRPL51	75.8292	56.0281	0.433714	0.0229131	0.339885
ENSG00000123836	PFKFB2	3.19278	2.38004	0.43362	0.169442	0.599485
ENSG00000273802	H2BC8	88.6369	65.5974	0.433541	0.00392894	0.194123
ENSG00000064989	CALCRL	0.767523	0.654999	0.431954	0.493798	0.820012
ENSG00000204899	MZT1	8.46957	6.28573	0.431937	0.117484	0.538462
ENSG00000249992	TMEM158	26.9829	19.9843	0.431581	0.00876241	0.254282
ENSG00000064199	SPA17	2.56653	1.86426	0.43124	0.238865	0.662106
ENSG00000133119	RFC3	17.1176	12.8146	0.430874	0.0546808	0.435031
ENSG00000189184	PCDH18	1.29016	0.969853	0.430784	0.29349	0.701693
ENSG00000168298	H1-4	585.146	433.793	0.42923	0.0020027	0.142867
ENSG00000134489	HRH4	8.05732	5.96384	0.427968	0.0420337	0.40711
ENSG00000134072	CAMK1	53.365	39.6032	0.427793	0.000947613	0.10623
ENSG00000169715	MT1E	22.826	16.9316	0.427754	0.00629296	0.228518
ENSG00000066185	ZMYND12	0.767278	0.582638	0.427092	0.457991	0.803255
ENSG00000175857	GAPT	4.37957	3.24685	0.426884	0.114406	0.534146
ENSG00000152253	SPC25	5.63182	4.16204	0.426671	0.146915	0.57454
ENSG00000153044	CENPH	5.87141	4.27993	0.426638	0.191797	0.619512
ENSG00000259494	MRPL46	4.25011	3.13885	0.426289	0.216527	0.640075
ENSG00000132963	POMP	85.2028	63.3918	0.426228	0.014104	0.308248
ENSG00000185088	RPS27L	56.135	41.7508	0.425966	0.0599054	0.446932
ENSG00000170312	CDK1	17.0229	12.6472	0.425801	0.105818	0.522947
ENSG00000166927	MS4A7	13.3693	9.88416	0.424529	0.0213772	0.332789
ENSG00000184260	H2AC20	159.281	118.213	0.424457	0.00572728	0.22147
ENSG00000120800	UTP20	20.4092	15.1837	0.424403	0.00592613	0.223294
ENSG00000149380	P4HA3	1.27084	0.930043	0.424373	0.223336	0.645818
ENSG00000157653	C9orf43	11.1061	8.26943	0.42435	0.0334347	0.380084
ENSG00000272047	GTF2H5	13.7111	10.2243	0.424348	0.042999	0.408224
ENSG00000109674	NEIL3	13.5783	10.0988	0.424118	0.0450324	0.412811
ENSG00000085871	MGST2	16.209	12.064	0.423752	0.112354	0.531746
ENSG00000111087	GLI1	0.760756	0.524352	0.423563	0.353937	0.738911
ENSG00000232653	GOLGA8N	11.2496	8.39018	0.423141	0.044973	0.412811
ENSG00000148950	IMMP1L	3.95354	2.91869	0.423122	0.145575	0.572474
ENSG00000133477	FAM83F	3.06406	2.26995	0.421675	0.146201	0.573337
ENSG00000225973	PIGBOS1	9.68945	7.2028	0.421483	0.0803931	0.483348
ENSG00000143889	HNRNPLL	13.5971	10.1272	0.4214	0.00747342	0.241469
ENSG00000169994	MYO7B	5.88323	4.3645	0.420853	0.0939067	0.506268
ENSG00000178226	PRSS36	0.702795	0.487401	0.420819	0.404381	0.773551
ENSG00000149636	DSN1	15.0749	11.2519	0.418561	0.0153227	0.314181
ENSG00000110324	IL10RA	73.6541	55.0567	0.418494	0.000329449	0.0653647
ENSG00000146966	DENND2A	1.35994	0.863949	0.418303	0.346667	0.734148
ENSG00000122952	ZWINT	27.6603	20.682	0.418136	0.00291547	0.167514
ENSG00000104325	DECR1	64.1727	48.0148	0.418058	0.00840173	0.251138
ENSG00000175274	TP53I11	69.9806	52.3933	0.417584	0.00490351	0.212508
ENSG00000197275	RAD54B	2.5936	1.94465	0.416517	0.18306	0.611869
ENSG00000149554	CHEK1	20.8821	15.668	0.416465	0.0159278	0.317016
ENSG00000091483	FH	47.3715	35.4729	0.416302	0.00271413	0.164115
ENSG00000164346	NSA2	19.5124	14.8474	0.415898	0.0993999	0.514981
ENSG00000142513	ACP4	0.890457	0.701299	0.414887	0.417457	0.780281
ENSG00000187118	CMC1	19.588	14.6465	0.414819	0.0180595	0.321252
ENSG00000168026	TTC21A	1.65121	1.23478	0.414567	0.273253	0.686083
ENSG00000166136	NDUFB8	7.99936	5.96307	0.414107	0.0884792	0.496031
ENSG00000162543	UBXN10	1.11578	0.832717	0.414067	0.443697	0.795997
ENSG00000163170	BOLA3	13.7208	10.2763	0.413794	0.128934	0.552548
ENSG00000236699	ARHGEF38	1.47659	1.09632	0.413643	0.29134	0.700511
ENSG00000182117	NOP10	67.1221	50.5037	0.413489	0.0147332	0.310948
ENSG00000136122	BORA	13.5607	10.1337	0.413085	0.0328767	0.377782
ENSG00000204564	C6orf136	6.2764	4.70333	0.412152	0.0420942	0.40711
ENSG00000166451	CENPN	22.1096	16.5842	0.41122	0.0181886	0.321252
ENSG00000113272	THG1L	6.38605	4.778	0.41114	0.0906313	0.499907
ENSG00000175449	RFESD	2.63151	1.95455	0.411076	0.186222	0.615115
ENSG00000233822	H2BC15	137.855	103.66	0.410929	0.000954409	0.10623
ENSG00000128694	OSGEPL1	4.45033	3.32438	0.410852	0.120312	0.540787
ENSG00000169679	BUB1	59.3606	44.6345	0.410368	0.00530288	0.215261
ENSG00000184661	CDCA2	27.0696	20.3018	0.409702	0.0154302	0.314499
ENSG00000183091	NEB	1.81303	1.32221	0.409259	0.348156	0.734245
ENSG00000166851	PLK1	69.2476	52.1018	0.409241	0.000570573	0.0852369
ENSG00000132952	USPL1	15.3725	11.5967	0.409163	0.0257417	0.351883
ENSG00000109072	VTN	0.773555	0.524352	0.409163	0.447888	0.79867
ENSG00000173915	ATP5MK	81.3686	61.287	0.408339	0.0690378	0.464576
ENSG00000147206	NXF3	3.21936	2.38653	0.408275	0.182456	0.611517
ENSG00000176714	CCDC121	1.83863	1.3563	0.408248	0.224185	0.646238
ENSG00000100142	POLR2F	42.824	32.1688	0.408246	0.0172234	0.320048
ENSG00000139734	DIAPH3	15.7386	11.8509	0.408082	0.0229402	0.339885
ENSG00000163808	KIF15	22.2543	16.7481	0.407907	0.0163324	0.31808
ENSG00000146192	FGD2	12.178	9.19661	0.407818	0.0867019	0.49367
ENSG00000172296	SPTLC3	12.3212	9.33166	0.40777	0.0342889	0.384901
ENSG00000035720	STAP1	3.66299	2.7347	0.407747	0.216568	0.640075
ENSG00000198753	PLXNB3	1.34812	1.01879	0.407343	0.282145	0.693445
ENSG00000175344	CHRNA7	1.43217	1.05365	0.406941	0.301149	0.705346
ENSG00000111906	HDDC2	13.1295	9.76759	0.406347	0.107517	0.525498
ENSG00000182481	KPNA2	384.662	290.279	0.406225	0.000636051	0.0894182
ENSG00000168028	RPSA	589.918	444.657	0.405607	0.00157444	0.128679
ENSG00000054690	PLEKHH1	1.01241	0.742428	0.404728	0.402171	0.771659
ENSG00000008018	PSMB1	93.1346	70.3521	0.404695	0.0217314	0.334811
ENSG00000147996	ZNG1E	4.47593	3.34494	0.404357	0.109525	0.527928
ENSG00000203852	H3C15	1.45051	1.06069	0.404275	0.411459	0.776831
ENSG00000143110	C1orf162	12.5352	9.48727	0.404002	0.0478635	0.419367
ENSG00000104147	OIP5	3.73693	2.61241	0.403532	0.266248	0.681615
ENSG00000133048	CHI3L1	125.435	94.7654	0.403101	0.000548276	0.0838797
ENSG00000163882	POLR2H	24.6409	18.6132	0.402719	0.00945818	0.263377
ENSG00000164440	TXLNB	1.87124	1.36411	0.402417	0.269498	0.683147
ENSG00000137269	LRRC1	3.52824	2.6608	0.402361	0.182731	0.611577
ENSG00000157445	CACNA2D3	5.91486	4.45116	0.402261	0.118683	0.539813
ENSG00000172590	MRPL52	26.6114	20.0733	0.402148	0.0142584	0.309128
ENSG00000136942	RPL35	486.035	367.081	0.401909	0.0110526	0.277364
ENSG00000109805	NCAPG	32.4391	24.5315	0.401669	0.00649152	0.228518
ENSG00000117395	EBNA1BP2	46.6636	35.2314	0.401654	0.00678793	0.229924
ENSG00000075188	NUP37	13.7217	10.3468	0.400543	0.0903799	0.499193
ENSG00000165891	E2F7	2.82496	2.11225	0.400286	0.247953	0.66833
ENSG00000175768	TOMM5	21.1168	16.1119	0.399535	0.031543	0.372447
ENSG00000125618	PAX8	3.21259	2.41567	0.399481	0.0829645	0.486774
ENSG00000198818	SFT2D1	41.0219	31.1074	0.399218	0.02739	0.357798
ENSG00000213186	TRIM59	14.0038	10.6081	0.39887	0.0227365	0.339885
ENSG00000164047	CAMP	1.32953	0.924324	0.398858	0.4276	0.785951
ENSG00000240972	MIF	140.476	106.372	0.39844	0.00290377	0.167514
ENSG00000143450	OAZ3	16.8195	12.6836	0.398283	0.0400236	0.403029
ENSG00000102317	RBM3	109.842	83.3131	0.397681	0.0143404	0.309158
ENSG00000183019	MCEMP1	11.0095	8.38138	0.396613	0.09959	0.51532
ENSG00000146540	C7orf50	40.8726	31.0364	0.396302	0.00305652	0.170977
ENSG00000130592	LSP1	67.0832	50.9472	0.396298	0.00211553	0.143653
ENSG00000115758	ODC1	80.6232	61.2869	0.396108	0.0010053	0.108181
ENSG00000108551	RASD1	10.7637	8.11645	0.396012	0.0508489	0.426957
ENSG00000127774	EMC6	23.527	17.7677	0.395393	0.0140562	0.308248
ENSG00000066279	ASPM	45.6411	34.829	0.395332	0.0169543	0.320048
ENSG00000189043	NDUFA4	84.6766	64.3651	0.39531	0.0677763	0.462357
ENSG00000235162	C12orf75	7.959	6.02059	0.395217	0.0731465	0.470763
ENSG00000163947	ARHGEF3	41.8235	31.8612	0.395197	0.00229225	0.146329
ENSG00000135519	KCNH3	1.42467	0.993277	0.395161	0.365097	0.749071
ENSG00000284922	LRTOMT	6.40513	4.86829	0.394862	0.0606485	0.448298
ENSG00000144161	ZC3H8	4.1487	3.12478	0.394805	0.193782	0.62216
ENSG00000167131	CCDC103	2.05768	1.55172	0.394784	0.207463	0.634095
ENSG00000136159	NUDT15	12.9269	9.80817	0.394681	0.0210571	0.330821
ENSG00000172331	BPGM	9.51989	7.2392	0.394279	0.0605467	0.448298
ENSG00000171848	RRM2	69.6932	52.9869	0.394273	0.00354501	0.185093
ENSG00000159593	NAE1	20.2674	15.4046	0.393877	0.0437049	0.408564
ENSG00000131373	HACL1	15.2534	11.5595	0.393664	0.0379183	0.397923
ENSG00000143147	GPR161	16.701	12.7245	0.393367	0.0211029	0.330821
ENSG00000092094	OSGEP	28.0508	21.3244	0.393038	0.00728425	0.237897
ENSG00000197208	SLC22A4	24.1444	18.368	0.392455	0.0203708	0.32707
ENSG00000110074	FOXRED1	18.3394	13.9432	0.392107	0.0256681	0.351883
ENSG00000170417	TMEM182	1.39907	0.998226	0.391008	0.325077	0.721918
ENSG00000145386	CCNA2	49.542	37.7533	0.390796	0.00651812	0.228518
ENSG00000173372	C1QA	6.01244	4.60545	0.390466	0.25547	0.673886
ENSG00000166562	SEC11C	25.3761	19.4313	0.390352	0.0677432	0.462357
ENSG00000241468	ATP5MF	35.8314	27.3654	0.38946	0.0162009	0.317785
ENSG00000173013	CCDC96	2.12192	1.59362	0.389418	0.284683	0.694476
ENSG00000178096	BOLA1	20.605	15.5951	0.389402	0.0252168	0.351485
ENSG00000166797	CIAO2A	37.6221	28.6701	0.389391	0.0576923	0.443986
ENSG00000127184	COX7C	103.321	78.8635	0.38925	0.0321623	0.375024
ENSG00000153140	CETN3	6.37953	4.84904	0.388811	0.0677078	0.462357
ENSG00000173083	HPSE	17.3062	13.1958	0.388699	0.00847906	0.251138
ENSG00000061656	SPAG4	3.15438	2.42139	0.388261	0.185481	0.614304
ENSG00000121766	ZCCHC17	36.6436	27.986	0.387869	0.0205539	0.327104
ENSG00000180596	H2BC4	199.898	152.813	0.387668	0.00189653	0.140857
ENSG00000214114	MYCBP	14.2758	10.8782	0.387503	0.0595744	0.445712
ENSG00000156345	CDK20	0.760512	0.484541	0.387427	0.446818	0.79797
ENSG00000111726	CMAS	17.506	13.367	0.386628	0.0168583	0.320048
ENSG00000197006	METTL9	165.223	126.3	0.386483	0.00667083	0.22887
ENSG00000005108	THSD7A	0.857359	0.584727	0.386355	0.504105	0.826909
ENSG00000134243	SORT1	16.3598	12.4747	0.386132	0.0296786	0.364467
ENSG00000126453	BCL2L12	40.0984	30.6182	0.385877	0.00390449	0.194024
ENSG00000198892	SHISA4	1.59301	1.2163	0.385684	0.369138	0.751424
ENSG00000183111	ARHGEF37	0.48978	0.297697	0.385649	0.605887	0.869917
ENSG00000104415	CCN4	1.39304	1.05574	0.38538	0.51688	0.833925
ENSG00000257335	MGAM	2.13569	1.59571	0.385173	0.250944	0.671546
ENSG00000156136	DCK	27.2406	20.8454	0.38504	0.0278366	0.358485
ENSG00000169019	COMMD8	14.8032	11.3266	0.384456	0.132818	0.559008
ENSG00000176731	RBIS	27.1645	20.7746	0.384412	0.0434916	0.408473
ENSG00000131747	TOP2A	208.155	159.443	0.384321	0.00131524	0.121502
ENSG00000102383	ZDHHC15	2.27722	1.72009	0.384254	0.371692	0.753076
ENSG00000089685	BIRC5	116.712	89.5389	0.383726	0.00211096	0.143653
ENSG00000182010	RTKN2	2.64479	2.01702	0.383547	0.33911	0.730567
ENSG00000182004	SNRPE	47.3932	36.2573	0.383442	0.0214196	0.332789
ENSG00000173207	CKS1B	24.3422	18.6358	0.383295	0.0820943	0.484815
ENSG00000138231	DBR1	23.7633	18.2216	0.383256	0.0285757	0.361202
ENSG00000147889	CDKN2A	18.5046	14.1584	0.383173	0.0164059	0.318735
ENSG00000101057	MYBL2	77.4201	59.3752	0.382761	0.0099454	0.265291
ENSG00000146410	MTFR2	5.83684	4.44049	0.382759	0.0954304	0.508936
ENSG00000168497	CAVIN2	0.72236	0.544917	0.382474	0.534193	0.841068
ENSG00000159640	ACE	7.65208	5.77623	0.381318	0.132534	0.558739
ENSG00000152240	HAUS1	11.2363	8.63531	0.38131	0.14429	0.571214
ENSG00000174547	MRPL11	47.704	36.5833	0.381116	0.00505658	0.213197
ENSG00000114631	PODXL2	5.79844	4.42488	0.381029	0.0911698	0.501412
ENSG00000222009	BTBD19	2.16732	1.71305	0.380778	0.285958	0.695479
ENSG00000161664	ASB16	1.94176	1.49135	0.380086	0.206481	0.633067
ENSG00000184270	H2AC21	126.002	96.4996	0.37962	0.00403439	0.1947
ENSG00000182287	AP1S2	18.7442	14.3858	0.37931	0.0456792	0.413402
ENSG00000123610	TNFAIP6	1.0769	0.821279	0.379307	0.320456	0.718338
ENSG00000025423	HSD17B6	1.92822	1.45154	0.37906	0.322197	0.719658
ENSG00000134057	CCNB1	58.5122	45.0057	0.379016	0.015008	0.312131
ENSG00000112195	TREML2	6.2001	4.72675	0.378872	0.272781	0.685724
ENSG00000167900	TK1	99.9103	76.8557	0.378829	0.00654531	0.228518
ENSG00000179869	ABCA13	5.28307	4.04261	0.378556	0.161216	0.594556
ENSG00000180530	NRIP1	8.88207	6.8114	0.378369	0.059098	0.444829
ENSG00000188060	RAB42	2.2702	1.71723	0.37819	0.195613	0.623174
ENSG00000167552	TUBA1A	238.472	183.466	0.378108	0.00846311	0.251138
ENSG00000187650	VMAC	3.27006	2.50805	0.377725	0.180291	0.611308
ENSG00000123131	PRDX4	16.6348	12.7964	0.377698	0.0587164	0.444829
ENSG00000097021	ACOT7	52.7606	40.7866	0.377504	0.00577308	0.22147
ENSG00000173085	COQ2	14.4815	11.1275	0.377116	0.0153497	0.314181
ENSG00000113966	ARL6	2.16732	1.64619	0.377008	0.310888	0.711752
ENSG00000168653	NDUFS5	64.0274	49.6714	0.376809	0.00705068	0.233759
ENSG00000175324	LSM1	42.3278	32.5862	0.376298	0.025287	0.351883
ENSG00000090889	KIF4A	28.7309	22.1145	0.375912	0.0137316	0.306328
ENSG00000146243	IRAK1BP1	3.2911	2.43832	0.375673	0.247804	0.668214
ENSG00000205364	MT1M	0.812685	0.635205	0.375517	0.4192	0.781891
ENSG00000104450	SPAG1	5.3601	4.1087	0.37551	0.125588	0.548693
ENSG00000051596	THOC3	14.8921	11.4346	0.375407	0.0374776	0.397237
ENSG00000037241	RPL26L1	25.0976	19.353	0.375025	0.0508874	0.426957
ENSG00000114125	RNF7	28.4901	21.9516	0.37497	0.0221889	0.337194
ENSG00000154640	BTG3	5.87043	4.52869	0.373962	0.08374	0.489113
ENSG00000111452	ADGRD1	0.689996	0.503017	0.373857	0.466128	0.806
ENSG00000106588	PSMA2	9.61747	7.41252	0.373592	0.0844624	0.491298
ENSG00000169372	CRADD	9.9597	7.67172	0.373177	0.0480457	0.419367
ENSG00000001631	KRIT1	5.70714	4.70795	0.373156	0.268919	0.682947
ENSG00000108106	UBE2S	155.539	120.176	0.373052	0.00158965	0.128679
ENSG00000204568	MRPS18B	24.9213	19.2523	0.372935	0.0362278	0.392433
ENSG00000138378	STAT4	24.9112	19.22	0.372801	0.0143146	0.309128
ENSG00000170915	PAQR8	6.92702	5.32006	0.37267	0.1452	0.572059
ENSG00000112029	FBXO5	23.1194	17.8252	0.372579	0.0499193	0.424824
ENSG00000144959	NCEH1	29.7319	22.8533	0.372562	0.0315604	0.372447
ENSG00000140905	GCSH	1.91591	1.48486	0.372262	0.300162	0.705346
ENSG00000163993	S100P	36.9986	28.5699	0.371823	0.0208248	0.330542
ENSG00000134827	TCN1	7.20599	5.54594	0.37159	0.165333	0.59773
ENSG00000180773	SLC36A4	32.4941	25.0951	0.370994	0.00914203	0.259699
ENSG00000116353	MECR	13.7705	10.6175	0.370806	0.0399682	0.403029
ENSG00000146476	ARMT1	29.1306	22.5067	0.370571	0.0227455	0.339885
ENSG00000091651	ORC6	9.33418	7.24393	0.370259	0.094867	0.508571
ENSG00000149292	TTC12	3.31645	2.50233	0.370059	0.195263	0.623174
ENSG00000254685	FPGT	7.47045	5.75852	0.369714	0.208249	0.634095
ENSG00000130520	LSM4	62.2227	48.1032	0.369668	0.00124237	0.118201
ENSG00000096696	DSP	85.0303	65.824	0.369634	0.0267979	0.354642
ENSG00000167554	ZNF610	1.69711	1.37345	0.369551	0.41147	0.776831
ENSG00000132522	GPS2	128.926	99.2804	0.369163	0.0105818	0.27478
ENSG00000105877	DNAH11	2.99256	2.35321	0.368857	0.18239	0.611517
ENSG00000150540	HNMT	2.52259	1.9176	0.368737	0.214167	0.638053
ENSG00000154518	ATP5MC3	163.566	126.305	0.368447	0.01068	0.27564
ENSG00000146350	TBC1D32	3.62509	2.85908	0.368046	0.218838	0.641423
ENSG00000243279	PRAF2	7.32746	5.67967	0.367868	0.071125	0.46727
ENSG00000136026	CKAP4	87.5384	67.7714	0.36751	0.027203	0.357316
ENSG00000108826	MRPL27	25.8024	19.9872	0.366898	0.0146811	0.310948
ENSG00000123416	TUBA1B	1393.06	1079.95	0.366285	0.00323363	0.178524
ENSG00000134049	IER3IP1	16.8804	13.0914	0.365676	0.136606	0.561009
ENSG00000161040	FBXL13	1.1095	0.850422	0.365504	0.405925	0.774015
ENSG00000106399	RPA3	12.1403	9.39962	0.365255	0.0730363	0.470763
ENSG00000188368	PRR19	2.68971	2.13722	0.364998	0.232616	0.654501
ENSG00000187837	H1-2	662.616	513.353	0.364869	0.0141733	0.309128
ENSG00000120549	KIAA1217	26.8679	20.8256	0.364048	0.0132138	0.301778
ENSG00000137807	KIF23	21.6527	16.7937	0.363979	0.0166524	0.319414
ENSG00000180573	H2AC6	376.566	291.8	0.363502	0.0194178	0.324431
ENSG00000147687	TATDN1	28.1585	21.7905	0.363486	0.068814	0.464056
ENSG00000165118	C9orf64	11.4506	8.93378	0.363435	0.0760682	0.477708
ENSG00000182885	ADGRG3	20.777	16.1293	0.363294	0.0437183	0.408564
ENSG00000074047	GLI2	7.01205	5.42882	0.363008	0.21321	0.638053
ENSG00000106605	BLVRA	4.23079	3.27467	0.36297	0.129961	0.554144
ENSG00000163235	TGFA	77.2254	60.0438	0.362736	0.00202592	0.143653
ENSG00000115226	FNDC4	1.15442	0.871757	0.362286	0.327968	0.723348
ENSG00000137563	GGH	50.9587	39.7135	0.362157	0.0865787	0.49367
ENSG00000119013	NDUFB3	41.8331	32.581	0.362015	0.118808	0.539813
ENSG00000071462	BUD23	69.0748	53.6111	0.361862	0.00489016	0.212508
ENSG00000064195	DLX3	3.02542	2.40863	0.361747	0.420077	0.782088
ENSG00000158423	RIBC1	0.593149	0.434834	0.361319	0.491996	0.819434
ENSG00000084444	FAM234B	35.017	27.2685	0.360628	0.0286232	0.361202
ENSG00000152348	ATG10	95.1819	73.5815	0.359681	0.0158427	0.317016
ENSG00000163705	FANCD2OS	3.61808	2.79145	0.359621	0.189654	0.618646
ENSG00000125821	DTD1	10.0935	7.82448	0.359557	0.126391	0.5487
ENSG00000013503	POLR3B	20.8062	16.3564	0.359363	0.0539536	0.433335
ENSG00000131773	KHDRBS3	0.787332	0.605292	0.359342	0.476497	0.811868
ENSG00000165168	CYBB	588.381	458.836	0.358569	0.00102962	0.109866
ENSG00000023330	ALAS1	170.319	132.817	0.358505	0.000439134	0.0763852
ENSG00000233056	ERVH48-1	1.8326	1.38753	0.35849	0.35772	0.742454
ENSG00000215126	ZNG1F	1.88282	1.44791	0.357262	0.334414	0.727386
ENSG00000123415	SMUG1	16.3443	12.7326	0.357226	0.0181537	0.321252
ENSG00000170791	CHCHD7	13.0694	10.1839	0.357175	0.0583426	0.444824
ENSG00000132646	PCNA	112.426	87.7452	0.356952	0.0360505	0.392433
ENSG00000169181	GSG1L	38.6962	30.3513	0.356796	0.0266297	0.354449
ENSG00000151835	SACS	60.7832	47.98	0.356751	0.0408293	0.405934
ENSG00000106178	CCL24	22.8064	17.7828	0.356306	0.0212624	0.331683
ENSG00000109919	MTCH2	88.493	69.1107	0.356246	0.00546597	0.217577
ENSG00000177879	AP3S1	46.3664	36.2138	0.355778	0.0568855	0.441253
ENSG00000069667	RORA	3.50289	2.74097	0.355627	0.13981	0.565773
ENSG00000142669	SH3BGRL3	266.747	208.608	0.355277	0.000808706	0.0977995
ENSG00000004779	NDUFAB1	18.5565	14.4789	0.355109	0.053426	0.432212
ENSG00000271503	CCL5	2.81892	2.20254	0.355057	0.229485	0.651835
ENSG00000143158	MPC2	38.2928	29.9125	0.354978	0.0198872	0.32447
ENSG00000121542	SEC22A	6.32181	4.92866	0.354958	0.13614	0.560827
ENSG00000087589	CASS4	23.1054	18.0469	0.354738	0.00983812	0.265291
ENSG00000029639	TFB1M	7.6815	5.99353	0.354585	0.138451	0.56465
ENSG00000118200	CAMSAP2	10.049	7.88903	0.354358	0.0705938	0.46727
ENSG00000107833	NPM3	30.0165	23.399	0.354073	0.0548642	0.435031
ENSG00000127824	TUBA4A	67.0269	52.3704	0.353815	0.00647154	0.228518
ENSG00000134830	C5AR2	1.91567	1.49552	0.353265	0.205267	0.631605
ENSG00000102897	LYRM1	40.2334	31.4311	0.352757	0.047794	0.419367
ENSG00000132664	POLR3F	7.96675	6.22459	0.352407	0.190485	0.619085
ENSG00000087586	AURKA	59.6028	46.6025	0.35238	0.00961466	0.264375
ENSG00000164687	FABP5	9.5397	7.45156	0.352308	0.142385	0.568732
ENSG00000139318	DUSP6	135.463	106.196	0.352027	0.00119698	0.118201
ENSG00000277161	PIGW	7.53998	5.9402	0.351996	0.0939336	0.506268
ENSG00000183814	LIN9	6.37953	5.00543	0.35183	0.123073	0.544735
ENSG00000166262	FAM227B	3.32101	2.54918	0.35131	0.190682	0.619085
ENSG00000144034	TPRKB	5.99287	4.68485	0.350934	0.120075	0.540552
ENSG00000076770	MBNL3	37.5756	29.4518	0.350789	0.00846936	0.251138
ENSG00000157426	AASDH	9.37185	7.41406	0.350587	0.161896	0.594665
ENSG00000145982	FARS2	9.90149	7.74354	0.350563	0.0590216	0.444829
ENSG00000118096	IFT46	8.61182	6.74168	0.350549	0.0583967	0.444824
ENSG00000174442	ZWILCH	15.4046	12.0833	0.35008	0.0463945	0.414819
ENSG00000151353	TMEM18	15.9518	12.5366	0.349893	0.0547552	0.435031
ENSG00000154920	EME1	11.9314	9.35222	0.349743	0.0660424	0.461868
ENSG00000131469	RPL27	279.978	219.687	0.349366	0.0982198	0.51382
ENSG00000198452	OR14L1P	1.11578	0.853281	0.349185	0.316333	0.714523
ENSG00000205269	TMEM170B	192.485	151.16	0.349121	0.000920497	0.105302
ENSG00000119969	HELLS	20.0351	15.7637	0.348867	0.0828785	0.486774
ENSG00000163001	CFAP36	10.6108	8.35795	0.348819	0.0881818	0.495457
ENSG00000083097	DOP1A	23.3025	18.2155	0.348772	0.0212367	0.331683
ENSG00000172469	MANEA	8.21767	6.49578	0.348705	0.111136	0.52984
ENSG00000277791	PSMB3	137.135	107.686	0.348519	0.00999645	0.265554
ENSG00000152422	XRCC4	9.73462	7.61135	0.348317	0.0736518	0.471862
ENSG00000127831	VIL1	5.50766	4.28488	0.347942	0.104554	0.521806
ENSG00000117758	STX12	23.2346	18.2465	0.347156	0.025339	0.351883
ENSG00000188163	FAM166A	10.3082	8.14868	0.346587	0.0602155	0.447683
ENSG00000134248	LAMTOR5	30.9048	24.3926	0.345924	0.0614613	0.449301
ENSG00000171757	LRRC34	2.40569	1.87493	0.345371	0.346337	0.734148
ENSG00000144036	EXOC6B	7.50061	5.8608	0.345102	0.0797481	0.48318
ENSG00000116752	BCAS2	22.7035	17.8567	0.344797	0.116511	0.536812
ENSG00000115350	POLE4	37.4895	29.3651	0.344663	0.0275961	0.357932
ENSG00000165704	HPRT1	28.9563	22.8166	0.34386	0.0418876	0.40711
ENSG00000174946	GPR171	7.94743	6.23734	0.343796	0.163008	0.596405
ENSG00000163697	APBB2	10.3381	8.08676	0.343728	0.0692026	0.464693
ENSG00000205084	TMEM231	5.56758	4.34889	0.343078	0.123134	0.544735
ENSG00000001460	STPG1	7.55352	5.93393	0.343024	0.0642081	0.458063
ENSG00000167553	TUBA1C	232.445	183.28	0.342885	0.00109655	0.113302
ENSG00000160593	JAML	22.3958	17.6755	0.342882	0.0221404	0.337194
ENSG00000164120	HPGD	1.54858	1.17726	0.342483	0.338071	0.730034
ENSG00000197928	ZNF677	3.04596	2.2892	0.342416	0.271328	0.684453
ENSG00000055163	CYFIP2	41.8897	33.0365	0.342347	0.00729548	0.237897
ENSG00000174917	MICOS13	22.4523	17.6847	0.342197	0.0297768	0.36532
ENSG00000099625	CBARP	4.32209	3.38684	0.342079	0.181097	0.611492
ENSG00000133111	RFXAP	6.36624	5.04524	0.342071	0.166331	0.597987
ENSG00000150477	KIAA1328	3.85669	3.0324	0.342032	0.247202	0.66762
ENSG00000163823	CCR1	68.8276	54.3094	0.341999	0.0110475	0.277364
ENSG00000136371	MTHFS	1.82559	1.41953	0.341233	0.28219	0.693445
ENSG00000024526	DEPDC1	12.5636	9.8636	0.341155	0.195619	0.623174
ENSG00000180817	PPA1	45.6519	35.971	0.341153	0.0549852	0.435288
ENSG00000154839	SKA1	13.1786	10.3822	0.341004	0.111198	0.52984
ENSG00000122641	INHBA	5.01812	3.9432	0.340587	0.0418623	0.40711
ENSG00000143036	SLC44A3	1.25176	0.956326	0.340145	0.491726	0.819263
ENSG00000213199	ASIC3	0.877413	0.762993	0.339956	0.541636	0.843507
ENSG00000141198	TOM1L1	5.13478	4.07044	0.339642	0.151348	0.581416
ENSG00000140740	UQCRC2	135.276	106.923	0.339589	0.0172486	0.320048
ENSG00000133597	ADCK2	19.6392	15.4678	0.339541	0.0190002	0.321687
ENSG00000171428	NAT1	7.06806	5.51834	0.33917	0.182635	0.611517
ENSG00000178980	SELENOW	54.1425	42.7975	0.338919	0.0117356	0.285586
ENSG00000157429	ZNF19	1.41236	1.16242	0.338917	0.459336	0.803949
ENSG00000141655	TNFRSF11A	1.20635	1.03936	0.338855	0.542147	0.843507
ENSG00000143106	PSMA5	51.4217	40.641	0.33873	0.0620178	0.450794
ENSG00000158301	GPRASP2	0.805919	0.592535	0.338711	0.542145	0.843507
ENSG00000283787	PRR33	8.8096	6.93369	0.33861	0.140392	0.565906
ENSG00000163754	GYG1	51.2635	40.5246	0.338561	0.0237649	0.34563
ENSG00000174842	GLMN	9.70079	7.7167	0.338373	0.0637937	0.457388
ENSG00000170946	DNAJC24	7.33422	5.79261	0.338143	0.077931	0.481172
ENSG00000109738	GLRB	1.95382	1.49343	0.338088	0.338786	0.730236
ENSG00000068366	ACSL4	219.315	173.666	0.337555	0.0116017	0.285233
ENSG00000169607	CKAP2L	13.642	10.803	0.337071	0.0781992	0.481172
ENSG00000034533	ASTE1	9.275	7.40658	0.336972	0.150495	0.580189
ENSG00000125743	SNRPD2	198.931	157.543	0.336406	0.0223878	0.338535
ENSG00000198830	HMGN2	352.732	279.485	0.335881	0.00897193	0.257168
ENSG00000133256	PDE6B	3.66422	2.87602	0.335875	0.144829	0.572059
ENSG00000115128	SF3B6	29.8991	23.654	0.33586	0.10222	0.519604
ENSG00000090339	ICAM1	42.1547	33.1548	0.335833	0.0171412	0.320048
ENSG00000031691	CENPQ	4.43851	3.48494	0.335827	0.328871	0.723981
ENSG00000133773	CCDC59	20.9915	16.5996	0.335632	0.137717	0.563359
ENSG00000164405	UQCRQ	65.3375	51.7118	0.335562	0.0340876	0.384409
ENSG00000136522	MRPL47	20.6891	16.3141	0.335522	0.0683016	0.463198
ENSG00000131981	LGALS3	109.62	86.8701	0.335243	0.0187815	0.321252
ENSG00000180992	MRPL14	17.426	13.775	0.335239	0.088129	0.495457
ENSG00000196550	FAM72A	2.25716	1.75418	0.335237	0.33492	0.727573
ENSG00000165283	STOML2	114.362	90.7367	0.33467	0.0218854	0.335629
ENSG00000164211	STARD4	26.118	20.7064	0.334585	0.0678352	0.462357
ENSG00000075142	SRI	40.3472	31.9943	0.334182	0.0167336	0.320048
ENSG00000196735	HLA-DQA1	21.8048	17.2066	0.334091	0.0515983	0.427196
ENSG00000131080	EDA2R	3.45047	2.70765	0.333713	0.307064	0.710219
ENSG00000241685	ARPC1A	10.1524	8.03914	0.333564	0.0856038	0.492968
ENSG00000165264	NDUFB6	20.0377	15.784	0.333471	0.189081	0.618644
ENSG00000176720	BOK	8.99196	7.17388	0.3334	0.1175	0.538462
ENSG00000138190	EXOC6	34.2323	27.1538	0.333391	0.0720535	0.469566
ENSG00000205220	PSMB10	36.6397	28.9832	0.333195	0.0117118	0.285586
ENSG00000027001	MIPEP	7.68852	6.08459	0.332995	0.185707	0.61473
ENSG00000112306	RPS12	302.503	240.464	0.332362	0.0160633	0.317713
ENSG00000014919	COX15	24.085	19.112	0.332215	0.0263914	0.353487
ENSG00000204435	CSNK2B	19.7479	15.6347	0.332041	0.0316621	0.372637
ENSG00000154914	USP43	3.22612	2.49947	0.332031	0.280222	0.691597
ENSG00000065978	YBX1	1417.95	1125.45	0.331937	0.00464368	0.204741
ENSG00000135185	TMEM243	4.90244	3.87424	0.331875	0.241645	0.664147
ENSG00000083720	OXCT1	27.8118	22.0138	0.331495	0.0242975	0.347003
ENSG00000147400	CETN2	22.7429	18.0563	0.331463	0.0821687	0.484815
ENSG00000105655	ISYNA1	25.2604	20.0512	0.331444	0.0146671	0.310948
ENSG00000169508	GPR183	56.5829	44.8653	0.331252	0.0179331	0.321252
ENSG00000079134	THOC1	16.21	12.8697	0.331101	0.0330583	0.377834
ENSG00000080986	NDC80	14.0154	11.1445	0.330971	0.210632	0.636027
ENSG00000168002	POLR2G	51.5738	40.9528	0.330886	0.0552556	0.436602
ENSG00000154319	FAM167A	2.29654	1.8117	0.330869	0.442559	0.795641
ENSG00000125775	SDCBP2	2.14751	1.67533	0.330749	0.29208	0.700706
ENSG00000162851	TFB2M	12.1514	9.7291	0.330743	0.115578	0.53477
ENSG00000188690	UROS	69.9427	55.6212	0.33034	0.0178133	0.321252
ENSG00000077152	UBE2T	8.77797	7.00265	0.330279	0.244883	0.666419
ENSG00000104522	GFUS	93.9045	74.7153	0.329931	0.00260417	0.161306
ENSG00000189195	BTBD8	4.16027	3.29809	0.329525	0.212307	0.637719
ENSG00000214194	SMIM30	50.7379	40.3623	0.32948	0.159101	0.592626
ENSG00000121552	CSTA	90.9842	72.5188	0.329311	0.0952287	0.508714
ENSG00000137168	PPIL1	23.8461	18.9593	0.329274	0.0803582	0.483348
ENSG00000018699	TTC27	14.5453	11.6516	0.329181	0.0770151	0.480814
ENSG00000114767	RRP9	21.88	17.5542	0.329137	0.0339832	0.383572
ENSG00000146376	ARHGAP18	29.3931	23.3735	0.329103	0.0765215	0.47995
ENSG00000147155	EBP	56.6436	45.0381	0.329103	0.00345757	0.185093
ENSG00000183044	ABAT	3.16694	2.65948	0.328668	0.342194	0.732504
ENSG00000083457	ITGAE	17.2995	13.7571	0.328526	0.0885118	0.496031
ENSG00000154642	C21orf91	33.6206	26.7782	0.328253	0.0684711	0.463198
ENSG00000138777	PPA2	39.7153	31.577	0.327657	0.0611259	0.448764
ENSG00000161980	POLR3K	17.7832	14.1521	0.327468	0.0306191	0.369315
ENSG00000120053	GOT1	25.4582	20.2614	0.327355	0.0145553	0.309587
ENSG00000188610	FAM72B	2.01928	1.5879	0.327313	0.341229	0.732332
ENSG00000111237	VPS29	40.2805	32.0733	0.32726	0.0746621	0.475681
ENSG00000002822	MAD1L1	14.7008	11.7065	0.326827	0.0654743	0.460728
ENSG00000242612	DECR2	10.2367	8.22258	0.326032	0.0795623	0.48318
ENSG00000122824	NUDT10	2.2451	1.77475	0.326021	0.273121	0.68607
ENSG00000174109	UQCC4	13.5819	10.7403	0.325778	0.0815547	0.484815
ENSG00000161905	ALOX15	1.20586	0.93994	0.32539	0.563027	0.851034
ENSG00000109339	MAPK10	2.41221	1.93399	0.325167	0.229114	0.651835
ENSG00000198829	SUCNR1	30.4901	24.3469	0.324751	0.0405832	0.405033
ENSG00000163666	HESX1	0.883691	0.706247	0.324444	0.589937	0.863618
ENSG00000237649	KIFC1	47.7862	38.1421	0.324132	0.00682638	0.229924
ENSG00000073756	PTGS2	8.38454	6.71276	0.323917	0.117112	0.538462
ENSG00000163312	HELQ	14.8636	11.8351	0.323438	0.108985	0.527928
ENSG00000006576	PHTF2	21.5619	17.2194	0.323166	0.043819	0.408827
ENSG00000117479	SLC19A2	3.85693	3.05791	0.322859	0.242084	0.664147
ENSG00000197885	NKIRAS1	13.0484	10.4064	0.322854	0.0446161	0.412025
ENSG00000164929	BAALC	4.05161	3.26455	0.322841	0.391521	0.764851
ENSG00000170579	DLGAP1	1.54784	1.21707	0.322585	0.289741	0.699321
ENSG00000173272	MZT2A	27.7494	22.1861	0.322189	0.0271122	0.357127
ENSG00000142945	KIF2C	38.8005	31.009	0.32204	0.0112127	0.280273
ENSG00000145996	CDKAL1	25.0266	20.0022	0.321892	0.0133466	0.303718
ENSG00000075239	ACAT1	24.8646	20.0467	0.321814	0.0719355	0.469392
ENSG00000198498	TMA16	16.2035	12.9871	0.321712	0.0802942	0.483348
ENSG00000173208	ABCD2	1.20684	0.89804	0.321548	0.503885	0.826909
ENSG00000164626	KCNK5	48.5916	38.8619	0.321492	0.00577067	0.22147
ENSG00000139410	SDSL	12.3316	9.90319	0.321415	0.126352	0.5487
ENSG00000167085	PHB1	154.885	123.892	0.320944	0.015256	0.314181
ENSG00000115525	ST3GAL5	4.84448	3.93594	0.320696	0.186707	0.615314
ENSG00000180667	YOD1	9.35571	7.3506	0.320646	0.0908942	0.500944
ENSG00000010256	UQCRC1	197.558	158.36	0.320382	0.00230476	0.146329
ENSG00000143387	CTSK	2.5424	1.9595	0.320358	0.268478	0.682947
ENSG00000138663	COPS4	31.0519	24.8505	0.320262	0.123758	0.545274
ENSG00000171766	GATM	0.877658	0.65577	0.319965	0.428839	0.786866
ENSG00000143742	SRP9	89.7874	71.8509	0.318808	0.0853146	0.492968
ENSG00000081148	IMPG2	0.876924	0.698439	0.3188	0.499039	0.823927
ENSG00000234719	NPIPB2	1.94151	1.59439	0.318767	0.406433	0.774501
ENSG00000186074	CD300LF	125.522	100.6	0.318653	0.00160114	0.128679
ENSG00000165682	CLEC1B	1.12304	0.86186	0.318442	0.466436	0.806
ENSG00000100908	EMC9	6.92124	5.58806	0.318408	0.139589	0.565773
ENSG00000109686	SH3D19	132.316	106.436	0.318401	0.103948	0.521259
ENSG00000242574	HLA-DMB	8.20389	6.61158	0.318169	0.243066	0.664852
ENSG00000138686	BBS7	7.82303	6.22382	0.318021	0.135399	0.560057
ENSG00000091164	TXNL1	56.5374	45.3508	0.317586	0.0721601	0.469566
ENSG00000138821	SLC39A8	116.582	93.7106	0.317568	0.0111769	0.279931
ENSG00000100814	CCNB1IP1	8.71519	6.96702	0.317563	0.0887371	0.496031
ENSG00000134056	MRPS36	11.1863	8.95621	0.317469	0.172256	0.601737
ENSG00000148459	PDSS1	15.6987	12.5606	0.317101	0.0589015	0.444829
ENSG00000118193	KIF14	25.4143	20.39	0.316973	0.0321323	0.375024
ENSG00000164855	TMEM184A	4.11511	3.28743	0.316886	0.152112	0.581985
ENSG00000164611	PTTG1	23.772	19.0332	0.316645	0.0346227	0.385819
ENSG00000101444	AHCY	162.901	130.577	0.31646	0.00625499	0.228235
ENSG00000076382	SPAG5	40.3704	32.3523	0.316135	0.0242142	0.347003
ENSG00000188290	HES4	1.89659	1.50124	0.316078	0.331348	0.725303
ENSG00000106245	BUD31	62.6872	50.372	0.315936	0.0302393	0.368148
ENSG00000101342	TLDC2	56.7087	45.2959	0.315928	0.0467243	0.415771
ENSG00000250317	SMIM20	5.22413	4.18338	0.315677	0.251877	0.672402
ENSG00000112695	COX7A2	95.2446	76.5138	0.315646	0.0469029	0.416776
ENSG00000177700	POLR2L	91.8864	73.8608	0.315518	0.00922932	0.261593
ENSG00000197345	MRPL21	23.4522	18.825	0.315087	0.0395078	0.402497
ENSG00000100911	PSME2	83.7873	67.4623	0.314763	0.0178636	0.321252
ENSG00000080031	PTPRH	4.11633	3.26532	0.31469	0.184349	0.613201
ENSG00000074706	IPCEF1	10.8617	8.70767	0.314673	0.086168	0.493596
ENSG00000173334	TRIB1	51.5255	41.4118	0.314569	0.00623544	0.228178
ENSG00000151470	C4orf33	7.52091	6.08327	0.31443	0.235061	0.657013
ENSG00000112984	KIF20A	34.6286	27.808	0.314364	0.0409462	0.405934
ENSG00000169896	ITGAM	77.716	62.4888	0.31408	0.0251989	0.351485
ENSG00000092964	DPYSL2	529.93	425.981	0.313935	0.0139843	0.308248
ENSG00000162772	ATF3	3.8765	3.09981	0.313902	0.160575	0.594556
ENSG00000148834	GSTO1	95.5271	76.7309	0.313655	0.034736	0.385819
ENSG00000213551	DNAJC9	42.0488	33.8483	0.313643	0.0147417	0.310948
ENSG00000116649	SRM	103.806	83.5448	0.313625	0.00652575	0.228518
ENSG00000125257	ABCC4	36.5701	29.4648	0.313422	0.0171155	0.320048
ENSG00000006625	GGCT	11.2501	9.04309	0.313341	0.151526	0.58182
ENSG00000139180	NDUFA9	10.9091	8.72615	0.31325	0.101129	0.517743
ENSG00000166313	APBB1	1.15442	0.922235	0.313204	0.405446	0.77389
ENSG00000114686	MRPL3	75.8065	60.9615	0.313024	0.0418282	0.40711
ENSG00000090266	NDUFB2	63.2663	50.8507	0.312826	0.0287945	0.361297
ENSG00000168781	PPIP5K1	8.87628	7.1367	0.312811	0.0808413	0.483713
ENSG00000165678	GHITM	200.419	161.072	0.312762	0.0221658	0.337194
ENSG00000206530	CFAP44	2.7211	2.13931	0.312701	0.362845	0.747025
ENSG00000137267	TUBB2A	1.5807	1.32584	0.312659	0.443567	0.795988
ENSG00000196975	ANXA4	37.7501	30.3306	0.312505	0.0546852	0.435031
ENSG00000134138	MEIS2	1.26431	1.01175	0.312476	0.558269	0.84897
ENSG00000197299	BLM	29.2893	23.5697	0.312413	0.0162437	0.317785
ENSG00000182324	KCNJ14	0.928853	0.742428	0.312348	0.486678	0.816838
ENSG00000172738	TMEM217	2.73585	2.19033	0.31226	0.320942	0.718371
ENSG00000118181	RPS25	294.41	237.233	0.312113	0.0533818	0.432212
ENSG00000176871	WSB2	98.2564	79.0248	0.31192	0.010085	0.265683
ENSG00000047597	XK	6.90241	5.56387	0.311812	0.126592	0.548845
ENSG00000198056	PRIM1	7.26852	5.88862	0.311787	0.261308	0.678432
ENSG00000213246	SUPT4H1	6.94708	5.57872	0.311769	0.215171	0.63912
ENSG00000116288	PARK7	177.586	142.963	0.311603	0.033008	0.377834
ENSG00000171631	P2RY6	27.2242	21.8415	0.311517	0.0708928	0.46727
ENSG00000144381	HSPD1	281.715	226.992	0.311455	0.0105474	0.27478
ENSG00000164032	H2AZ1	148.759	119.78	0.311096	0.00782138	0.244686
ENSG00000205213	LGR4	7.25743	5.88477	0.311039	0.137678	0.563359
ENSG00000037749	MFAP3	24.1963	19.48	0.310834	0.0287018	0.361202
ENSG00000100162	CENPM	14.5189	11.8299	0.310727	0.117187	0.538462
ENSG00000235034	C19orf81	2.70325	2.14634	0.310401	0.289596	0.699237
ENSG00000014641	MDH1	84.9704	68.4441	0.310017	0.0287077	0.361202
ENSG00000146282	RARS2	19.994	16.1064	0.309938	0.0617979	0.450735
ENSG00000165916	PSMC3	147.651	118.993	0.309576	0.00539877	0.216257
ENSG00000132170	PPARG	29.6709	23.9384	0.30956	0.0181566	0.321252
ENSG00000265681	RPL17	22.8289	18.7845	0.309456	0.17904	0.609502
ENSG00000133731	IMPA1	28.8263	23.2499	0.309199	0.0881488	0.495457
ENSG00000164237	CMBL	11.1854	9.03011	0.308882	0.0897632	0.497129
ENSG00000173451	THAP2	4.13517	3.31371	0.30886	0.3675	0.750539
ENSG00000053372	MRTO4	33.5899	27.0572	0.308789	0.0373649	0.396872
ENSG00000121152	NCAPH	31.9423	25.7762	0.308761	0.0272673	0.357316
ENSG00000154723	ATP5PF	63.1775	50.972	0.308662	0.0568609	0.441253
ENSG00000054148	PHPT1	94.6364	76.236	0.308572	0.0160529	0.317713
ENSG00000196262	PPIA	722.01	583.111	0.308488	0.0240673	0.347003
ENSG00000100632	ERH	69.0988	55.783	0.308076	0.121	0.54177
ENSG00000171503	ETFDH	20.4884	16.4981	0.307922	0.0483856	0.419927
ENSG00000124145	SDC4	99.0284	79.964	0.307701	0.00269356	0.164114
ENSG00000138382	METTL5	20.8262	16.7801	0.307476	0.0801385	0.483193
ENSG00000141179	PCTP	31.3134	25.244	0.307447	0.0420006	0.40711
ENSG00000183762	KREMEN1	11.4307	9.21355	0.307223	0.0599463	0.446975
ENSG00000162552	WNT4	0.903011	0.711196	0.30693	0.527921	0.838589
ENSG00000101084	RAB5IF	64.6944	52.289	0.306784	0.0177398	0.321252
ENSG00000156697	UTP14A	25.9755	21.0803	0.30678	0.0316998	0.372708
ENSG00000078668	VDAC3	119.964	96.9397	0.306772	0.0445806	0.411997
ENSG00000204264	PSMB8	59.3062	47.9985	0.306531	0.0289351	0.361307
ENSG00000110200	ANAPC15	31.4035	25.348	0.306417	0.0478767	0.419367
ENSG00000137806	NDUFAF1	17.8093	14.3894	0.30614	0.0363306	0.392433
ENSG00000171928	TVP23B	26.174	21.146	0.306022	0.0202191	0.32707
ENSG00000094841	UPRT	11.5322	9.29943	0.305879	0.0896012	0.497129
ENSG00000034510	TMSB10	1681.62	1361.14	0.305803	0.0489044	0.420724
ENSG00000204482	LST1	65.901	53.4359	0.30572	0.103565	0.520613
ENSG00000144554	FANCD2	48.9493	39.5673	0.305649	0.0181228	0.321252
ENSG00000117528	ABCD3	36.3723	29.4039	0.305604	0.0162672	0.317785
ENSG00000131979	GCH1	12.5165	9.94036	0.305598	0.140477	0.565906
ENSG00000117118	SDHB	56.8017	45.9004	0.305484	0.0388474	0.398775
ENSG00000189350	TOGARAM2	1.62537	1.34772	0.305446	0.451462	0.800003
ENSG00000169860	P2RY1	7.27096	5.82308	0.305418	0.314905	0.713156
ENSG00000185246	PRPF39	19.3019	15.6244	0.305174	0.0587546	0.444829
ENSG00000145736	GTF2H2	2.34846	1.86712	0.305111	0.284714	0.694476
ENSG00000132541	RIDA	17.5137	14.1584	0.305104	0.161486	0.594556
ENSG00000150779	TIMM8B	31.7346	25.739	0.305089	0.128772	0.552358
ENSG00000102144	PGK1	942.081	761.389	0.304953	0.0336622	0.381986
ENSG00000135940	COX5B	73.6551	59.5687	0.304665	0.0458955	0.413402
ENSG00000141642	ELAC1	8.05732	6.51734	0.304427	0.15184	0.581985
ENSG00000161860	SYCE2	1.72972	1.28812	0.304361	0.462752	0.805067
ENSG00000075945	KIFAP3	14.6049	11.8361	0.304295	0.0699486	0.466495
ENSG00000152056	AP1S3	0.786843	0.682823	0.304083	0.536392	0.842012
ENSG00000173928	SWSAP1	5.26929	4.24012	0.303992	0.252459	0.672905
ENSG00000079785	DDX1	94.025	76.2273	0.30347	0.0100443	0.265683
ENSG00000185883	ATP6V0C	57.7592	48.0864	0.303412	0.10717	0.524908
ENSG00000083845	RPS5	620.624	502.599	0.302863	0.0324931	0.376457
ENSG00000205639	MFSD2B	3.03243	2.5593	0.302147	0.355024	0.73988
ENSG00000179152	TCAIM	30.2085	24.5189	0.301908	0.0203743	0.32707
ENSG00000173918	C1QTNF1	0.754479	0.584727	0.301869	0.534903	0.841243
ENSG00000171241	SHCBP1	33.0001	26.7546	0.301673	0.0401547	0.403474
ENSG00000136824	SMC2	53.7183	43.4631	0.301548	0.0523943	0.428951
ENSG00000136689	IL1RN	26.4404	21.4762	0.301461	0.0119026	0.287559
ENSG00000138430	OLA1	68.5219	55.7137	0.301362	0.145297	0.572059
ENSG00000148444	COMMD3	10.9777	8.88176	0.301296	0.161632	0.594556
ENSG00000032742	IFT88	8.97362	7.24261	0.301222	0.213912	0.638053
ENSG00000116985	BMP8B	1.92219	1.55172	0.301182	0.299272	0.7053
ENSG00000115129	TP53I3	11.5242	9.24269	0.301048	0.134997	0.559719
ENSG00000102898	NUTF2	81.7023	66.2659	0.300941	0.0224673	0.338535
ENSG00000161981	SNRNP25	37.854	30.6728	0.300779	0.0487517	0.420632
ENSG00000205542	TMSB4X	1865.56	1514.89	0.300379	0.0788464	0.482182
ENSG00000198513	ATL1	2.59311	2.08883	0.300293	0.33302	0.727317
ENSG00000158715	SLC45A3	62.4894	50.7417	0.299955	0.0268062	0.354642
ENSG00000124920	MYRF	25.7476	20.8123	0.299896	0.074705	0.475681
ENSG00000171792	RHNO1	19.0681	15.5366	0.299891	0.065768	0.461196
ENSG00000018280	SLC11A1	5.50211	4.54409	0.299684	0.255318	0.673886
ENSG00000159199	ATP5MC1	55.6703	45.2197	0.299603	0.0609859	0.448764
ENSG00000232112	TMA7	25.4208	20.6429	0.299553	0.213989	0.638053
ENSG00000188107	EYS	0.792876	0.576919	0.299484	0.549087	0.846452
ENSG00000042753	AP2S1	145.774	118.31	0.29939	0.00508858	0.21325
ENSG00000214160	ALG3	53.1845	43.1993	0.299294	0.00846207	0.251138
ENSG00000143575	HAX1	56.8496	46.2107	0.299263	0.0501891	0.424867
ENSG00000037897	METTL1	7.34849	5.9027	0.299256	0.129367	0.553291
ENSG00000163596	ICA1L	4.13443	3.35484	0.299061	0.21485	0.638354
ENSG00000112149	CD83	11.0499	8.9627	0.298773	0.0278109	0.358485
ENSG00000151846	PABPC3	1.34135	1.08565	0.29868	0.424767	0.784538
ENSG00000156299	TIAM1	2.2376	1.7698	0.2986	0.315744	0.714292
ENSG00000187678	SPRY4	9.21027	7.45937	0.298565	0.0877186	0.494672
ENSG00000175040	CHST2	16.8633	13.6632	0.298471	0.0518055	0.427715
ENSG00000175581	MRPL48	16.7628	13.5879	0.298152	0.0961253	0.510925
ENSG00000196141	SPATS2L	18.3706	14.9544	0.298072	0.0354778	0.390378
ENSG00000186665	C17orf58	17.5175	14.2133	0.298063	0.0422133	0.40711
ENSG00000175893	ZDHHC21	12.0053	9.74648	0.297811	0.0747288	0.475681
ENSG00000111348	ARHGDIB	1407.6	1144.74	0.297667	0.0153651	0.314181
ENSG00000179344	HLA-DQB1	9.82829	7.92675	0.297505	0.173263	0.603097
ENSG00000113070	HBEGF	28.2759	22.9571	0.297378	0.0192982	0.324431
ENSG00000188229	TUBB4B	395.604	322.125	0.29716	0.00499705	0.213197
ENSG00000177600	RPLP2	380.959	309.806	0.297052	0.00696004	0.232575
ENSG00000151725	CENPU	24.7202	20.0647	0.296929	0.119205	0.540019
ENSG00000169981	ZNF35	16.7771	13.6384	0.296903	0.0420578	0.40711
ENSG00000122674	CCZ1	10.2126	8.25645	0.296892	0.0985535	0.51382
ENSG00000076641	PAG1	166.814	135.718	0.296797	0.00749589	0.241581
ENSG00000128951	DUT	68.2344	55.5051	0.29671	0.0470851	0.417519
ENSG00000048052	HDAC9	4.3984	3.54245	0.296688	0.248794	0.66946
ENSG00000167325	RRM1	58.7341	47.8264	0.296444	0.00906922	0.258208
ENSG00000101347	SAMHD1	934.707	761.036	0.296433	0.00354072	0.185093
ENSG00000102760	RGCC	13.2433	10.7624	0.296339	0.0526748	0.429862
ENSG00000105851	PIK3CG	120.324	97.8949	0.296326	0.0134551	0.304009
ENSG00000166347	CYB5A	28.1501	22.9709	0.296322	0.0731182	0.470763
ENSG00000101365	IDH3B	69.2184	56.3519	0.296245	0.00570393	0.22147
ENSG00000204954	UQCC6	136.09	110.639	0.296225	0.0227933	0.339885
ENSG00000198668	CALM1	524.817	426.841	0.296197	0.0277008	0.358485
ENSG00000029153	BMAL2	19.1045	15.5261	0.295982	0.0705601	0.46727
ENSG00000167618	LAIR2	0.928609	0.761674	0.295839	0.715558	0.913705
ENSG00000132199	ENOSF1	53.8829	43.8613	0.295755	0.00782349	0.244686
ENSG00000213533	STIMATE	4.11487	3.33141	0.295551	0.193692	0.62216
ENSG00000155100	OTUD6B	27.9346	22.7398	0.295482	0.0488274	0.420632
ENSG00000105011	ASF1B	40.1346	32.6857	0.295349	0.0393099	0.401252
ENSG00000131089	ARHGEF9	13.266	10.8443	0.295326	0.12188	0.543289
ENSG00000071539	TRIP13	10.7451	8.78421	0.295217	0.138357	0.564604
ENSG00000079257	LXN	4.37908	3.66947	0.295191	0.346335	0.734148
ENSG00000167333	TRIM68	9.46217	7.69669	0.294691	0.150585	0.580189
ENSG00000119326	CTNNAL1	7.26273	5.89984	0.294632	0.145099	0.572059
ENSG00000137801	THBS1	1314.68	1071.73	0.294553	0.0868788	0.49367
ENSG00000175536	LIPT2	2.42477	1.95378	0.2945	0.407233	0.774547
ENSG00000137193	PIM1	278.873	227.324	0.294497	0.00218548	0.144705
ENSG00000064300	NGFR	5.9663	4.89248	0.294283	0.207623	0.634095
ENSG00000157326	DHRS4	14.6778	11.8423	0.294216	0.108606	0.527776
ENSG00000171530	TBCA	57.2225	46.7674	0.294036	0.120936	0.54177
ENSG00000137101	CD72	2.88365	2.33396	0.293927	0.298028	0.704154
ENSG00000119457	SLC46A2	1.72874	1.52104	0.293822	0.497799	0.822732
ENSG00000114541	FRMD4B	5.48956	4.5266	0.293533	0.203242	0.631437
ENSG00000196139	AKR1C3	4.5612	3.69598	0.293338	0.267037	0.682124
ENSG00000204287	HLA-DRA	833.814	679.95	0.293286	0.0342265	0.384901
ENSG00000023041	ZDHHC6	30.259	24.6856	0.293173	0.0596014	0.445712
ENSG00000175643	RMI2	8.57196	6.97482	0.293033	0.227506	0.650337
ENSG00000173848	NET1	48.3071	39.4226	0.292891	0.00943037	0.263377
ENSG00000116824	CD2	2.86335	2.30768	0.292811	0.422641	0.782888
ENSG00000070159	PTPN3	0.806653	0.65368	0.292799	0.647133	0.888261
ENSG00000173262	SLC2A14	0.657632	0.516544	0.292708	0.598779	0.866922
ENSG00000127540	UQCR11	36.3825	29.6142	0.292681	0.0423876	0.407191
ENSG00000182224	CYB5D1	2.67064	2.18539	0.292462	0.298442	0.704742
ENSG00000139354	GAS2L3	2.66387	2.16977	0.292334	0.383162	0.75998
ENSG00000133740	E2F5	9.44261	7.75189	0.292214	0.208012	0.634095
ENSG00000082515	MRPL22	16.4948	13.4381	0.292208	0.0703242	0.46727
ENSG00000183696	UPP1	33.6797	27.4145	0.292087	0.0230195	0.339885
ENSG00000167641	PPP1R14A	6.93982	5.64767	0.291755	0.235056	0.657013
ENSG00000123975	CKS2	56.2782	46.0061	0.29163	0.220322	0.642842
ENSG00000121621	KIF18A	15.5587	12.6949	0.291297	0.164339	0.596733
ENSG00000163507	CIP2A	14.9317	12.2233	0.291175	0.0821941	0.484815
ENSG00000188672	RHCE	1.90915	1.58999	0.291153	0.37144	0.753076
ENSG00000122643	NT5C3A	12.8103	10.4512	0.291106	0.254688	0.673655
ENSG00000198046	ZNF667	1.43241	1.13536	0.291089	0.427205	0.78584
ENSG00000147684	NDUFB9	193.745	158.324	0.291025	0.0529934	0.431352
ENSG00000197782	ZNF780A	13.0431	10.6437	0.290681	0.0606592	0.448298
ENSG00000179761	PIPOX	2.46488	1.95455	0.290596	0.448084	0.79867
ENSG00000156966	B3GNT7	2.79333	2.28425	0.29044	0.421853	0.782683
ENSG00000135046	ANXA1	575.473	470.503	0.290402	0.0632077	0.455253
ENSG00000123737	EXOSC9	18.2172	14.9	0.290235	0.11005	0.528514
ENSG00000213903	LTB4R	9.03133	7.39481	0.290209	0.19611	0.623311
ENSG00000166226	CCT2	200.613	163.938	0.290136	0.0283915	0.361202
ENSG00000170632	ARMC10	34.3485	28.0747	0.290081	0.0241844	0.347003
ENSG00000155959	VBP1	40.8744	33.4205	0.290042	0.092896	0.50441
ENSG00000109881	CCDC34	3.63911	2.92286	0.289919	0.336595	0.728851
ENSG00000111231	GPN3	36.8264	30.2177	0.289813	0.133801	0.559719
ENSG00000132507	EIF5A	804.576	657.477	0.289685	0.00658885	0.228518
ENSG00000023445	BIRC3	8.91272	7.23062	0.289666	0.0984488	0.51382
ENSG00000204381	LAYN	8.59104	7.00034	0.289583	0.223761	0.645836
ENSG00000100714	MTHFD1	81.5727	66.724	0.289515	0.00380329	0.191644
ENSG00000088832	FKBP1A	199.251	162.98	0.28938	0.00610977	0.226186
ENSG00000158473	CD1D	10.4773	8.49949	0.289285	0.25426	0.673655
ENSG00000113790	EHHADH	3.72846	3.04801	0.289175	0.268806	0.682947
ENSG00000158716	DUSP23	21.0649	17.1915	0.289124	0.0983192	0.51382
ENSG00000104863	LIN7B	3.39976	2.80134	0.288994	0.273087	0.68607
ENSG00000128039	SRD5A3	30.8791	25.1253	0.288918	0.0450613	0.412811
ENSG00000106153	CHCHD2	351.236	286.92	0.288605	0.0360416	0.392433
ENSG00000213967	ZNF726	3.3674	2.73679	0.288352	0.296511	0.704149
ENSG00000101182	PSMA7	247.387	202.246	0.288333	0.0214251	0.332789
ENSG00000029534	ANK1	2.17963	1.76408	0.288321	0.380415	0.757676
ENSG00000161057	PSMC2	90.6539	74.1711	0.288286	0.0825763	0.486117
ENSG00000178726	THBD	8.19232	6.68988	0.287878	0.201576	0.629208
ENSG00000040275	SPDL1	11.7858	9.62628	0.28766	0.128238	0.551425
ENSG00000274290	H2BC6	106.623	87.3423	0.287592	0.0157673	0.317016
ENSG00000108515	ENO3	416.059	339.186	0.287543	0.0224726	0.338535
ENSG00000164171	ITGA2	1.75458	1.44659	0.287386	0.465089	0.805849
ENSG00000175548	ALG10B	8.67052	7.14264	0.28709	0.17612	0.606069
ENSG00000106351	AGFG2	22.9182	18.7695	0.286999	0.0499166	0.424824
ENSG00000187522	HSPA14	9.32693	7.63477	0.286723	0.240512	0.66301
ENSG00000164919	COX6C	24.0599	19.4453	0.286382	0.163029	0.596405
ENSG00000145506	NKD2	44.3195	36.3721	0.286254	0.0540681	0.433706
ENSG00000061918	GUCY1B1	9.84377	8.08753	0.286147	0.125959	0.548693
ENSG00000196230	TUBB	992.803	814.207	0.285689	0.00961895	0.264375
ENSG00000184110	EIF3C	11.0791	8.97699	0.28567	0.207577	0.634095
ENSG00000143924	EML4	45.6769	37.4431	0.285595	0.0134271	0.304009
ENSG00000123892	RAB38	9.65562	7.91113	0.285563	0.111314	0.529982
ENSG00000137133	HINT2	3.2959	2.68631	0.28516	0.32481	0.721812
ENSG00000116750	UCHL5	36.7835	30.1474	0.28516	0.0536816	0.432244
ENSG00000174010	KLHL15	28.3832	23.2626	0.285058	0.031913	0.3743
ENSG00000154079	SDHAF4	3.59925	2.94783	0.285019	0.424381	0.784272
ENSG00000185046	ANKS1B	3.89606	3.23563	0.284963	0.257256	0.676231
ENSG00000215845	TSTD1	1.74831	1.41458	0.284901	0.340146	0.731197
ENSG00000103187	COTL1	225.891	184.903	0.284815	0.0127194	0.295061
ENSG00000163191	S100A11	236.678	194.005	0.284648	0.00896224	0.257168
ENSG00000119705	SLIRP	15.9526	13.0971	0.284427	0.129154	0.552932
ENSG00000204370	SDHD	28.3677	23.2767	0.284387	0.0766441	0.480141
ENSG00000196110	ZNF699	8.37223	6.85616	0.284298	0.144378	0.571214
ENSG00000156787	TBC1D31	41.0475	33.6696	0.284297	0.0232078	0.341008
ENSG00000196976	LAGE3	22.5163	18.4617	0.284213	0.0380979	0.398115
ENSG00000164070	HSPA4L	45.4305	37.3083	0.284159	0.0170658	0.320048
ENSG00000140988	RPS2	932.077	763.861	0.284111	0.0187907	0.321252
ENSG00000198093	ZNF649	12.4748	10.236	0.283928	0.0717576	0.469303
ENSG00000134809	TIMM10	12.3436	10.0569	0.283885	0.210525	0.63588
ENSG00000149806	FAU	281.363	231.133	0.283871	0.0246538	0.349208
ENSG00000131067	GGT7	5.30915	4.33536	0.283824	0.213291	0.638053
ENSG00000137100	DCTN3	51.5095	42.2742	0.283729	0.0486544	0.420568
ENSG00000120526	NUDCD1	33.5925	27.5795	0.283473	0.0768231	0.480542
ENSG00000054219	LY75	2.56751	2.18484	0.283459	0.400541	0.770531
ENSG00000124171	PARD6B	3.78063	3.07144	0.283459	0.265645	0.681106
ENSG00000198546	ZNF511	9.6566	7.93456	0.283434	0.120038	0.540552
ENSG00000175305	CCNE2	15.7057	12.8965	0.283318	0.222499	0.644455
ENSG00000134107	BHLHE40	53.1135	43.63	0.283023	0.0110274	0.277364
ENSG00000125995	ROMO1	47.4045	38.8428	0.282986	0.110494	0.529256
ENSG00000169255	B3GALNT1	5.1669	4.26564	0.282955	0.22435	0.646331
ENSG00000196083	IL1RAP	205.929	169.398	0.282883	0.00721254	0.237883
ENSG00000151465	CDC123	82.1607	67.5005	0.282717	0.0465589	0.415172
ENSG00000186314	PRELID2	2.43202	1.97798	0.282669	0.291514	0.700511
ENSG00000108561	C1QBP	191.485	157.388	0.282553	0.0251817	0.351485
ENSG00000101670	LIPG	0.793854	0.615959	0.282488	0.626472	0.879562
ENSG00000182700	IGIP	3.64539	2.95201	0.282165	0.295908	0.704025
ENSG00000166762	CATSPER2	0.780566	0.643013	0.28213	0.571084	0.854942
ENSG00000144120	TMEM177	4.93359	4.01424	0.281621	0.297147	0.704149
ENSG00000114021	NIT2	28.9408	23.7963	0.281344	0.0548263	0.435031
ENSG00000100567	PSMA3	47.3592	38.9521	0.281233	0.111015	0.52984
ENSG00000115159	GPD2	38.1881	31.501	0.281223	0.0201782	0.32707
ENSG00000104879	CKM	3.258	2.67147	0.280871	0.364777	0.749055
ENSG00000105393	BABAM1	23.488	19.2965	0.280811	0.0424499	0.407191
ENSG00000114480	GBE1	104.994	86.384	0.280675	0.00460032	0.204348
ENSG00000164056	SPRY1	0.754479	0.615959	0.280647	0.52733	0.838589
ENSG00000136273	HUS1	14.3448	11.809	0.280295	0.0930913	0.504924
ENSG00000162511	LAPTM5	642.149	528.78	0.280237	0.0114196	0.283276
ENSG00000114209	PDCD10	43.0434	35.4274	0.280235	0.186603	0.615131
ENSG00000110429	FBXO3	15.3133	12.5926	0.280212	0.115604	0.53477
ENSG00000153064	BANK1	1.89007	1.53819	0.2799	0.639621	0.885221
ENSG00000198860	TSEN15	22.4784	18.4896	0.279834	0.0710412	0.46727
ENSG00000164403	SHROOM1	3.8712	3.1857	0.279724	0.348358	0.734548
ENSG00000145912	NHP2	67.5466	55.4744	0.27956	0.043255	0.408224
ENSG00000183765	CHEK2	10.7456	8.86383	0.279534	0.131612	0.556341
ENSG00000145604	SKP2	29.1287	24.0807	0.279481	0.0384309	0.398115
ENSG00000164114	MAP9	1.50969	1.23841	0.279181	0.503138	0.826393
ENSG00000154556	SORBS2	0.93513	0.753096	0.279081	0.651714	0.889728
ENSG00000060762	MPC1	30.0607	24.7686	0.278978	0.161577	0.594556
ENSG00000188305	PEAK3	21.0463	17.3201	0.278667	0.140611	0.565922
ENSG00000164118	CEP44	12.1374	9.96719	0.278301	0.140518	0.565906
ENSG00000139168	ZCRB1	23.3853	19.1737	0.278087	0.123866	0.545561
ENSG00000137210	TMEM14B	31.7836	26.1321	0.277653	0.109113	0.527928
ENSG00000197372	ZNF675	12.25	10.1103	0.277423	0.15566	0.587233
ENSG00000105679	GAPDHS	1.43168	1.17517	0.276905	0.408688	0.775509
ENSG00000145331	TRMT10A	4.05087	3.32647	0.276801	0.347403	0.734148
ENSG00000147224	PRPS1	34.5224	28.5467	0.276163	0.0452836	0.413304
ENSG00000174371	EXO1	14.6675	12.0924	0.276138	0.0804344	0.483368
ENSG00000168062	BATF2	1.89659	1.65268	0.275927	0.535859	0.842012
ENSG00000110446	SLC15A3	7.50183	6.17906	0.275824	0.179871	0.611308
ENSG00000144840	RABL3	32.2497	26.6718	0.275797	0.133008	0.559064
ENSG00000168234	TTC39C	38.5319	31.9096	0.275584	0.027228	0.357316
ENSG00000176890	TYMS	115.697	95.6797	0.275581	0.0103781	0.271677
ENSG00000150768	DLAT	53.1938	43.9178	0.275478	0.0381488	0.398115
ENSG00000127081	ZNF484	11.0752	9.13393	0.275429	0.173631	0.603302
ENSG00000161955	TNFSF13	52.6137	43.5088	0.275387	0.025754	0.351883
ENSG00000131351	HAUS8	11.0544	9.08994	0.275117	0.118828	0.539813
ENSG00000132341	RAN	367.888	303.992	0.275104	0.0368788	0.394115
ENSG00000119927	GPAM	8.7584	7.19785	0.275073	0.184322	0.613201
ENSG00000121022	COPS5	83.4316	68.954	0.274961	0.0248245	0.349911
ENSG00000186871	ERCC6L	6.99852	5.85453	0.274907	0.2548	0.673655
ENSG00000161016	RPL8	1925.17	1589.63	0.274794	0.0399564	0.403029
ENSG00000183208	GDPGP1	9.47546	7.82942	0.274722	0.140847	0.566332
ENSG00000231389	HLA-DPA1	133.005	109.885	0.274472	0.00664066	0.228518
ENSG00000102043	MTMR8	4.19843	3.58952	0.274422	0.36348	0.747445
ENSG00000049167	ERCC8	11.3716	9.38763	0.274286	0.0846807	0.492141
ENSG00000150967	ABCB9	17.2651	14.219	0.27426	0.117036	0.53845
ENSG00000146707	POMZP3	6.60534	5.46423	0.274255	0.14057	0.565922
ENSG00000140319	SRP14	67.8691	56.0814	0.274198	0.149551	0.579235
ENSG00000130768	SMPDL3B	0.702795	0.550635	0.27402	0.579182	0.858795
ENSG00000069943	PIGB	7.45667	6.19907	0.273909	0.170487	0.600236
ENSG00000204397	CARD16	4.15351	3.4139	0.273833	0.352284	0.73782
ENSG00000121073	SLC35B1	86.1915	71.2483	0.273742	0.0129942	0.298914
ENSG00000075624	ACTB	12549.1	10373.4	0.27374	0.0974066	0.513398
ENSG00000079462	PAFAH1B3	15.3055	12.6295	0.273725	0.0745167	0.475245
ENSG00000137265	IRF4	98.8003	81.6744	0.273626	0.0150191	0.312131
ENSG00000188153	COL4A5	2.95417	2.49815	0.27343	0.365188	0.749136
ENSG00000108651	UTP6	44.3333	36.7144	0.273225	0.0924901	0.503363
ENSG00000162188	GNG3	0.91581	0.73748	0.273215	0.468923	0.806576
ENSG00000140105	WARS1	240.941	199.361	0.273203	0.00417775	0.197944
ENSG00000171246	NPTX1	10.4116	8.6275	0.273096	0.190666	0.619085
ENSG00000151552	QDPR	17.5349	14.4066	0.272943	0.0887619	0.496031
ENSG00000124334	IL9R	36.0284	29.8753	0.272939	0.06194	0.450735
ENSG00000158402	CDC25C	6.89491	5.69243	0.27291	0.221724	0.643933
ENSG00000269335	IKBKG	44.7743	36.982	0.272754	0.0359105	0.392433
ENSG00000113811	SELENOK	26.5102	21.9297	0.272363	0.0711687	0.46727
ENSG00000253250	C8orf88	6.39909	5.28674	0.272201	0.304385	0.707068
ENSG00000185475	TMEM179B	24.4586	20.2599	0.271901	0.0565185	0.440019
ENSG00000214026	MRPL23	48.6812	40.1942	0.271501	0.0387876	0.398775
ENSG00000100216	TOMM22	69.909	57.8349	0.271358	0.053588	0.432231
ENSG00000168393	DTYMK	55.4206	45.9713	0.271125	0.0215167	0.332789
ENSG00000058804	NDC1	35.7802	29.685	0.2711	0.0485926	0.420568
ENSG00000134375	TIMM17A	40.3896	33.4289	0.271065	0.116385	0.536425
ENSG00000184574	LPAR5	15.5258	12.8526	0.271025	0.0618655	0.450735
ENSG00000172062	SMN1	6.58529	5.43663	0.271006	0.217205	0.640075
ENSG00000120833	SOCS2	45.4054	37.6065	0.271003	0.0459046	0.413402
ENSG00000183137	CEP57L1	7.07776	5.79261	0.270858	0.223497	0.645836
ENSG00000155307	SAMSN1	99.5525	82.5164	0.270834	0.0292051	0.363208
ENSG00000080608	PUM3	29.9735	24.8393	0.270762	0.0800022	0.48318
ENSG00000096384	HSP90AB1	1025.9	850.079	0.270685	0.0109323	0.277364
ENSG00000100519	PSMC6	35.2638	29.3063	0.270515	0.113599	0.533066
ENSG00000186010	NDUFA13	13.7773	11.4911	0.270218	0.100789	0.517322
ENSG00000163535	SGO2	16.559	13.7066	0.270027	0.210901	0.636413
ENSG00000172803	SNX32	134.132	111.08	0.269863	0.0653156	0.460728
ENSG00000125835	SNRPB	119.406	99.394	0.269655	0.0522258	0.428431
ENSG00000167286	CD3D	2.82422	2.26501	0.26963	0.506794	0.827794
ENSG00000185633	NDUFA4L2	0.999858	0.847562	0.269449	0.485753	0.816114
ENSG00000082438	COBLL1	1.83162	1.54523	0.269436	0.374588	0.755035
ENSG00000117155	SSX2IP	17.3688	14.3546	0.269302	0.180388	0.611308
ENSG00000143226	FCGR2A	183.571	152.334	0.269298	0.00391165	0.194024
ENSG00000183763	TRAIP	7.61123	6.29981	0.269285	0.201421	0.629031
ENSG00000110435	PDHX	26.9186	22.3133	0.269039	0.0432721	0.408224
ENSG00000186806	VSIG10L	3.24422	2.67565	0.268961	0.288835	0.69833
ENSG00000143546	S100A8	15.1565	12.6113	0.268896	0.149714	0.579235
ENSG00000124207	CSE1L	68.6088	56.9176	0.268692	0.0294855	0.364209
ENSG00000143156	NME7	11.0438	9.14173	0.268603	0.189426	0.618646
ENSG00000065268	WDR18	55.2974	45.9578	0.268506	0.0292329	0.363208
ENSG00000186132	C2orf76	5.2432	4.30908	0.268474	0.257893	0.676231
ENSG00000136261	BZW2	52.0526	42.9862	0.268439	0.100504	0.516708
ENSG00000172172	MRPL13	22.6678	18.8042	0.2684	0.135339	0.560057
ENSG00000014824	SLC30A9	56.354	46.774	0.267976	0.0478816	0.419367
ENSG00000174851	YIF1A	60.8652	50.4078	0.267961	0.0194051	0.324431
ENSG00000205352	PRR13	70.6214	58.6393	0.267838	0.0186495	0.321252
ENSG00000161036	LRWD1	34.683	28.8729	0.267756	0.0260026	0.352348
ENSG00000080709	KCNN2	0.703039	0.608921	0.267739	0.543881	0.843507
ENSG00000011426	ANLN	72.695	60.3653	0.267721	0.053343	0.432212
ENSG00000170502	NUDT9	12.6801	10.575	0.267691	0.168869	0.599338
ENSG00000171970	ZNF57	4.38609	3.62911	0.267609	0.237382	0.659667
ENSG00000167476	JSRP1	95.6886	79.4625	0.267414	0.10047	0.516708
ENSG00000155621	C9orf85	8.27033	6.84341	0.267293	0.151575	0.581833
ENSG00000135624	CCT7	369.038	306.236	0.267262	0.0168709	0.320048
ENSG00000155324	GRAMD2B	5.2838	4.34603	0.267171	0.22213	0.644134
ENSG00000121957	GPSM2	12.8238	10.6958	0.26711	0.194889	0.623174
ENSG00000100410	PHF5A	18.7203	15.5981	0.266879	0.132917	0.559058
ENSG00000112237	CCNC	27.1229	22.5644	0.266835	0.188564	0.617589
ENSG00000089195	TRMT6	14.0036	11.6235	0.266779	0.0973512	0.513398
ENSG00000075218	GTSE1	31.3025	25.9994	0.266687	0.0456722	0.413402
ENSG00000100368	CSF2RB	244.162	202.988	0.266407	0.0188201	0.321252
ENSG00000197903	H2BC12	403.759	335.673	0.266289	0.0155042	0.314869
ENSG00000172301	COPRS	20.0846	16.6794	0.266275	0.102973	0.52011
ENSG00000173221	GLRX	66.0317	54.9112	0.266251	0.019857	0.32447
ENSG00000182362	YBEY	4.1103	3.35924	0.266078	0.352637	0.737933
ENSG00000189077	TMEM120A	20.4838	16.9967	0.26597	0.0712894	0.467579
ENSG00000153767	GTF2E1	45.8053	38.0739	0.265928	0.0857936	0.493167
ENSG00000100764	PSMC1	81.7468	68.0026	0.265904	0.0457084	0.413402
ENSG00000128513	POT1	17.1456	14.2557	0.26563	0.218207	0.640646
ENSG00000184178	SCFD2	15.8352	13.2543	0.26563	0.0889168	0.496293
ENSG00000184445	KNTC1	27.5968	22.9324	0.26562	0.0877305	0.494672
ENSG00000165609	NUDT5	64.9538	54.0309	0.265527	0.0184434	0.321252
ENSG00000184831	APOO	4.19288	3.47713	0.265519	0.303315	0.707068
ENSG00000090263	MRPS33	11.8437	9.86019	0.265329	0.182527	0.611517
ENSG00000119977	TCTN3	45.695	38.0387	0.265167	0.0216742	0.33441
ENSG00000121903	ZSCAN20	13.4225	11.1496	0.265113	0.110824	0.529829
ENSG00000014257	ACP3	4.71984	3.81464	0.265085	0.411539	0.776831
ENSG00000185608	MRPL40	15.0711	12.451	0.265028	0.10041	0.516708
ENSG00000182134	TDRKH	13.6498	11.3365	0.264987	0.124953	0.547121
ENSG00000115484	CCT4	184.027	153.099	0.264844	0.020495	0.327104
ENSG00000120306	CYSTM1	13.1588	10.9664	0.264756	0.11512	0.534355
ENSG00000184205	TSPYL2	14.203	11.8304	0.264747	0.0830242	0.486774
ENSG00000139626	ITGB7	89.5824	74.5979	0.264722	0.093392	0.505821
ENSG00000105559	PLEKHA4	3.8637	3.2	0.264608	0.293483	0.701693
ENSG00000122687	MRM2	1.17399	0.961275	0.264553	0.564231	0.851435
ENSG00000197632	SERPINB2	201.722	167.888	0.264489	0.0873201	0.49367
ENSG00000143252	SDHC	82.8734	68.9248	0.264426	0.0853452	0.492968
ENSG00000177054	ZDHHC13	9.47619	7.86715	0.26424	0.319275	0.717676
ENSG00000134769	DTNA	6.47613	5.43531	0.264202	0.29665	0.704149
ENSG00000166676	TVP23A	6.16529	5.07779	0.263949	0.192512	0.620108
ENSG00000149357	LAMTOR1	110.592	92.11	0.263922	0.00864521	0.252429
ENSG00000182552	RWDD4	15.7692	13.0857	0.263728	0.160773	0.594556
ENSG00000114670	NEK11	2.47621	2.04198	0.263625	0.336085	0.72851
ENSG00000175606	TMEM70	46.2267	38.4681	0.263601	0.17263	0.602047
ENSG00000138386	NAB1	40.7483	33.922	0.263527	0.0195685	0.32447
ENSG00000113448	PDE4D	115.763	96.4302	0.263469	0.0251372	0.351485
ENSG00000138411	HECW2	4.01851	3.33922	0.263422	0.372259	0.753076
ENSG00000130748	TMEM160	31.3457	26.1007	0.263372	0.0607944	0.448298
ENSG00000123130	ACOT9	15.3584	12.7794	0.263316	0.0993621	0.514981
ENSG00000156411	ATP5MJ	42.9115	35.7245	0.263005	0.0779963	0.481172
ENSG00000116791	CRYZ	27.6057	22.974	0.262993	0.180914	0.611492
ENSG00000204219	TCEA3	2.41221	1.99359	0.262855	0.317734	0.715479
ENSG00000186854	TRABD2A	9.37087	7.78984	0.262765	0.250789	0.671415
ENSG00000172500	FIBP	85.7768	71.3992	0.262755	0.00862153	0.252429
ENSG00000130255	RPL36	189.411	158.219	0.262644	0.0665005	0.462357
ENSG00000131016	AKAP12	55.8322	46.4833	0.262205	0.0505981	0.426468
ENSG00000149269	PAK1	13.5068	11.2943	0.262167	0.10479	0.521806
ENSG00000196290	NIF3L1	12.8035	10.6872	0.262106	0.133639	0.559719
ENSG00000136810	TXN	130.805	109.283	0.262092	0.1444	0.571214
ENSG00000076242	MLH1	36.9708	30.7844	0.261944	0.0311839	0.371115
ENSG00000135828	RNASEL	17.9646	15.0155	0.261928	0.0979761	0.51382
ENSG00000147419	CCDC25	23.3904	19.5385	0.261906	0.0667703	0.462357
ENSG00000008324	SS18L2	12.3601	10.2792	0.261669	0.104038	0.52134
ENSG00000136425	CIB2	0.960728	0.766623	0.261492	0.512661	0.831176
ENSG00000184719	RNLS	1.98667	1.64333	0.261379	0.46442	0.805725
ENSG00000143947	RPS27A	256.299	214.35	0.261269	0.119371	0.540019
ENSG00000120697	ALG5	23.5553	19.6249	0.261198	0.208205	0.634095
ENSG00000117862	TXNDC12	13.2368	11.0273	0.261084	0.109552	0.527928
ENSG00000133627	ACTR3B	6.67464	5.51185	0.260989	0.35582	0.740754
ENSG00000166801	FAM111A	55.7099	46.4873	0.260852	0.0239643	0.346582
ENSG00000141441	GAREM1	1.16722	1.04661	0.260694	0.561464	0.849656
ENSG00000189420	ZFP92	5.72744	4.76162	0.260533	0.313114	0.712533
ENSG00000099341	PSMD8	157.964	131.888	0.260516	0.0387061	0.398775
ENSG00000164932	CTHRC1	1.02546	0.837665	0.260393	0.554612	0.848354
ENSG00000109084	TMEM97	13.2355	11.0401	0.260287	0.0543615	0.434686
ENSG00000126249	PDCD2L	1.58649	1.30868	0.260258	0.485204	0.816026
ENSG00000138160	KIF11	47.1428	39.3251	0.26	0.0350229	0.387382
ENSG00000183648	NDUFB1	18.8132	15.6898	0.259973	0.275864	0.689477
ENSG00000139133	ALG10	11.2489	9.37411	0.259968	0.145751	0.5728
ENSG00000277462	ZNF670	4.60489	3.81387	0.259929	0.39189	0.764984
ENSG00000143353	LYPLAL1	8.22395	6.85539	0.259762	0.323829	0.721245
ENSG00000117650	NEK2	9.80171	8.06598	0.259607	0.264063	0.681044
ENSG00000096872	IFT74	7.97376	6.67867	0.259404	0.277875	0.689754
ENSG00000065154	OAT	16.459	13.6803	0.259324	0.105734	0.522947
ENSG00000070785	EIF2B3	16.7623	13.9554	0.259317	0.113185	0.532434
ENSG00000143498	TAF1A	4.95918	4.10013	0.259276	0.309285	0.710955
ENSG00000084623	EIF3I	150.915	126.057	0.259264	0.0464894	0.415043
ENSG00000104671	DCTN6	6.87852	5.58938	0.259059	0.307498	0.710574
ENSG00000163607	GTPBP8	8.37346	6.97119	0.258934	0.217409	0.640075
ENSG00000256294	ZNF225	7.90805	6.69505	0.258887	0.216379	0.640075
ENSG00000143971	ETAA1	5.29709	4.35669	0.258819	0.261531	0.678432
ENSG00000149212	SESN3	7.47599	6.25428	0.258711	0.253741	0.673655
ENSG00000180644	PRF1	12.192	10.2162	0.258571	0.177954	0.608705
ENSG00000114166	KAT2B	25.4594	21.269	0.258527	0.0809395	0.483713
ENSG00000171960	PPIH	21.9056	18.3313	0.258477	0.113726	0.533271
ENSG00000127884	ECHS1	92.3426	77.2246	0.258293	0.0154764	0.314869
ENSG00000118785	SPP1	3.0189	2.56919	0.258088	0.391787	0.764984
ENSG00000145354	CISD2	40.4633	33.8252	0.258044	0.14877	0.578611
ENSG00000092841	MYL6	537.288	448.549	0.257938	0.0676514	0.462357
ENSG00000120992	LYPLA1	46.5869	38.9409	0.257771	0.092037	0.503363
ENSG00000235109	ZSCAN31	13.6239	11.3875	0.257697	0.123757	0.545274
ENSG00000169230	PRELID1	275.104	229.636	0.257234	0.0164472	0.318735
ENSG00000149089	APIP	15.7338	13.1318	0.257203	0.258214	0.676321
ENSG00000104341	LAPTM4B	313.728	262.447	0.256766	0.0145492	0.309587
ENSG00000129450	SIGLEC9	5.0244	4.18547	0.256727	0.217562	0.640075
ENSG00000163362	INAVA	2.88341	2.4745	0.256544	0.413619	0.777403
ENSG00000079616	KIF22	64.1392	53.7375	0.256201	0.0170303	0.320048
ENSG00000159884	CCDC107	19.3084	16.12	0.2562	0.126149	0.548693
ENSG00000197587	DMBX1	0.850837	0.676334	0.256012	0.67299	0.896406
ENSG00000183891	TTC32	3.34759	2.80574	0.255902	0.336704	0.728855
ENSG00000100060	MFNG	9.35978	7.8578	0.255801	0.135205	0.559776
ENSG00000203724	C1orf53	1.24475	1.08697	0.255789	0.560658	0.849167
ENSG00000273841	TAF9	46.7428	39.1062	0.255782	0.197599	0.625172
ENSG00000155115	GTF3C6	35.8103	29.9639	0.255766	0.0582098	0.444824
ENSG00000142534	RPS11	573.144	480.677	0.255537	0.0778185	0.481172
ENSG00000103995	CEP152	13.8833	11.5688	0.255377	0.109091	0.527928
ENSG00000176340	COX8A	134.566	112.547	0.255234	0.0183396	0.321252
ENSG00000088035	ALG6	7.26876	6.07029	0.255043	0.321573	0.718964
ENSG00000069329	VPS35	156.832	131.407	0.254966	0.0507739	0.426957
ENSG00000198252	STYX	36.5248	30.5614	0.254758	0.0638628	0.457388
ENSG00000080824	HSP90AA1	1128.32	945.788	0.25472	0.0272405	0.357316
ENSG00000172771	EFCAB12	1.27687	1.04298	0.254698	0.461595	0.805067
ENSG00000136636	KCTD3	54.5946	45.892	0.254657	0.0413205	0.40711
ENSG00000167987	VPS37C	22.4782	18.8156	0.254547	0.0629401	0.454098
ENSG00000119686	FLVCR2	87.4023	73.3049	0.254392	0.0197332	0.32447
ENSG00000168228	ZCCHC4	6.70822	5.65911	0.25436	0.261309	0.678432
ENSG00000172315	TP53RK	59.4673	49.7713	0.254333	0.0170539	0.320048
ENSG00000143933	CALM2	189.656	159.198	0.253902	0.2028	0.631135
ENSG00000177150	FAM210A	15.6782	13.0922	0.253862	0.129569	0.553822
ENSG00000113638	TTC33	14.7377	12.3269	0.253798	0.134815	0.559719
ENSG00000188486	H2AX	171.571	144.047	0.25372	0.0129218	0.298329
ENSG00000240891	PLCXD2	6.38988	5.27761	0.253644	0.315725	0.714292
ENSG00000114956	DGUOK	43.1887	36.3476	0.253614	0.0616481	0.450407
ENSG00000163006	CCDC138	4.77902	3.97729	0.253537	0.247915	0.66833
ENSG00000158411	MITD1	11.3721	9.58492	0.253449	0.270818	0.684453
ENSG00000172954	LCLAT1	21.6988	18.2233	0.253361	0.128453	0.551657
ENSG00000169738	DCXR	156.259	130.895	0.253327	0.0187767	0.321252
ENSG00000122966	CIT	49.323	41.3887	0.25317	0.0811542	0.484402
ENSG00000161929	SCIMP	50.5243	42.3015	0.253129	0.0320671	0.374943
ENSG00000171314	PGAM1	264.104	221.452	0.253015	0.0188058	0.321252
ENSG00000178623	GPR35	12.9701	10.8384	0.25285	0.189636	0.618646
ENSG00000065057	NTHL1	9.65391	8.00219	0.252713	0.234719	0.656404
ENSG00000204267	TAP2	14.624	12.2494	0.252703	0.130783	0.555179
ENSG00000142507	PSMB6	64.5343	54.1973	0.252456	0.0255114	0.351883
ENSG00000066557	LRRC40	16.9015	14.1492	0.252427	0.125531	0.548693
ENSG00000187325	TAF9B	8.41715	7.15617	0.252338	0.240119	0.662689
ENSG00000116690	PRG4	1.09622	0.914427	0.252189	0.542247	0.843507
ENSG00000198258	UBL5	102.947	86.3398	0.252002	0.0476112	0.419351
ENSG00000105677	TMEM147	67.7151	56.7334	0.251689	0.0502622	0.425203
ENSG00000133561	GIMAP6	3.25074	2.7667	0.251677	0.482301	0.815589
ENSG00000206562	METTL6	11.5276	9.65828	0.25146	0.160265	0.594519
ENSG00000232388	SMIM26	8.65699	7.33553	0.251399	0.380106	0.757676
ENSG00000137500	CCDC90B	22.6412	19.0301	0.251313	0.157708	0.589341
ENSG00000173171	MTX1	11.5018	9.67049	0.25127	0.139353	0.565773
ENSG00000167315	ACAA2	56.1564	47.0705	0.251211	0.0665184	0.462357
ENSG00000142875	PRKACB	67.7328	56.9163	0.251147	0.101684	0.518676
ENSG00000110717	NDUFS8	52.2464	43.8863	0.250994	0.0189142	0.321687
ENSG00000069020	MAST4	5.65668	4.83783	0.250951	0.418039	0.780742
ENSG00000121897	LIAS	4.76141	3.95804	0.250945	0.252703	0.673034
ENSG00000131876	SNRPA1	26.8191	22.5124	0.25094	0.0801389	0.483193
ENSG00000103018	CYB5B	94.5906	79.4625	0.250766	0.0224288	0.338535
ENSG00000204394	VARS1	111.893	94.0733	0.250746	0.0779251	0.481172
ENSG00000183474	GTF2H2C	5.04299	4.19745	0.250737	0.314043	0.712533
ENSG00000135698	MPHOSPH6	10.4961	8.77585	0.250697	0.178957	0.609486
ENSG00000115268	RPS15	434.554	364.644	0.250684	0.0278399	0.358485
ENSG00000162592	CCDC27	1.7611	1.47001	0.250589	0.492966	0.81995
ENSG00000105379	ETFB	40.6558	34.1593	0.25054	0.0788713	0.482182
ENSG00000100749	VRK1	35.2664	29.5725	0.250398	0.13474	0.559719
ENSG00000163964	PIGX	65.4897	55.0668	0.250372	0.0139577	0.308248
ENSG00000188010	MORN2	2.51509	2.08311	0.250305	0.473464	0.809323
ENSG00000101298	SNPH	2.50278	2.09873	0.250266	0.373608	0.754466
ENSG00000105202	FBL	99.2444	83.1358	0.250101	0.0328616	0.377782
ENSG00000180917	CMTR2	20.6992	17.3919	0.250075	0.115798	0.535423
ENSG00000102984	ZNF821	6.63868	5.56673	0.250047	0.286285	0.695974
ENSG00000197021	EOLA2	20.079	16.8837	0.250045	0.0888183	0.496031
ENSG00000177889	UBE2N	109.711	92.3363	0.249878	0.13989	0.565773
ENSG00000114656	CFAP92	4.59813	3.85445	0.249768	0.405594	0.77389
ENSG00000171858	RPS21	166.124	140.203	0.249442	0.194914	0.623174
ENSG00000164284	GRPEL2	19.7061	16.5927	0.249437	0.0963428	0.511652
ENSG00000151247	EIF4E	53.8921	45.3474	0.249308	0.115541	0.53477
ENSG00000144827	ABHD10	22.2079	18.6751	0.249116	0.20857	0.634267
ENSG00000185697	MYBL1	2.51607	2.12369	0.248949	0.426625	0.785632
ENSG00000160211	G6PD	424.147	356.924	0.248894	0.0285101	0.361202
ENSG00000116898	MRPS15	46.3426	38.9605	0.248825	0.163484	0.596584
ENSG00000196636	SDHAF3	7.12096	6.01718	0.248799	0.245026	0.666419
ENSG00000120280	TASL	59.0476	49.6253	0.248787	0.0937518	0.506148
ENSG00000173692	PSMD1	141.643	119.214	0.2486	0.00838042	0.251138
ENSG00000119471	HSDL2	44.5238	37.4646	0.248577	0.15624	0.5873
ENSG00000124172	ATP5F1E	85.3311	71.8119	0.248517	0.20949	0.635314
ENSG00000114738	MAPKAPK3	290.538	244.21	0.248484	0.00992951	0.265291
ENSG00000179958	DCTPP1	35.4115	29.5481	0.248007	0.105139	0.522189
ENSG00000239789	MRPS17	5.26252	4.44962	0.247906	0.349347	0.735376
ENSG00000105185	PDCD5	23.3182	19.6507	0.247737	0.122066	0.543295
ENSG00000095209	TMEM38B	12.1393	10.2367	0.24772	0.243672	0.665122
ENSG00000090776	EFNB1	13.4411	11.2852	0.247584	0.1632	0.59652
ENSG00000138079	SLC3A1	5.61225	4.714	0.247574	0.240193	0.662748
ENSG00000129055	ANAPC13	54.4278	45.833	0.247548	0.0678806	0.462419
ENSG00000179091	CYC1	224.932	189.278	0.247527	0.0337405	0.382192
ENSG00000143977	SNRPG	54.6378	45.8002	0.247403	0.2871	0.696521
ENSG00000111647	BLTP3B	77.7291	65.4811	0.247307	0.0383191	0.398115
ENSG00000111716	LDHB	23.6875	19.9721	0.247049	0.170739	0.600236
ENSG00000174405	LIG4	19.8187	16.6567	0.246902	0.211499	0.637308
ENSG00000134363	FST	121.165	102.171	0.24686	0.0120563	0.28908
ENSG00000166508	MCM7	191.572	161.536	0.246591	0.019684	0.32447
ENSG00000168301	KCTD6	5.05	4.26564	0.246523	0.342383	0.732504
ENSG00000118680	MYL12B	174.671	147.25	0.246477	0.0985155	0.51382
ENSG00000165702	GFI1B	2.0642	1.72504	0.246389	0.349561	0.735376
ENSG00000186625	KATNA1	16.196	13.6556	0.246361	0.145318	0.572059
ENSG00000103056	SMPD3	29.6219	24.9739	0.246338	0.146067	0.573337
ENSG00000172428	COPS9	26.5644	22.3589	0.246328	0.170167	0.599726
ENSG00000137364	TPMT	23.8497	20.0022	0.245966	0.114919	0.534355
ENSG00000087086	FTL	4924.44	4148.12	0.2457	0.0861791	0.493596
ENSG00000161813	LARP4	78.1946	66.0335	0.245687	0.0486297	0.420568
ENSG00000197121	PGAP1	1.93548	1.61418	0.245649	0.382611	0.759361
ENSG00000006634	DBF4	25.5357	21.5225	0.245536	0.26138	0.678432
ENSG00000104412	EMC2	17.369	14.6681	0.245469	0.131151	0.555892
ENSG00000125966	MMP24	7.36031	6.19676	0.245456	0.287994	0.697597
ENSG00000126267	COX6B1	100.516	84.7287	0.245435	0.0377178	0.397363
ENSG00000249709	ZNF564	1.98667	1.6618	0.245413	0.510168	0.829741
ENSG00000167720	SRR	16.9512	14.2835	0.245394	0.123107	0.544735
ENSG00000163636	PSMD6	80.0705	67.5763	0.245303	0.0383508	0.398115
ENSG00000164162	ANAPC10	3.6246	3.03449	0.245188	0.341246	0.732332
ENSG00000115884	SDC1	0.967739	0.814241	0.24498	0.584001	0.860782
ENSG00000215784	FAM72D	1.18051	0.97975	0.24484	0.610557	0.872143
ENSG00000197956	S100A6	153.848	130.081	0.244623	0.064966	0.460602
ENSG00000137812	KNL1	32.0807	27.0988	0.244362	0.0765394	0.47995
ENSG00000184678	H2BC21	143.111	120.839	0.244174	0.0164277	0.318735
ENSG00000153485	LYSET	6.0448	5.08768	0.244162	0.274487	0.687333
ENSG00000183647	ZNF530	3.22514	2.70765	0.244161	0.350329	0.73565
ENSG00000117461	PIK3R3	4.7341	3.97443	0.244129	0.271417	0.684453
ENSG00000136867	SLC31A2	85.7612	72.3867	0.244021	0.011373	0.283166
ENSG00000184076	UQCR10	42.2662	35.6369	0.243852	0.177268	0.607707
ENSG00000143851	PTPN7	176.973	149.453	0.243837	0.0144241	0.309499
ENSG00000159055	MIS18A	11.8804	10.0007	0.243653	0.153138	0.582529
ENSG00000117410	ATP6V0B	249.492	211.078	0.243432	0.0522482	0.428431
ENSG00000130720	FIBCD1	1.2904	1.06146	0.243371	0.629463	0.880957
ENSG00000171863	RPS7	372.713	314.748	0.24328	0.190348	0.619085
ENSG00000119285	HEATR1	75.9503	64.222	0.243225	0.0436121	0.408564
ENSG00000112874	NUDT12	2.0898	1.75132	0.243171	0.503618	0.82682
ENSG00000118292	C1orf54	11.7766	9.89978	0.242788	0.149321	0.579235
ENSG00000119912	IDE	69.2861	58.5796	0.242786	0.0198495	0.32447
ENSG00000196352	CD55	122.891	103.845	0.242696	0.0561792	0.439159
ENSG00000112164	GLP1R	1.77341	1.46715	0.24265	0.424419	0.784272
ENSG00000114054	PCCB	43.4355	36.4894	0.242626	0.0626073	0.452985
ENSG00000120875	DUSP4	2.3999	2.00426	0.242534	0.483828	0.815781
ENSG00000116455	WDR77	19.5596	16.5072	0.242019	0.124634	0.546289
ENSG00000203705	TATDN3	9.50179	8.07478	0.241997	0.282947	0.693718
ENSG00000159388	BTG2	54.1517	45.7734	0.241917	0.025937	0.352244
ENSG00000184227	ACOT1	0.832006	0.69558	0.241776	0.696103	0.905604
ENSG00000186862	PDZD7	2.90876	2.43909	0.241627	0.353015	0.738315
ENSG00000198342	ZNF442	2.71531	2.31339	0.24156	0.411753	0.776831
ENSG00000146731	CCT6A	210.615	178.146	0.241559	0.0224748	0.338535
ENSG00000151748	SAV1	12.2886	10.3781	0.241558	0.173857	0.603401
ENSG00000109536	FRG1	16.531	13.9517	0.241444	0.314474	0.712894
ENSG00000110077	MS4A6A	24.1482	20.4144	0.241256	0.114178	0.534146
ENSG00000229833	PET100	9.60997	8.14978	0.241222	0.341407	0.732332
ENSG00000186185	KIF18B	35.2194	29.7875	0.241162	0.124601	0.546289
ENSG00000145632	PLK2	4.94084	4.21021	0.241137	0.276896	0.689477
ENSG00000152082	MZT2B	131.789	111.327	0.241127	0.0305329	0.369244
ENSG00000189403	HMGB1	264.068	223.356	0.241081	0.108344	0.527534
ENSG00000173065	FAM222B	22.3838	18.9166	0.241046	0.128281	0.551425
ENSG00000124733	MEA1	52.9274	44.7211	0.240979	0.0407011	0.405033
ENSG00000197238	H4C11	5.07682	4.44852	0.240969	0.462337	0.805067
ENSG00000140374	ETFA	81.0512	68.5471	0.240797	0.131425	0.55628
ENSG00000036448	MYOM2	1.59904	1.29592	0.240707	0.489895	0.818835
ENSG00000119915	ELOVL3	14.8554	12.5676	0.240701	0.112893	0.532256
ENSG00000119965	C10orf88	5.74219	4.81572	0.240499	0.23768	0.659973
ENSG00000163510	CWC22	27.4543	23.2764	0.240418	0.10771	0.526037
ENSG00000149600	COMMD7	29.4185	25.0858	0.240295	0.178329	0.609021
ENSG00000197728	RPS26	149.448	126.578	0.240282	0.073456	0.471798
ENSG00000166793	YPEL4	2.1736	1.83017	0.240219	0.459674	0.804207
ENSG00000115594	IL1R1	163.516	138.381	0.240197	0.0107419	0.276674
ENSG00000133193	FAM104A	124.936	105.777	0.240186	0.0209943	0.330821
ENSG00000163466	ARPC2	462.847	391.83	0.24018	0.039962	0.403029
ENSG00000129559	NEDD8	34.4361	29.1148	0.240138	0.0966367	0.512356
ENSG00000156973	PDE6D	17.9678	15.1366	0.240118	0.161602	0.594556
ENSG00000135070	ISCA1	19.0038	16.0661	0.240054	0.152444	0.581985
ENSG00000147874	HAUS6	42.7881	36.2049	0.239977	0.0794255	0.48318
ENSG00000150459	SAP18	95.0239	80.5657	0.23997	0.134559	0.559719
ENSG00000069509	FUNDC1	7.14607	6.02554	0.239885	0.293486	0.701693
ENSG00000154511	DIPK1A	3.4384	2.90307	0.2397	0.368299	0.750744
ENSG00000138772	ANXA3	8.17324	6.90664	0.239672	0.299982	0.705346
ENSG00000135211	TMEM60	8.73957	7.37974	0.239638	0.176938	0.607396
ENSG00000189362	NEMP2	10.1386	8.54634	0.239586	0.178468	0.609025
ENSG00000164258	NDUFS4	25.1836	21.4875	0.239536	0.207974	0.634095
ENSG00000169016	E2F6	10.5847	8.95203	0.239347	0.143781	0.571214
ENSG00000106400	ZNHIT1	121.661	102.998	0.239345	0.0389326	0.399004
ENSG00000141552	ANAPC11	125.471	106.283	0.239281	0.0504405	0.426123
ENSG00000108439	PNPO	37.1908	31.5337	0.239198	0.0491435	0.422208
ENSG00000198918	RPL39	183.38	155.552	0.238855	0.168536	0.599338
ENSG00000005436	GCFC2	9.45133	7.95743	0.238517	0.325701	0.722215
ENSG00000105254	TBCB	89.9386	76.273	0.238512	0.0241503	0.347003
ENSG00000089220	PEBP1	198.619	168.325	0.238501	0.0162533	0.317785
ENSG00000106780	MEGF9	99.8485	84.6048	0.238501	0.020547	0.327104
ENSG00000122861	PLAU	97.5274	82.649	0.23849	0.0183961	0.321252
ENSG00000140678	ITGAX	15.0078	12.4973	0.238485	0.167088	0.598159
ENSG00000127951	FGL2	30.6893	25.9973	0.238284	0.0881422	0.495457
ENSG00000122034	GTF3A	67.6283	57.309	0.238145	0.109704	0.527976
ENSG00000072042	RDH11	59.5311	50.4604	0.23814	0.0950779	0.508702
ENSG00000106554	CHCHD3	58.786	49.8691	0.238122	0.0513473	0.427196
ENSG00000143553	SNAPIN	23.2056	19.6255	0.238116	0.20667	0.633196
ENSG00000106524	ANKMY2	15.9521	13.5177	0.237702	0.0974971	0.513487
ENSG00000088325	TPX2	99.232	84.1552	0.237528	0.014369	0.30925
ENSG00000231500	RPS18	723.368	613.296	0.237523	0.13484	0.559719
ENSG00000121807	CCR2	20.5191	17.3919	0.237362	0.109262	0.527928
ENSG00000141030	COPS3	76.3103	64.7005	0.237309	0.165194	0.59773
ENSG00000137876	RSL24D1	79.8043	67.6773	0.237147	0.281763	0.693324
ENSG00000198522	GPN1	37.519	31.8198	0.236999	0.138372	0.564604
ENSG00000088451	TGDS	7.15357	6.07524	0.236796	0.358132	0.742571
ENSG00000142856	ITGB3BP	9.50636	8.01495	0.236751	0.276964	0.689477
ENSG00000109971	HSPA8	1680.29	1425.94	0.236734	0.0914114	0.501879
ENSG00000197045	GMFB	38.3211	32.5745	0.236647	0.12062	0.541273
ENSG00000147604	RPL7	1078.28	915.181	0.236603	0.0803677	0.483348
ENSG00000174796	THAP6	14.8747	12.6329	0.236589	0.115241	0.534355
ENSG00000197808	ZNF461	4.85606	4.08319	0.236437	0.32058	0.718338
ENSG00000130755	GMFG	197.571	167.631	0.236395	0.150599	0.580189
ENSG00000105486	LIG1	53.8155	45.6866	0.236365	0.0461564	0.413885
ENSG00000125319	HROB	8.9031	7.51556	0.236319	0.267817	0.682947
ENSG00000254986	DPP3	181.848	154.224	0.236108	0.036595	0.3938
ENSG00000114446	IFT57	13.7753	11.5964	0.235965	0.191125	0.619261
ENSG00000163803	PLB1	3.58017	3.02382	0.235933	0.363307	0.747299
ENSG00000092010	PSME1	112.101	95.3541	0.235858	0.083111	0.486782
ENSG00000110315	RNF141	25.1305	21.381	0.235822	0.127576	0.550005
ENSG00000041357	PSMA4	102.16	86.6861	0.235776	0.157667	0.589341
ENSG00000170860	LSM3	49.4176	41.9481	0.235767	0.225675	0.647453
ENSG00000130876	SLC7A10	1.21263	1.03727	0.23547	0.599404	0.866951
ENSG00000125166	GOT2	67.7635	57.507	0.235431	0.033813	0.38233
ENSG00000135679	MDM2	248.559	211.161	0.235414	0.0177078	0.321252
ENSG00000065135	GNAI3	114.638	97.3704	0.235377	0.021795	0.335018
ENSG00000163319	MRPS18C	16.0753	13.6348	0.235244	0.251976	0.672402
ENSG00000174775	HRAS	32.4758	27.5602	0.235184	0.0672459	0.462357
ENSG00000204172	AGAP9	1.18703	0.995366	0.235099	0.62153	0.877103
ENSG00000172586	CHCHD1	12.1328	10.3565	0.23506	0.323737	0.721245
ENSG00000136861	CDK5RAP2	85.0063	72.2193	0.235056	0.0310561	0.371115
ENSG00000102547	CAB39L	6.63118	5.67945	0.235012	0.250456	0.67131
ENSG00000100209	HSCB	5.44464	4.61381	0.234948	0.317448	0.715479
ENSG00000005448	WDR54	11.5568	9.74417	0.234872	0.227049	0.649906
ENSG00000162881	OXER1	3.09667	2.64804	0.234799	0.434238	0.789571
ENSG00000154582	ELOC	98.4591	83.6095	0.234695	0.145716	0.5728
ENSG00000163743	RCHY1	22.2611	18.9023	0.23464	0.191785	0.619512
ENSG00000141519	CCDC40	1.97339	1.70238	0.234553	0.448727	0.79867
ENSG00000005020	SKAP2	2.59213	2.17912	0.234464	0.448784	0.79867
ENSG00000136367	ZFHX2	11.8169	10.0419	0.234231	0.279571	0.690795
ENSG00000196812	ZSCAN16	2.32792	1.93608	0.234175	0.483895	0.815785
ENSG00000134077	THUMPD3	32.3541	27.4892	0.234093	0.131528	0.556341
ENSG00000005022	SLC25A5	376.238	319.343	0.233888	0.0618966	0.450735
ENSG00000028839	TBPL1	8.97818	7.61212	0.233788	0.253631	0.673655
ENSG00000227124	ZNF717	5.55307	4.79417	0.23373	0.371452	0.753076
ENSG00000102078	SLC25A14	3.88832	3.22628	0.233729	0.426502	0.785632
ENSG00000187144	SPATA21	31.6877	26.891	0.233729	0.0901677	0.498237
ENSG00000114520	SNX4	37.4514	31.836	0.23368	0.100833	0.517322
ENSG00000108518	PFN1	1687.78	1434.26	0.233672	0.0358885	0.392433
ENSG00000153551	CMTM7	56.3275	47.8954	0.233665	0.0286702	0.361202
ENSG00000151327	FAM177A1	15.9395	13.5824	0.23365	0.160319	0.594546
ENSG00000101132	PFDN4	8.2162	6.92435	0.233494	0.29419	0.702582
ENSG00000145979	TBC1D7	13.3271	11.3172	0.233453	0.234333	0.656132
ENSG00000116668	SWT1	7.64335	6.5202	0.233398	0.243095	0.664852
ENSG00000106591	MRPL32	20.8618	17.7409	0.233329	0.42127	0.782551
ENSG00000120675	DNAJC15	34.5216	29.3522	0.233273	0.165836	0.597894
ENSG00000131462	TUBG1	49.491	42.0655	0.233251	0.0728093	0.470763
ENSG00000186652	PRG2	2.3924	2.05551	0.233149	0.501324	0.82508
ENSG00000171202	TMEM126A	11.6889	9.91902	0.233079	0.214643	0.638317
ENSG00000146670	CDCA5	68.73	58.4102	0.23306	0.0492339	0.42239
ENSG00000148688	RPP30	17.5422	14.8865	0.233056	0.128048	0.551173
ENSG00000114346	ECT2	29.8255	25.3985	0.23292	0.120807	0.541657
ENSG00000188785	ZNF548	14.9435	12.6587	0.232879	0.126871	0.548845
ENSG00000079435	LIPE	1.49013	1.37345	0.232828	0.598244	0.86639
ENSG00000123472	ATPAF1	25.4002	21.624	0.232689	0.0811787	0.484402
ENSG00000131459	GFPT2	3.41207	2.94343	0.232609	0.416825	0.779963
ENSG00000102554	KLF5	0.690485	0.590446	0.232554	0.624913	0.878804
ENSG00000160446	ZDHHC12	87.5749	74.4024	0.232521	0.0969383	0.512671
ENSG00000149923	PPP4C	232.887	197.908	0.232488	0.0318058	0.373608
ENSG00000119185	ITGB1BP1	61.3792	52.2195	0.232483	0.0853158	0.492968
ENSG00000228716	DHFR	18.616	15.8514	0.232426	0.126024	0.548693
ENSG00000162695	SLC30A7	68.1782	58.1015	0.232396	0.0265191	0.353487
ENSG00000170906	NDUFA3	27.0682	22.9975	0.232288	0.0893025	0.496691
ENSG00000176597	B3GNT5	61.1244	52.0235	0.232121	0.034609	0.385819
ENSG00000197837	H4C16	26.5286	22.5629	0.232002	0.103106	0.520406
ENSG00000139618	BRCA2	22.2041	18.9652	0.231941	0.211631	0.63731
ENSG00000175455	CCDC14	13.7995	11.6789	0.231781	0.286013	0.695479
ENSG00000171130	ATP6V0E2	4.42905	3.54531	0.231698	0.443062	0.795951
ENSG00000129173	E2F8	23.4923	20.0764	0.231648	0.131615	0.556341
ENSG00000150753	CCT5	253.883	216.205	0.23162	0.0282684	0.360755
ENSG00000158864	NDUFS2	68.96	58.7277	0.231361	0.0193697	0.324431
ENSG00000116489	CAPZA1	281.193	239.517	0.231273	0.0935657	0.505821
ENSG00000204356	NELFE	57.7995	49.2227	0.230995	0.0414325	0.40711
ENSG00000148335	NTMT1	20.7758	17.7203	0.230951	0.0749482	0.475977
ENSG00000155090	KLF10	52.3329	44.7384	0.230889	0.0434297	0.40843
ENSG00000013561	RNF14	41.794	35.5491	0.230835	0.141653	0.567533
ENSG00000167985	SDHAF2	8.74829	7.39041	0.230796	0.196645	0.623469
ENSG00000156970	BUB1B	20.4979	17.3211	0.230736	0.189667	0.618646
ENSG00000156026	MCU	22.3246	19.0131	0.230677	0.105537	0.522866
ENSG00000085415	SEH1L	76.2574	64.925	0.230621	0.0304732	0.368916
ENSG00000122565	CBX3	114.721	97.6875	0.230446	0.190598	0.619085
ENSG00000124767	GLO1	60.304	51.3891	0.230369	0.0611503	0.448764
ENSG00000140463	BBS4	5.71611	4.85267	0.230273	0.385687	0.762167
ENSG00000115540	MOB4	7.33276	6.20325	0.230243	0.385164	0.762045
ENSG00000143499	SMYD2	26.9452	23.0107	0.230142	0.0671769	0.462357
ENSG00000088538	DOCK3	0.877413	0.761674	0.230039	0.563675	0.851194
ENSG00000113558	SKP1	112.877	96.2513	0.230038	0.11045	0.529245
ENSG00000103363	ELOB	123.36	105.052	0.230007	0.0423614	0.407191
ENSG00000117450	PRDX1	221.648	188.909	0.23	0.0458813	0.413402
ENSG00000197958	RPL12	299.108	255.141	0.229936	0.0817074	0.484815
ENSG00000099250	NRP1	200.89	171.259	0.229896	0.0277338	0.358485
ENSG00000180423	HARBI1	23.2643	19.8024	0.229848	0.190523	0.619085
ENSG00000123728	RAP2C	53.6631	45.7518	0.229773	0.0721841	0.469566
ENSG00000008988	RPS20	567.85	483.476	0.229735	0.177704	0.608647
ENSG00000149273	RPS3	1064.71	906.058	0.22973	0.122274	0.543357
ENSG00000092853	CLSPN	37.0682	31.7165	0.229634	0.113122	0.532434
ENSG00000086200	IPO11	35.4181	30.2127	0.229632	0.0598496	0.446779
ENSG00000166780	BMERB1	3.27634	2.78727	0.229616	0.365962	0.749644
ENSG00000253251	SHLD3	1.38024	1.16165	0.229615	0.556573	0.848908
ENSG00000164087	POC1A	21.1579	18.0305	0.229565	0.192515	0.620108
ENSG00000116815	CD58	8.87824	7.53272	0.229385	0.376541	0.756292
ENSG00000101452	DHX35	9.9901	8.48519	0.229168	0.165699	0.59773
ENSG00000137135	ARHGEF39	9.84451	8.35741	0.229103	0.173814	0.603401
ENSG00000152234	ATP5F1A	443.158	378.033	0.229058	0.0329915	0.377834
ENSG00000153823	PID1	1.29619	1.11612	0.229044	0.53243	0.840877
ENSG00000116670	MAD2L2	60.4164	51.2241	0.229028	0.051616	0.427196
ENSG00000165169	DYNLT3	8.30677	7.10283	0.228969	0.292554	0.701049
ENSG00000133739	LRRCC1	4.1028	3.48494	0.228809	0.459082	0.803947
ENSG00000169021	UQCRFS1	66.4424	56.6665	0.2288	0.0331431	0.378463
ENSG00000090612	ZNF268	15.4952	13.1966	0.228635	0.126757	0.548845
ENSG00000027075	PRKCH	1.0769	0.890232	0.228556	0.559187	0.849044
ENSG00000213719	CLIC1	802.776	684.543	0.228484	0.0333537	0.37976
ENSG00000143061	IGSF3	1.23823	1.08851	0.228343	0.670663	0.89528
ENSG00000030110	BAK1	41.5317	35.4337	0.228342	0.0611571	0.448764
ENSG00000176225	RTTN	13.6466	11.6094	0.227953	0.180809	0.611492
ENSG00000163634	THOC7	35.9671	30.7139	0.227764	0.284547	0.69444
ENSG00000086189	DIMT1	24.8622	21.1738	0.22774	0.139624	0.565773
ENSG00000168461	RAB31	268.143	229.045	0.227715	0.016903	0.320048
ENSG00000142556	ZNF614	16.8433	14.391	0.227706	0.334172	0.727325
ENSG00000105220	GPI	486.369	415.478	0.227684	0.0344966	0.385597
ENSG00000176393	RNPEP	161.58	137.829	0.227632	0.0304563	0.368916
ENSG00000156735	BAG4	65.9425	56.2119	0.227616	0.0658851	0.461196
ENSG00000158710	TAGLN2	792.727	676.301	0.227563	0.0325709	0.376671
ENSG00000120438	TCP1	232.053	198.143	0.227448	0.0618584	0.450735
ENSG00000115415	STAT1	454.421	388.158	0.227405	0.0169716	0.320048
ENSG00000042062	RIPOR3	1.27059	1.06927	0.2274	0.594467	0.864864
ENSG00000189159	JPT1	139.094	118.963	0.227359	0.0361564	0.392433
ENSG00000070831	CDC42	364.108	311.102	0.22735	0.13557	0.560057
ENSG00000164104	HMGB2	192.74	164.622	0.227284	0.0328892	0.377782
ENSG00000074800	ENO1	2700.61	2304.64	0.227215	0.0595939	0.445712
ENSG00000105518	TMEM205	42.4101	36.2591	0.227019	0.0730998	0.470763
ENSG00000196419	XRCC6	357.248	305.175	0.226954	0.0303613	0.368916
ENSG00000135632	SMYD5	9.31894	7.89552	0.226951	0.23474	0.656404
ENSG00000064703	DDX20	30.946	26.3895	0.226947	0.0784858	0.481877
ENSG00000107796	ACTA2	23.4063	19.9609	0.226938	0.227312	0.650104
ENSG00000213799	ZNF845	16.2991	13.9211	0.226874	0.175074	0.60472
ENSG00000135845	PIGC	28.4698	24.3071	0.226873	0.189572	0.618646
ENSG00000162244	RPL29	419.8	358.742	0.226791	0.0749688	0.475977
ENSG00000094804	CDC6	36.4547	31.1077	0.226638	0.069261	0.464721
ENSG00000169139	UBE2V2	38.3938	32.798	0.226599	0.176313	0.606069
ENSG00000134046	MBD2	55.4477	47.3821	0.226595	0.0377084	0.397363
ENSG00000181544	FANCB	4.99106	4.17766	0.226399	0.328007	0.723348
ENSG00000167863	ATP5PD	266.975	227.639	0.226377	0.124088	0.546139
ENSG00000134594	RAB33A	3.38623	2.89526	0.226296	0.504299	0.826909
ENSG00000167851	CD300A	62.5015	53.4357	0.226261	0.0406904	0.405033
ENSG00000115365	LANCL1	24.9225	21.2768	0.226075	0.0781551	0.481172
ENSG00000072274	TFRC	389.903	333.286	0.226044	0.0214521	0.332789
ENSG00000115257	PCSK4	4.13566	3.55158	0.226038	0.370844	0.753076
ENSG00000168288	MMADHC	51.7276	44.1796	0.225982	0.0868769	0.49367
ENSG00000184983	NDUFA6	44.9503	38.4501	0.225817	0.187564	0.616533
ENSG00000070010	UFD1	59.8296	51.14	0.225761	0.130404	0.55495
ENSG00000081181	ARG2	11.8968	9.92111	0.225646	0.307269	0.710304
ENSG00000111424	VDR	76.7891	65.7001	0.22563	0.0690389	0.464576
ENSG00000183513	COA5	12.3925	10.5706	0.225618	0.291128	0.700511
ENSG00000112081	SRSF3	181.69	155.391	0.225535	0.122253	0.543357
ENSG00000105135	ILVBL	42.9991	36.6567	0.225393	0.0603401	0.448069
ENSG00000162704	ARPC5	299.34	256.011	0.225325	0.16198	0.594665
ENSG00000184857	TMEM186	7.44892	6.32609	0.225227	0.279116	0.690449
ENSG00000167232	ZNF91	43.2068	37.0038	0.225009	0.106446	0.523497
ENSG00000167680	SEMA6B	24.277	20.7325	0.224891	0.261332	0.678432
ENSG00000153989	NUS1	54.7891	46.8951	0.224762	0.0353941	0.390179
ENSG00000186891	TNFRSF18	60.7391	52.0351	0.224609	0.0655086	0.460728
ENSG00000170540	ARL6IP1	191.301	163.632	0.224561	0.0390874	0.399623
ENSG00000086065	CHMP5	54.7934	46.9868	0.22433	0.227992	0.650985
ENSG00000163541	SUCLG1	38.3756	32.7864	0.224228	0.206368	0.633067
ENSG00000267534	S1PR2	11.36	9.70095	0.224215	0.14679	0.574404
ENSG00000137154	RPS6	884.005	756.889	0.224172	0.22496	0.646331
ENSG00000059915	PSD	6.69444	5.69166	0.223862	0.285412	0.695217
ENSG00000105171	POP4	39.1009	33.5279	0.223803	0.0887241	0.496031
ENSG00000000938	FGR	11.7991	10.0783	0.223779	0.221532	0.643933
ENSG00000184903	IMMP2L	3.41884	2.91792	0.223745	0.395885	0.767348
ENSG00000155158	TTC39B	7.06325	6.03411	0.223723	0.261283	0.678432
ENSG00000167850	CD300C	6.37879	5.50921	0.223545	0.431896	0.788337
ENSG00000102119	EMD	38.7923	33.2871	0.223475	0.117244	0.538462
ENSG00000185753	CXorf38	53.0633	45.4146	0.223439	0.0285036	0.361202
ENSG00000142168	SOD1	131.345	112.487	0.22341	0.101069	0.517743
ENSG00000114737	CISH	190.716	163.367	0.223315	0.0414476	0.40711
ENSG00000196126	HLA-DRB1	62.7849	53.537	0.223279	0.0775701	0.481172
ENSG00000131507	NDFIP1	27.8985	23.9103	0.22308	0.138702	0.564863
ENSG00000116459	ATP5PB	116.984	100.191	0.223067	0.165015	0.59773
ENSG00000134256	CD101	53.8042	46.0732	0.223053	0.0786601	0.482182
ENSG00000105866	SP4	27.1703	23.2561	0.22292	0.104653	0.521806
ENSG00000135678	CPM	28.7433	24.6283	0.22289	0.126722	0.548845
ENSG00000106628	POLD2	120.409	102.965	0.222877	0.0361236	0.392433
ENSG00000167513	CDT1	66.5676	57.0832	0.222867	0.0865784	0.49367
ENSG00000139684	ESD	45.0387	38.5483	0.222733	0.126174	0.548693
ENSG00000122432	SPATA1	3.83786	3.27676	0.222582	0.378785	0.757331
ENSG00000100336	APOL4	38.6648	33.1277	0.222532	0.128404	0.551657
ENSG00000181938	GINS3	6.99126	5.97451	0.22248	0.380807	0.757676
ENSG00000244187	TMEM141	19.3818	16.5805	0.222273	0.133222	0.559149
ENSG00000143436	MRPL9	82.4932	70.6654	0.222178	0.112564	0.531751
ENSG00000136108	CKAP2	53.5047	45.8853	0.222174	0.0888308	0.496031
ENSG00000160783	PMF1	12.3195	10.5407	0.222161	0.188107	0.617075
ENSG00000107614	TRDMT1	6.38605	5.46577	0.222112	0.319201	0.717637
ENSG00000116990	MYCL	5.66972	4.84618	0.222108	0.201951	0.629757
ENSG00000171208	NETO2	38.9218	33.3614	0.221967	0.0440503	0.409481
ENSG00000113387	SUB1	162.977	139.637	0.221717	0.26474	0.681044
ENSG00000135636	DYSF	6.58048	5.60423	0.221605	0.465547	0.806
ENSG00000139719	VPS33A	23.5167	20.1456	0.22148	0.119263	0.540019
ENSG00000131143	COX4I1	234.212	200.595	0.221421	0.0857295	0.493022
ENSG00000101888	NXT2	22.9122	19.7056	0.221277	0.253818	0.673655
ENSG00000164221	CCDC112	5.99434	5.10638	0.221263	0.486082	0.816114
ENSG00000099901	RANBP1	79.8419	68.3837	0.221045	0.0590661	0.444829
ENSG00000164163	ABCE1	46.8334	40.145	0.220905	0.0936733	0.50594
ENSG00000126246	IGFLR1	6.43749	5.57926	0.220851	0.30344	0.707068
ENSG00000138623	SEMA7A	96.8795	83.1466	0.22057	0.0760022	0.477708
ENSG00000110700	RPS13	240.441	206.349	0.220403	0.160869	0.594556
ENSG00000126602	TRAP1	33.7068	28.9241	0.220338	0.0935773	0.505821
ENSG00000011009	LYPLA2	77.0516	66.1604	0.220073	0.0703155	0.46727
ENSG00000109911	ELP4	13.5236	11.5191	0.219943	0.176781	0.607187
ENSG00000086619	ERO1B	5.70135	4.87324	0.219886	0.256916	0.67613
ENSG00000139433	GLTP	25.6089	21.9688	0.219819	0.071811	0.469303
ENSG00000116016	EPAS1	44.2126	37.9412	0.219705	0.137585	0.563359
ENSG00000273604	EPOP	0.941897	0.824909	0.219675	0.557627	0.848908
ENSG00000213516	RBMXL1	24.2518	20.8087	0.219498	0.166334	0.597987
ENSG00000214756	CSKMT	2.29001	1.95664	0.219494	0.415775	0.778919
ENSG00000140830	TXNL4B	14.1514	12.1458	0.21944	0.142771	0.570095
ENSG00000146729	NIPSNAP2	26.1296	22.4716	0.219409	0.198759	0.625952
ENSG00000103888	CEMIP	4.32185	3.71445	0.219138	0.622872	0.877675
ENSG00000093009	CDC45	17.5238	15.045	0.219087	0.162503	0.595688
ENSG00000138658	ZGRF1	11.3914	9.79124	0.21893	0.200389	0.627816
ENSG00000171204	TMEM126B	21.7839	18.7019	0.218846	0.323858	0.721245
ENSG00000135093	USP30	9.01682	7.72715	0.218804	0.261077	0.678432
ENSG00000151012	SLC7A11	31.4992	27.0902	0.218732	0.0796659	0.48318
ENSG00000079974	RABL2B	16.7066	14.4316	0.218683	0.180242	0.611308
ENSG00000122862	SRGN	5626.1	4831.34	0.218678	0.228853	0.651499
ENSG00000125459	MSTO1	8.48261	7.36963	0.218608	0.261042	0.678432
ENSG00000164933	SLC25A32	6.31407	5.44004	0.218476	0.26713	0.682223
ENSG00000104814	MAP4K1	9.02913	7.72924	0.218389	0.249485	0.670108
ENSG00000011260	UTP18	32.3307	27.7705	0.218117	0.088155	0.495457
ENSG00000091009	RBM27	24.1359	20.7262	0.218002	0.164447	0.596955
ENSG00000165272	AQP3	253.019	217.509	0.217993	0.0321922	0.375024
ENSG00000164116	GUCY1A1	25.6193	22.2049	0.217893	0.173921	0.603401
ENSG00000111859	NEDD9	21.687	18.666	0.217857	0.135832	0.560373
ENSG00000256683	ZNF350	15.7736	13.5	0.217805	0.180981	0.611492
ENSG00000033011	ALG1	41.2786	35.4344	0.217648	0.0875119	0.494283
ENSG00000125977	EIF2S2	80.0444	68.9144	0.217641	0.0800607	0.48318
ENSG00000115919	KYNU	2.17311	1.89264	0.217528	0.490823	0.819263
ENSG00000125877	ITPA	33.3795	28.7	0.217472	0.0872532	0.49367
ENSG00000176014	TUBB6	220.061	189.364	0.217432	0.0231609	0.340784
ENSG00000132326	PER2	39.3585	33.81	0.217326	0.100226	0.516708
ENSG00000168528	SERINC2	59.5405	51.1996	0.21731	0.0620335	0.450794
ENSG00000102054	RBBP7	80.5822	69.3023	0.217227	0.0306611	0.369315
ENSG00000185664	PMEL	5.01136	4.34471	0.217129	0.329794	0.724769
ENSG00000164182	NDUFAF2	4.1919	3.59084	0.217128	0.407811	0.774547
ENSG00000183161	FANCF	24.0398	20.665	0.217051	0.0941989	0.506409
ENSG00000066322	ELOVL1	89.1926	76.7198	0.216819	0.0316645	0.372637
ENSG00000003509	NDUFAF7	7.34629	6.33049	0.216798	0.266403	0.681728
ENSG00000126261	UBA2	96.0015	82.5738	0.216773	0.0838946	0.48979
ENSG00000128408	RIBC2	1.14162	0.985469	0.216757	0.647746	0.888638
ENSG00000168118	RAB4A	40.6222	34.9385	0.216706	0.189588	0.618646
ENSG00000118640	VAMP8	186.113	159.927	0.216675	0.153703	0.583824
ENSG00000166788	SAAL1	9.2494	7.95589	0.216612	0.228309	0.651475
ENSG00000196646	ZNF136	13.4671	11.5603	0.216432	0.153539	0.58355
ENSG00000134371	CDC73	63.0364	54.2211	0.216385	0.0853478	0.492968
ENSG00000160221	GATD3	6.57347	5.77073	0.216384	0.364926	0.749055
ENSG00000198034	RPS4X	684.268	589.338	0.216305	0.083469	0.488203
ENSG00000036672	USP2	6.95311	5.99584	0.21626	0.357083	0.741812
ENSG00000169567	HINT1	151.64	130.475	0.216228	0.099276	0.514981
ENSG00000155636	RBM45	8.08675	6.91027	0.216185	0.333629	0.727325
ENSG00000154153	RETREG1	8.44299	7.27329	0.216138	0.259484	0.677552
ENSG00000070190	DAPP1	22.4072	19.2731	0.216109	0.0899283	0.497131
ENSG00000145425	RPS3A	659.667	567.944	0.216068	0.257699	0.676231
ENSG00000122406	RPL5	403.074	347.083	0.216059	0.236269	0.658423
ENSG00000069869	NEDD4	18.8348	16.2053	0.215982	0.153149	0.582529
ENSG00000100902	PSMA6	44.453	37.9261	0.215973	0.268826	0.682947
ENSG00000117632	STMN1	267.654	230.454	0.21596	0.213931	0.638053
ENSG00000154310	TNIK	13.8357	11.9142	0.215805	0.179256	0.609943
ENSG00000082212	ME2	92.2791	79.438	0.215742	0.141682	0.567533
ENSG00000100504	PYGL	213.898	184.128	0.215681	0.0209609	0.330821
ENSG00000173715	C11orf80	2.33518	2.0014	0.21556	0.457587	0.803103
ENSG00000165480	SKA3	13.9108	11.8934	0.215416	0.326047	0.722215
ENSG00000138604	GLCE	15.4084	13.2356	0.215402	0.191383	0.619261
ENSG00000213347	MXD3	74.2219	63.7581	0.215348	0.0663238	0.462357
ENSG00000149516	MS4A3	285.675	246.167	0.215129	0.273876	0.686714
ENSG00000167196	FBXO22	28.9625	24.9379	0.21511	0.120847	0.541657
ENSG00000213585	VDAC1	205.752	177.293	0.215036	0.041453	0.40711
ENSG00000122026	RPL21	147.513	127.334	0.21503	0.156081	0.587233
ENSG00000143549	TPM3	1181	1018.48	0.214765	0.120389	0.540941
ENSG00000187630	DHRS4L2	1.50969	1.31231	0.214564	0.561753	0.849993
ENSG00000172216	CEBPB	99.3102	85.5797	0.214529	0.0333763	0.37976
ENSG00000168566	SNRNP48	12.37	10.6414	0.214426	0.232032	0.654163
ENSG00000110958	PTGES3	266.386	229.591	0.214393	0.0829165	0.486774
ENSG00000156831	NSMCE2	29.0739	25.086	0.214385	0.159076	0.592626
ENSG00000155561	NUP205	123.822	106.708	0.214247	0.0268196	0.354642
ENSG00000105374	NKG7	253.623	218.599	0.214152	0.0314155	0.372121
ENSG00000143774	GUK1	152.11	130.863	0.214068	0.0343144	0.384901
ENSG00000050438	SLC4A8	2.10357	1.75418	0.214058	0.567579	0.853679
ENSG00000095002	MSH2	23.6278	20.3746	0.214049	0.12457	0.546289
ENSG00000175792	RUVBL1	99.7804	85.9763	0.214017	0.0551312	0.435901
ENSG00000116161	CACYBP	106.811	92.0054	0.213914	0.134855	0.559719
ENSG00000114902	SPCS1	71.0136	61.2238	0.213851	0.126071	0.548693
ENSG00000221886	FAM200C	2.9474	2.52289	0.213846	0.557044	0.848908
ENSG00000168818	STX18	15.6219	13.4901	0.213586	0.143997	0.571214
ENSG00000146386	ABRACL	59.5408	51.3076	0.213518	0.261905	0.67902
ENSG00000183520	UTP11	49.9125	43.0439	0.213353	0.194125	0.62279
ENSG00000123473	STIL	27.0872	23.3222	0.213237	0.207205	0.634095
ENSG00000109083	IFT20	9.18492	7.9835	0.213183	0.362982	0.747025
ENSG00000118971	CCND2	1070.8	921.593	0.213135	0.140063	0.565867
ENSG00000165490	DDIAS	6.017	5.17951	0.212986	0.371468	0.753076
ENSG00000100985	MMP9	15.38	13.2072	0.212861	0.141441	0.567461
ENSG00000177842	ZNF620	2.32189	1.9915	0.212662	0.532414	0.840877
ENSG00000182566	CLEC4G	0.883446	0.73748	0.212662	0.719278	0.914803
ENSG00000196678	ERI2	15.0222	12.9478	0.21242	0.187068	0.615685
ENSG00000181163	NPM1	539.069	465.071	0.212329	0.171581	0.601125
ENSG00000119703	ZC2HC1C	4.019	3.46283	0.212108	0.441787	0.794828
ENSG00000088826	SMOX	58.6999	50.7173	0.212063	0.0674819	0.462357
ENSG00000064933	PMS1	12.3978	10.8658	0.212058	0.33331	0.727325
ENSG00000147416	ATP6V1B2	275.693	237.867	0.212034	0.0262374	0.353061
ENSG00000137941	TTLL7	2.58007	2.23949	0.211979	0.42894	0.786866
ENSG00000077348	EXOSC5	14.8662	12.7823	0.21197	0.250684	0.67131
ENSG00000074582	BCS1L	20.9815	18.0839	0.211937	0.147672	0.575727
ENSG00000165983	PTER	13.7657	11.8679	0.211849	0.21387	0.638053
ENSG00000117543	DPH5	7.86966	6.81789	0.211842	0.286326	0.695974
ENSG00000132406	TMEM128	5.78613	5.05777	0.2118	0.474942	0.810382
ENSG00000089157	RPLP0	1700.02	1463.68	0.211747	0.104132	0.5214
ENSG00000137767	SQOR	58.2412	50.365	0.211447	0.0399457	0.403029
ENSG00000188846	RPL14	435.702	376.49	0.211415	0.139445	0.565773
ENSG00000159596	TMEM69	19.0014	16.383	0.211402	0.114682	0.534355
ENSG00000243317	STMP1	53.6056	46.3074	0.21112	0.0739992	0.472895
ENSG00000120727	PAIP2	95.4444	82.4379	0.211079	0.164851	0.59773
ENSG00000116691	MIIP	33.9872	29.3493	0.211009	0.0528223	0.430486
ENSG00000077463	SIRT6	27.6661	23.8955	0.210991	0.0954288	0.508936
ENSG00000175334	BANF1	137.402	118.567	0.210954	0.0709518	0.46727
ENSG00000131236	CAP1	626.022	540.782	0.210924	0.0488889	0.420724
ENSG00000120705	ETF1	202.854	175.336	0.210805	0.019838	0.32447
ENSG00000164970	FAM219A	11.7793	10.2084	0.210656	0.199169	0.626158
ENSG00000137713	PPP2R1B	27.4072	23.6795	0.210605	0.0809083	0.483713
ENSG00000121988	ZRANB3	12.8612	11.0971	0.210576	0.172086	0.601639
ENSG00000072849	DERL2	47.5801	41.0839	0.210545	0.0812358	0.484415
ENSG00000188211	NCR3LG1	60.8998	52.699	0.21035	0.0499497	0.424824
ENSG00000164037	SLC9B1	11.1467	9.6221	0.210343	0.380078	0.757676
ENSG00000152439	ZNF773	4.93505	4.24793	0.210336	0.313561	0.712533
[truncated: 10,700 more rows]

## Sheet: RASi vs. Untreated
D1091 - FM225 - RASi vs. Untreated - RNA-Seq analysis
ensID	geneID	RASi	Untreated	logFC	P.Value	Adj.P.Value
ENSG00000276070	CCL4L2	9.34808	0	6.55706	4.76588e-09	1.73451e-06
ENSG00000275302	CCL4	6.98517	0	6.15477	2.81843e-09	1.28218e-06
ENSG00000169429	CXCL8	176.01	2.80629	5.86399	1.62274e-12	5.16762e-09
ENSG00000196611	MMP1	8.18503	0.044759	5.78249	8.03618e-09	2.6174e-06
ENSG00000181634	TNFSF15	6.61021	0.137137	4.92641	1.47861e-07	2.81113e-05
ENSG00000277632	CCL3	38.0407	1.14812	4.9125	1.03668e-11	1.32052e-08
ENSG00000168334	XIRP1	3.19262	0.0262835	4.74328	8.28626e-06	0.000612961
ENSG00000049249	TNFRSF9	6.40622	0.171228	4.58621	3.52935e-07	5.61961e-05
ENSG00000276085	CCL3L3	38.4931	2.27853	4.01592	1.55902e-12	5.16762e-09
ENSG00000056558	TRAF1	27.9716	1.83875	3.85025	3.11936e-11	3.3112e-08
ENSG00000087076	HSD17B14	3.85756	0.215987	3.6504	2.55248e-08	6.3752e-06
ENSG00000145107	TM4SF19	1.89576	0.0923775	3.55699	3.97962e-06	0.000349602
ENSG00000184545	DUSP8	1.54488	0.0525671	3.51631	3.15318e-05	0.00164611
ENSG00000008517	IL32	18.1547	1.686	3.35981	2.92821e-09	1.28619e-06
ENSG00000104951	IL4I1	7.16026	0.719004	3.14672	1.82122e-07	3.22204e-05
ENSG00000023445	BIRC3	62.3161	7.23062	3.07616	1.00478e-11	1.32052e-08
ENSG00000164266	SPINK1	0.745437	0	3.04543	0.00072958	0.0166219
ENSG00000255398	HCAR3	4.3825	0.461117	2.99699	8.3681e-08	1.71924e-05
ENSG00000176049	JAKMIP2	4.05157	0.555584	2.66191	8.41431e-07	0.000101115
ENSG00000166592	RRAD	1.04368	0.08171	2.6498	0.00117408	0.0242784
ENSG00000089041	P2RX7	18.0023	2.83621	2.62461	3.47667e-09	1.42857e-06
ENSG00000123240	OPTN	66.3478	10.751	2.61269	4.24315e-13	2.70247e-09
ENSG00000136235	GPNMB	24.4715	4.14852	2.53219	7.23156e-10	5.11753e-07
ENSG00000118515	SGK1	69.0289	12.0191	2.50896	1.21253e-11	1.40411e-08
ENSG00000172059	KLF11	12.2872	2.10445	2.48403	4.07149e-09	1.5716e-06
ENSG00000122877	EGR2	4.77603	0.771571	2.47592	0.000301384	0.00882536
ENSG00000116176	TPSG1	2.48743	0.392164	2.4477	5.41572e-05	0.0025827
ENSG00000026751	SLAMF7	1.02958	0.0895181	2.43873	0.00147552	0.0281628
ENSG00000269404	SPIB	7.81144	1.38335	2.43651	1.88033e-06	0.000194729
ENSG00000135144	DTX1	0.890259	0.0895181	2.38694	0.00141852	0.0273775
ENSG00000157423	HYDIN	1.76814	0.260746	2.37372	2.12481e-05	0.00125305
ENSG00000182782	HCAR2	2.84002	0.476733	2.34817	2.95666e-06	0.000291953
ENSG00000112149	CD83	45.3107	8.9627	2.32497	8.29946e-12	1.32052e-08
ENSG00000105499	PLA2G4C	13.1847	2.59471	2.29615	1.10339e-08	3.34643e-06
ENSG00000158714	SLAMF8	13.356	2.77011	2.2192	6.06968e-08	1.33303e-05
ENSG00000198576	ARC	2.6467	0.473874	2.18537	0.000398571	0.0109654
ENSG00000185022	MAFF	40.0452	8.72461	2.18422	1.0871e-09	6.59404e-07
ENSG00000105246	EBI3	4.17025	0.859	2.17014	1.89159e-05	0.00114738
ENSG00000125730	C3	24.1794	5.47853	2.11886	2.12797e-09	1.12942e-06
ENSG00000172243	CLEC7A	1.59889	0.337508	2.09302	0.000214496	0.00698918
ENSG00000198910	L1CAM	17.3972	4.03689	2.08672	1.51025e-07	2.82905e-05
ENSG00000174945	AMZ1	1.62882	0.308365	2.06273	9.17974e-05	0.00373583
ENSG00000077150	NFKB2	138.188	33.1742	2.05316	6.83659e-12	1.32052e-08
ENSG00000099194	SCD	749.165	182.037	2.03858	2.30568e-13	2.70247e-09
ENSG00000122378	PRXL2A	2.04918	0.431974	2.01603	0.00025691	0.007943
ENSG00000139572	GPR84	2.721	0.634435	1.96024	8.22788e-05	0.00347211
ENSG00000123610	TNFAIP6	3.49912	0.821279	1.9437	9.85457e-05	0.00392273
ENSG00000116990	MYCL	18.6597	4.84618	1.92252	8.2192e-09	2.6174e-06
ENSG00000176046	NUPR1	10.5558	2.70688	1.91809	1.17739e-06	0.000137592
ENSG00000138670	RASGEF1B	8.66283	2.23377	1.91134	6.3924e-07	8.51998e-05
ENSG00000163082	SGPP2	1.31613	0.279222	1.90381	0.00194327	0.0334219
ENSG00000122641	INHBA	14.9397	3.9432	1.89651	3.16741e-09	1.34488e-06
ENSG00000050344	NFE2L3	13.023	3.44513	1.88819	2.85869e-07	4.7291e-05
ENSG00000081041	CXCL2	3.41003	0.797855	1.88159	7.76988e-05	0.00341146
ENSG00000125538	IL1B	68.6412	18.3659	1.88016	3.25975e-10	2.76818e-07
ENSG00000118503	TNFAIP3	199.799	54.4218	1.87264	5.48695e-12	1.32052e-08
ENSG00000214402	LCNL1	29.4859	8.03606	1.86054	8.81685e-06	0.000641766
ENSG00000112972	HMGCS1	121.749	33.3812	1.85412	1.24107e-10	1.1292e-07
ENSG00000214279	SCART1	5.69415	1.54314	1.81436	5.42889e-06	0.000454955
ENSG00000126217	MCF2L	5.82315	1.65323	1.79228	5.69865e-06	0.000468318
ENSG00000109084	TMEM97	38.4346	11.0401	1.79116	4.15711e-10	3.30958e-07
ENSG00000157827	FMNL2	8.16129	2.29624	1.77788	3.92174e-07	6.16731e-05
ENSG00000271503	CCL5	7.67144	2.20254	1.76855	1.66293e-05	0.00103329
ENSG00000134070	IRAK2	27.5478	8.07587	1.76838	1.30732e-08	3.7847e-06
ENSG00000115009	CCL20	2.41382	0.710426	1.75911	0.00201312	0.0343281
ENSG00000162772	ATF3	10.6666	3.09981	1.75138	6.48797e-07	8.51998e-05
ENSG00000145911	N4BP3	4.96282	1.40678	1.74133	1.14393e-05	0.000805049
ENSG00000147614	ATP6V0D2	0.8937	0.218847	1.74112	0.00279089	0.0430391
ENSG00000121769	FABP3	1.4348	0.400742	1.73063	0.00340573	0.0495231
ENSG00000125726	CD70	13.8517	4.18833	1.70045	5.61555e-06	0.000464844
ENSG00000160285	LSS	419.141	127.691	1.69546	4.55706e-10	3.41458e-07
ENSG00000128342	LIF	4.53111	1.33782	1.68617	5.96675e-07	8.17252e-05
ENSG00000136244	IL6	2.52045	0.719004	1.67873	0.000929319	0.0200299
ENSG00000198719	DLL1	1.1713	0.308365	1.67396	0.00198541	0.0339922
ENSG00000101017	CD40	9.206	2.8284	1.66854	7.97598e-07	9.676e-05
ENSG00000167552	TUBA1A	567.465	183.466	1.61256	1.77566e-09	9.83409e-07
ENSG00000197461	PDGFA	32.5124	10.6196	1.60365	1.41145e-08	3.9085e-06
ENSG00000137868	STRA6	2.15066	0.645102	1.58451	0.00256207	0.0406887
ENSG00000102755	FLT1	27.6944	9.33199	1.56916	2.01823e-08	5.15969e-06
ENSG00000166920	C15orf48	3.58134	1.12964	1.55908	0.0012157	0.0248964
ENSG00000139193	CD27	1.09975	0.305505	1.55245	0.00755421	0.082953
ENSG00000104856	RELB	92.7504	31.6459	1.54406	2.75078e-09	1.28218e-06
ENSG00000010438	PRSS3	2.44546	0.806433	1.53755	0.000512984	0.0129394
ENSG00000139053	PDE6H	4.12726	1.28317	1.53031	0.00057178	0.0140064
ENSG00000052802	MSMO1	237.38	79.4494	1.53029	2.44966e-07	4.21673e-05
ENSG00000115919	KYNU	5.44579	1.89264	1.52744	0.000176916	0.0061739
ENSG00000181045	SLC26A11	51.71	17.9007	1.52343	5.42561e-09	1.81872e-06
ENSG00000167508	MVD	231.325	80.8449	1.51152	9.37401e-10	6.28454e-07
ENSG00000149485	FADS1	463.529	163.826	1.50044	7.34359e-12	1.32052e-08
ENSG00000162493	PDPN	2.10869	0.716915	1.49383	0.000732351	0.0166219
ENSG00000137331	IER3	62.7547	22.3493	1.4905	3.70513e-09	1.47487e-06
ENSG00000198142	SOWAHC	15.6631	5.5907	1.46766	7.66891e-07	9.64332e-05
ENSG00000171345	KRT19	8.64667	3.1537	1.46245	0.000189491	0.0064076
ENSG00000130513	GDF15	2.65323	0.905848	1.45718	0.00072895	0.0166219
ENSG00000164684	ZNF704	3.4458	1.20355	1.43787	9.45518e-05	0.00381115
ENSG00000205560	CPT1B	1.49569	0.507966	1.41842	0.00727728	0.0808882
ENSG00000137501	SYTL2	3.3027	1.19365	1.41163	0.000473393	0.0122314
ENSG00000127585	FBXL16	0.989674	0.32684	1.40924	0.00842009	0.0890823
ENSG00000110799	VWF	0.874436	0.268554	1.40854	0.00470395	0.0606721
ENSG00000184792	OSBP2	1.59201	0.539968	1.39143	0.00504946	0.0631207
ENSG00000134324	LPIN1	44.2681	16.9081	1.3831	1.59598e-08	4.23534e-06
ENSG00000240053	LY6G5B	2.43996	0.885284	1.36156	0.00257458	0.0406887
ENSG00000186480	INSIG1	828.088	326.908	1.34037	8.4704e-11	8.29969e-08
ENSG00000146070	PLA2G7	8.8486	3.40114	1.32879	2.29585e-05	0.00133537
ENSG00000214530	STARD10	12.27	4.79076	1.32768	3.20719e-06	0.000304875
ENSG00000197405	C5AR1	15.3852	6.09603	1.32724	7.87333e-07	9.64332e-05
ENSG00000141527	CARD14	4.30475	1.77112	1.32632	0.00250182	0.0401362
ENSG00000136689	IL1RN	53.795	21.4762	1.32311	2.61916e-09	1.28218e-06
ENSG00000001630	CYP51A1	52.7197	21.1454	1.31395	5.38981e-09	1.81872e-06
ENSG00000166928	MS4A14	3.79839	1.47991	1.30316	0.00630249	0.0733831
ENSG00000186431	FCAR	2.47883	0.945659	1.28471	0.00141513	0.0273534
ENSG00000258315	C17orf49	3.32334	1.31726	1.28087	0.000259584	0.00798692
ENSG00000105327	BBC3	22.9634	9.34002	1.27923	3.17353e-06	0.000303943
ENSG00000108797	CNTNAP1	8.87817	3.62053	1.27206	6.8645e-05	0.00310162
ENSG00000088899	LZTS3	4.48088	1.87647	1.26907	0.000564509	0.0139085
ENSG00000110848	CD69	5.32299	2.09092	1.26112	9.46416e-05	0.00381115
ENSG00000128578	STRIP2	4.81971	1.93608	1.25707	0.000106072	0.00416883
ENSG00000164211	STARD4	51.1064	20.7064	1.25442	2.44166e-06	0.000244896
ENSG00000185245	GP1BA	16.2816	6.68779	1.25277	1.19591e-05	0.000832432
ENSG00000173110	HSPA6	16.6102	6.92644	1.25104	0.00182146	0.0322246
ENSG00000088280	ASAP3	5.13068	2.06178	1.24096	0.000732921	0.0166219
ENSG00000119508	NR4A3	13.3308	5.61358	1.23313	4.50498e-06	0.00039037
ENSG00000120437	ACAT2	145.143	61.4427	1.23173	7.85689e-08	1.64067e-05
ENSG00000070731	ST6GALNAC2	8.76121	3.66034	1.23153	7.94278e-05	0.00342967
ENSG00000162148	PPP1R32	2.56758	1.04793	1.23098	0.000751163	0.016816
ENSG00000119714	GPR68	69.6979	29.609	1.22654	2.02531e-08	5.15969e-06
ENSG00000057704	TMCC3	2.76297	1.13822	1.22115	0.00879847	0.0920912
ENSG00000099954	CECR2	8.16748	3.44513	1.21809	9.42895e-05	0.00381115
ENSG00000143344	RGL1	17.2066	7.35269	1.21716	1.43528e-06	0.000158979
ENSG00000109107	ALDOC	12.1719	5.16236	1.21555	3.42949e-06	0.000318868
ENSG00000184371	CSF1	21.3243	9.16175	1.20328	3.69318e-06	0.000328977
ENSG00000101210	EEF1A2	16.2617	7.03861	1.20135	8.32488e-06	0.000612961
ENSG00000110921	MVK	52.9904	22.802	1.19804	1.47358e-06	0.000160431
ENSG00000160752	FDPS	362.372	158.072	1.19637	1.67256e-09	9.6841e-07
ENSG00000134028	ADAMDEC1	5.80492	2.52729	1.19512	0.00149179	0.02829
ENSG00000179528	LBX2	2.2886	0.932132	1.19101	0.00290473	0.0441789
ENSG00000128346	C22orf23	4.59612	1.95169	1.18852	0.00074275	0.0167579
ENSG00000101955	SRPX	1.71757	0.703388	1.18461	0.00954138	0.0963823
ENSG00000115963	RND3	5.46987	2.32043	1.18231	0.000431603	0.0114776
ENSG00000132196	HSD17B7	13.938	5.99013	1.17891	0.000116185	0.00445772
ENSG00000067064	IDI1	141.885	61.4276	1.17231	7.76071e-07	9.64332e-05
ENSG00000105835	NAMPT	98.769	43.0382	1.17011	3.34263e-07	5.38968e-05
ENSG00000108691	CCL2	3.55519	1.50619	1.16891	0.00257334	0.0406887
ENSG00000100906	NFKBIA	200.591	89.3181	1.166	1.05454e-09	6.59404e-07
ENSG00000011021	CLCN6	63.721	28.5394	1.15468	2.77358e-07	4.64867e-05
ENSG00000130956	HABP4	3.89231	1.69589	1.15449	0.000240036	0.00754601
ENSG00000204099	NEU4	1.67594	0.666437	1.15429	0.0072603	0.0808047
ENSG00000140479	PCSK6	6.87234	3.07221	1.15259	0.00028499	0.00854166
ENSG00000215910	C1orf167	13.7357	6.13793	1.15161	7.77747e-06	0.000582761
ENSG00000090339	ICAM1	74.0897	33.1548	1.15136	1.6317e-07	3.01226e-05
ENSG00000147155	EBP	100.039	45.0381	1.14885	4.30405e-09	1.6125e-06
ENSG00000136040	PLXNC1	18.3982	8.22885	1.14837	4.87309e-07	6.89704e-05
ENSG00000010278	CD9	96.3614	43.1338	1.14464	7.64391e-08	1.6228e-05
ENSG00000132481	TRIM47	16.734	7.41878	1.13878	1.90068e-05	0.00114744
ENSG00000134824	FADS2	998.144	451.418	1.12917	5.82869e-08	1.30256e-05
ENSG00000204103	MAFB	51.1431	23.3771	1.12333	3.83827e-08	9.05405e-06
ENSG00000160973	FOXH1	2.94942	1.2483	1.11971	0.00437185	0.0579486
ENSG00000108465	CDK5RAP3	9.61605	4.16622	1.11843	0.00461429	0.0599763
ENSG00000100100	PIK3IP1	56.4403	25.9664	1.117	2.99832e-08	7.20615e-06
ENSG00000161647	MPP3	12.6281	5.76347	1.11523	9.90191e-05	0.0039293
ENSG00000166927	MS4A7	21.6549	9.88416	1.11304	7.00528e-06	0.00053634
ENSG00000109321	AREG	4.14515	1.84865	1.10567	0.000464697	0.012077
ENSG00000125657	TNFSF9	43.5849	20.321	1.09825	2.16572e-07	3.77903e-05
ENSG00000160013	PTGIR	15.5462	7.19708	1.09822	6.83721e-05	0.00310162
ENSG00000175040	CHST2	29.4463	13.6632	1.09593	1.34045e-06	0.000151534
ENSG00000031081	ARHGAP31	121.247	56.6984	1.09102	3.18837e-07	5.20685e-05
ENSG00000139211	AMIGO2	1.63398	0.703388	1.08413	0.00742983	0.0820366
ENSG00000131737	KRT34	2.74233	1.2405	1.07689	0.00268365	0.0420472
ENSG00000114670	NEK11	4.31645	2.04198	1.0621	0.00117214	0.0242784
ENSG00000105928	GSDME	5.6171	2.65431	1.061	0.000291815	0.00862445
ENSG00000165617	DACT1	4.17025	1.93322	1.06067	0.00473054	0.0608082
ENSG00000144802	NFKBIZ	35.264	16.8056	1.05791	1.20538e-06	0.000139582
ENSG00000100985	MMP9	27.7288	13.2072	1.0571	1.45224e-06	0.000159471
ENSG00000172893	DHCR7	344.271	164.588	1.05561	2.97063e-08	7.20615e-06
ENSG00000204520	MICA	31.3758	15.0478	1.05459	2.21887e-06	0.000224317
ENSG00000180611	MB21D2	18.1385	8.69491	1.05017	1.31768e-05	0.000869669
ENSG00000114554	PLXNA1	29.3782	13.9088	1.04922	0.000155655	0.00554743
ENSG00000167711	SERPINF2	2.87305	1.36488	1.04461	0.0034894	0.0500541
ENSG00000204580	DDR1	3.17336	1.49343	1.03854	0.00208951	0.0352066
ENSG00000187801	ZFP69B	1.97763	0.919375	1.03204	0.00415409	0.0561133
ENSG00000113161	HMGCR	357.554	174.262	1.03169	1.20317e-08	3.56419e-06
ENSG00000143878	RHOB	78.3201	38.3373	1.02548	1.39792e-07	2.69798e-05
ENSG00000170458	CD14	8.72062	4.23803	1.02359	0.00022535	0.00719426
ENSG00000270629	NBPF14	5.50048	2.6928	1.01086	0.00463987	0.0601861
ENSG00000143333	RGS16	7.47605	3.67673	1.00414	0.00269871	0.0421339
ENSG00000104549	SQLE	385.595	192.564	1.00181	2.65877e-09	1.28218e-06
ENSG00000169174	PCSK9	0.9023	0.152753	1.95537	0.0184222	0.141961
ENSG00000167550	RHEBL1	1.8906	0.549865	1.74472	0.0117019	0.110744
ENSG00000196436	NPIPB15	0.916403	0.239411	1.69614	0.0121096	0.112757
ENSG00000145362	ANK2	1.07017	0.328929	1.47385	0.0227239	0.161844
ENSG00000187726	DNAJB13	0.673886	0.197512	1.31358	0.0424752	0.227427
ENSG00000133019	CHRM3	0.783622	0.252938	1.30133	0.021527	0.156782
ENSG00000101670	LIPG	1.61093	0.615959	1.27944	0.0400037	0.220687
ENSG00000012124	CD22	1.65462	0.650821	1.23633	0.042102	0.22611
ENSG00000109063	MYH3	2.94116	1.34717	1.21375	0.0277119	0.178822
ENSG00000261794	GOLGA8H	1.10147	0.424166	1.1986	0.0571736	0.267381
ENSG00000175264	CHST1	1.74405	0.687772	1.18624	0.0217492	0.157679
ENSG00000105697	HAMP	0.965251	0.434064	1.17512	0.0418617	0.225569
ENSG00000171160	MORN4	0.991395	0.40855	1.1608	0.0378222	0.213934
ENSG00000197587	DMBX1	1.62538	0.676334	1.15322	0.0717252	0.299512
ENSG00000090104	RGS1	1.28104	0.518633	1.1531	0.0308062	0.190675
ENSG00000145335	SNCA	1.45579	0.618819	1.11841	0.0110817	0.107008
ENSG00000102878	HSF4	1.52906	0.65577	1.1098	0.0190326	0.144912
ENSG00000101333	PLCB4	0.667005	0.266465	1.10761	0.193104	0.489106
ENSG00000240694	PNMA2	1.18678	0.500157	1.10189	0.0317377	0.19399
ENSG00000157703	SVOPL	1.55864	0.687772	1.10024	0.0118268	0.111262
ENSG00000164949	GEM	1.07877	0.45045	1.09652	0.0363092	0.209468
ENSG00000154263	ABCA10	0.856893	0.331789	1.09631	0.0351172	0.205561
ENSG00000100288	CHKB	1.49225	0.65291	1.08474	0.0156291	0.130074
ENSG00000144130	NT5DC4	0.993115	0.413499	1.08107	0.0123446	0.114012
ENSG00000168398	BDKRB2	0.869276	0.360932	1.07969	0.0587378	0.270728
ENSG00000123612	ACVR1C	1.08909	0.473874	1.05957	0.0251225	0.170763
ENSG00000100344	PNPLA3	1.52562	0.706247	1.04641	0.0377626	0.213692
ENSG00000164690	SHH	1.64602	0.77652	1.04267	0.0195303	0.147344
ENSG00000154118	JPH3	1.08737	0.508736	1.03256	0.0434438	0.230518
ENSG00000134571	MYBPC3	1.00894	0.44759	1.03016	0.0440096	0.232323
ENSG00000235961	PNMA6A	1.67732	0.802803	1.02751	0.0257941	0.172925
ENSG00000113555	PCDH12	0.864115	0.36874	1.01606	0.0494407	0.246971
ENSG00000223573	TINCR	1.01066	0.500928	1.00999	0.0893912	0.337897
ENSG00000112599	GUCA1B	1.00722	0.471785	1.00098	0.0625537	0.279712
ENSG00000172425	TTC36	0.623318	0.255798	0.999578	0.136087	0.413225
ENSG00000010379	SLC6A13	1.85895	0.910797	0.999178	0.0121438	0.112913
ENSG00000140379	BCL2A1	6.78944	3.32856	0.997792	0.000456752	0.0119468
ENSG00000106571	GLI3	1.3808	0.668526	0.997383	0.033921	0.202186
ENSG00000184227	ACOT1	1.55726	0.69558	0.997063	0.121535	0.392193
ENSG00000121858	TNFSF10	183.816	89.7139	0.994091	9.06615e-06	0.000656163
ENSG00000006704	GTF2IRD1	13.2263	6.6173	0.990806	7.60643e-05	0.00336458
ENSG00000198939	ZFP2	0.572751	0.295608	0.989397	0.305969	0.610935
ENSG00000215529	EFCAB8	0.95493	0.445501	0.989307	0.0805037	0.319556
ENSG00000168679	SLC16A4	1.12418	0.535019	0.989223	0.134916	0.411702
ENSG00000204305	AGER	6.21703	3.06286	0.988954	0.00300544	0.0450923
ENSG00000101004	NINL	1.31062	0.65654	0.987237	0.168991	0.461804
ENSG00000164120	HPGD	2.54626	1.17726	0.987049	0.0122032	0.113379
ENSG00000151012	SLC7A11	53.7472	27.0902	0.986427	4.51743e-07	6.76977e-05
ENSG00000059804	SLC2A3	348.276	175.938	0.984911	5.11974e-09	1.81154e-06
ENSG00000131069	ACSS2	178.053	89.9015	0.984024	1.34465e-08	3.80627e-06
ENSG00000173930	SLCO4C1	17.0161	8.54216	0.982261	7.73941e-05	0.00341123
ENSG00000008735	MAPK8IP2	0.930506	0.427026	0.980453	0.0861483	0.331528
ENSG00000136999	CCN3	2.9501	1.5239	0.976704	0.0551732	0.261847
ENSG00000091622	PITPNM3	1.58719	0.595394	0.973691	0.0947672	0.346244
ENSG00000171115	GIMAP8	6.09009	3.09849	0.97197	0.00302868	0.0453342
ENSG00000128602	SMO	1.00894	0.473874	0.971894	0.0229622	0.162623
ENSG00000178726	THBD	13.6796	6.68988	0.968238	0.000440114	0.0116501
ENSG00000167851	CD300A	104.474	53.4357	0.967552	9.61992e-08	1.91467e-05
ENSG00000139428	MMAB	29.2365	14.9669	0.96179	3.28272e-06	0.000308985
ENSG00000184786	DYNLT2	0.670104	0.318262	0.961536	0.163476	0.454464
ENSG00000104936	DMPK	8.10797	4.12146	0.960876	0.000365956	0.010336
ENSG00000121797	CCRL2	11.8985	6.07755	0.959416	8.31056e-05	0.00349373
ENSG00000105643	ARRDC2	69.1238	35.467	0.959191	1.03109e-07	2.02062e-05
ENSG00000073756	PTGS2	12.9655	6.71276	0.950204	0.000206425	0.00685232
ENSG00000197380	DACT3	6.19845	3.1581	0.948658	0.000810685	0.017928
ENSG00000169246	NPIPB3	1.34571	0.647962	0.946949	0.106464	0.367122
ENSG00000204681	GABBR1	5.96419	3.0501	0.943682	0.00290754	0.0441789
ENSG00000250067	YJEFN3	2.25317	1.10336	0.942653	0.0419755	0.225986
ENSG00000124145	SDC4	153.786	79.964	0.941651	1.58301e-08	4.23534e-06
ENSG00000149289	ZC3H12C	20.9087	10.8691	0.940717	7.03162e-06	0.00053634
ENSG00000118785	SPP1	5.1675	2.56919	0.938284	0.00595432	0.0706497
ENSG00000049246	PER3	1.22703	0.592535	0.937838	0.0892926	0.337863
ENSG00000124466	LYPD3	1.71207	0.847562	0.936974	0.0986935	0.35448
ENSG00000169314	C22orf15	1.05951	0.510825	0.934376	0.0584351	0.270068
ENSG00000099282	TSPAN15	2.07704	1.06355	0.93424	0.108651	0.370351
ENSG00000171462	DLK2	1.43136	0.724723	0.933006	0.0720067	0.300194
ENSG00000105717	PBX4	3.75299	1.9738	0.932125	0.0255969	0.172241
ENSG00000106236	NPTX2	2.29376	1.14812	0.931293	0.00990991	0.0984653
ENSG00000148154	UGCG	56.3217	29.3053	0.930228	1.42816e-06	0.000158979
ENSG00000105767	CADM4	4.42309	2.30273	0.929034	0.00395408	0.0542748
ENSG00000254505	CHMP4A	1.36669	0.687772	0.927884	0.0255505	0.172188
ENSG00000125845	BMP2	0.982794	0.473874	0.926843	0.0707364	0.297033
ENSG00000122515	ZMIZ2	190.716	99.9416	0.924748	1.56249e-06	0.000166038
ENSG00000130396	AFDN	4.61882	2.37586	0.924105	0.00858353	0.0904359
ENSG00000278677	H2AC17	1.06811	0.503017	0.921823	0.0480239	0.2443
ENSG00000278599	TBC1D3E	1.50636	0.753096	0.9214	0.156973	0.444536
ENSG00000171522	PTGER4	61.2879	32.4372	0.919968	6.43475e-07	8.51998e-05
ENSG00000168477	TNXB	1.14	0.582638	0.919251	0.0928004	0.34385
ENSG00000147872	PLIN2	845.824	448.076	0.915674	5.36463e-08	1.22026e-05
ENSG00000165555	NOXRED1	2.55692	1.30945	0.912045	0.00890314	0.092432
ENSG00000197355	UAP1L1	114.656	61.1446	0.910603	2.68305e-06	0.000267006
ENSG00000058335	RASGRF1	4.00755	2.09092	0.909735	0.00584398	0.0696357
ENSG00000173391	OLR1	1.67732	0.848333	0.909717	0.0203469	0.151036
ENSG00000184060	ADAP2	2.70036	1.46011	0.908027	0.0159184	0.131412
ENSG00000120875	DUSP4	3.9243	2.00426	0.907092	0.0170647	0.137315
ENSG00000171621	SPSB1	3.6952	2.01625	0.905987	0.00684189	0.0778838
ENSG00000150672	DLG2	1.10113	0.549865	0.905063	0.168064	0.460403
ENSG00000147883	CDKN2B	4.93495	2.59262	0.902516	0.00153908	0.0286303
ENSG00000173080	RXFP4	1.07017	0.505876	0.90237	0.189488	0.485539
ENSG00000160179	ABCG1	4.29925	2.26292	0.901375	0.0139284	0.122867
ENSG00000188042	ARL4C	79.4577	42.271	0.901183	4.67964e-07	6.84e-05
ENSG00000123358	NR4A1	6.86236	3.56016	0.899653	0.00194104	0.0334219
ENSG00000184347	SLIT3	6.08871	3.2177	0.898136	0.00479148	0.0612789
ENSG00000204577	LILRB3	6.48328	3.41027	0.89603	0.00130175	0.0259114
ENSG00000167371	PRRT2	3.15753	1.69018	0.892881	0.024563	0.168542
ENSG00000203772	SPRN	1.14516	0.579778	0.892544	0.0390158	0.217784
ENSG00000156345	CDK20	1.00378	0.484541	0.891762	0.0924427	0.343619
ENSG00000170500	LONRF2	0.794285	0.419218	0.890002	0.0916272	0.342666
ENSG00000170522	ELOVL6	8.98722	4.81132	0.888299	0.000355195	0.0101446
ENSG00000159753	CARMIL2	1.46129	0.705477	0.888069	0.0740041	0.304446
ENSG00000148600	CDHR1	1.3808	0.692721	0.887857	0.128739	0.401932
ENSG00000143674	MAP3K21	5.63636	3.04361	0.886639	0.00224392	0.0371208
ENSG00000143630	HCN3	3.66733	1.99282	0.886484	0.014456	0.125495
ENSG00000169242	EFNA1	1.95148	1.01384	0.885999	0.0368702	0.211404
ENSG00000174669	SLC29A2	12.4784	6.73046	0.884339	0.000242456	0.0075696
ENSG00000171766	GATM	1.3003	0.65577	0.881323	0.0408143	0.223034
ENSG00000174951	FUT1	4.94699	2.70633	0.880351	0.00633117	0.0735825
ENSG00000165810	BTNL9	1.29136	0.606062	0.875512	0.111355	0.375193
ENSG00000133121	STARD13	9.12207	4.95	0.875059	0.000410028	0.011184
ENSG00000175984	DENND2C	1.05607	0.53216	0.874694	0.166988	0.459387
ENSG00000163874	ZC3H12A	31.1419	17.0087	0.874307	6.82562e-05	0.00310162
ENSG00000141485	SLC13A5	3.89643	2.0433	0.871655	0.0176196	0.139081
ENSG00000170469	SPATA24	2.83486	1.53896	0.871318	0.00887843	0.0923966
ENSG00000172247	C1QTNF4	0.806325	0.437693	0.870784	0.183017	0.477034
ENSG00000095059	DHPS	3.5889	1.91969	0.869965	0.0333734	0.200155
ENSG00000181523	SGSH	109.501	59.9567	0.868396	6.05126e-06	0.000487854
ENSG00000130164	LDLR	699.147	380.904	0.866058	6.80158e-07	8.75136e-05
ENSG00000108947	EFNB3	3.23631	1.72504	0.865396	0.00715337	0.0801403
ENSG00000170412	GPRC5C	109.244	59.6522	0.862217	3.86379e-06	0.000341785
ENSG00000232810	TNF	54.2866	29.8222	0.861648	1.22852e-06	0.000140981
ENSG00000163993	S100P	52.5143	28.5699	0.86132	2.606e-05	0.00145015
ENSG00000149557	FEZ1	3.31302	1.84788	0.861116	0.0155927	0.129987
ENSG00000116514	RNF19B	179.416	98.6167	0.858431	1.80386e-07	3.22204e-05
ENSG00000136379	ABHD17C	27.9661	15.3151	0.856847	2.67946e-05	0.00146485
ENSG00000135047	CTSL	12.7574	7.04741	0.856347	0.00151482	0.0284746
ENSG00000185650	ZFP36L1	35.4546	19.5866	0.853631	1.76842e-06	0.000186166
ENSG00000042980	ADAM28	8.26999	4.58698	0.852023	0.000509351	0.0129056
ENSG00000111674	ENO2	22.584	12.4484	0.851901	1.2964e-05	0.000864566
ENSG00000135069	PSAT1	24.3906	13.4844	0.84986	0.000123762	0.00465037
ENSG00000142606	MMEL1	5.4881	3.01392	0.849018	0.00146434	0.0280492
ENSG00000198814	GK	48.17	26.1186	0.847298	5.67216e-05	0.002676
ENSG00000161791	FMNL3	76.3408	42.247	0.843338	3.09577e-06	0.000301023
ENSG00000204386	NEU1	309.09	172.212	0.842129	9.21693e-08	1.86358e-05
ENSG00000269713	NBPF9	4.66905	2.55984	0.841838	0.00259743	0.0409482
ENSG00000067082	KLF6	400.169	223.532	0.83921	5.00186e-08	1.15843e-05
ENSG00000170989	S1PR1	2.33057	1.21421	0.83882	0.012477	0.114504
ENSG00000145545	SRD5A1	12.659	7.01309	0.837478	0.000121323	0.00458581
ENSG00000166532	RIMKLB	10.9143	6.06326	0.836208	0.000214537	0.00698918
ENSG00000160050	CCDC28B	8.82623	4.85894	0.833525	0.00117407	0.0242784
ENSG00000167702	KIFC2	50.2887	28.2312	0.833004	0.000446349	0.0117714
ENSG00000106992	AK1	1.18162	0.618819	0.83255	0.0984321	0.354036
ENSG00000047634	SCML1	1.21637	0.608151	0.831752	0.10604	0.366452
ENSG00000178773	CPNE7	1.29686	0.697669	0.83088	0.029684	0.186816
ENSG00000256188	TAS2R30	0.649462	0.385126	0.830175	0.281121	0.588871
ENSG00000147383	NSDHL	73.486	41.2536	0.828583	4.76518e-07	6.84e-05
ENSG00000057657	PRDM1	4.7093	2.62022	0.826779	0.0141615	0.123893
ENSG00000103269	RHBDL1	1.48331	0.711196	0.825793	0.081075	0.320603
ENSG00000054654	SYNE2	1.26728	0.687772	0.823908	0.0530854	0.256834
ENSG00000182324	KCNJ14	1.36841	0.742428	0.82277	0.0800246	0.318647
ENSG00000115165	CYTIP	27.9647	15.7777	0.822292	3.02139e-06	0.00029605
ENSG00000123685	BATF3	0.89714	0.466066	0.821191	0.103993	0.36227
ENSG00000161010	MRNIP	109.438	61.751	0.821112	1.28297e-05	0.000860129
ENSG00000103021	CCDC113	1.05607	0.590446	0.820233	0.0988739	0.354539
ENSG00000161664	ASB16	2.71102	1.49135	0.819839	0.0122879	0.113835
ENSG00000196867	ZFP28	10.5624	5.94537	0.817949	0.000402719	0.0110557
ENSG00000079459	FDFT1	572.35	322.831	0.816174	1.51477e-06	0.000163518
ENSG00000159674	SPON2	48.1569	27.2326	0.814913	5.92135e-06	0.000480422
ENSG00000131981	LGALS3	154.702	86.8701	0.814693	1.24171e-05	0.000850368
ENSG00000052795	FNIP2	38.6626	21.9021	0.812974	6.69892e-06	0.00052031
ENSG00000160062	ZBTB8A	2.82248	1.56448	0.812361	0.0161039	0.132201
ENSG00000135929	CYP27A1	11.648	6.58684	0.811448	0.000596623	0.0145311
ENSG00000067191	CACNB1	5.68211	3.16019	0.80805	0.00260888	0.0410778
ENSG00000170873	MTSS1	5.18607	2.93221	0.807917	0.00474648	0.0608256
ENSG00000258102	MAP1LC3B2	1.64258	1.00186	0.807161	0.0939526	0.344989
ENSG00000174527	MYO1H	0.722733	0.371599	0.805875	0.245582	0.553496
ENSG00000115267	IFIH1	40.9905	23.4104	0.805091	1.49461e-05	0.00095192
ENSG00000127528	KLF2	42.8632	24.5281	0.802573	4.536e-06	0.000390402
ENSG00000156711	MAPK13	4.05501	2.33473	0.800603	0.0401394	0.221149
ENSG00000146966	DENND2A	1.57791	0.863949	0.800288	0.0829176	0.324089
ENSG00000159374	M1AP	3.16097	1.77552	0.799694	0.0181159	0.140761
ENSG00000100024	UPB1	0.673886	0.345316	0.798858	0.216379	0.51846
ENSG00000167604	NFKBID	22.1144	12.6451	0.798505	7.83853e-05	0.00341251
ENSG00000197329	PELI1	50.6836	29.0844	0.79569	1.34427e-06	0.000151534
ENSG00000182685	BRICD5	6.70378	3.77615	0.795528	0.00286325	0.0438366
ENSG00000126353	CCR7	0.783622	0.402831	0.793234	0.235002	0.542345
ENSG00000061656	SPAG4	4.22908	2.42139	0.792533	0.0126733	0.11564
ENSG00000164411	GJB7	0.717573	0.392934	0.792238	0.236946	0.544073
ENSG00000241370	RPP21	0.966971	0.524352	0.79199	0.0819244	0.322582
ENSG00000177000	MTHFR	143.135	81.3976	0.791605	2.35391e-05	0.00135064
ENSG00000186522	SEPTIN10	9.67143	5.73169	0.789304	0.00375636	0.0525231
ENSG00000114698	PLSCR4	0.768141	0.426255	0.788663	0.157715	0.445449
ENSG00000155659	VSIG4	3.16957	1.78046	0.784798	0.0276076	0.178288
ENSG00000140961	OSGIN1	13.1007	7.52183	0.783935	0.000113607	0.00439628
ENSG00000136002	ARHGEF4	0.625038	0.294838	0.783878	0.199964	0.497779
ENSG00000263956	NBPF11	4.1159	2.38444	0.780693	0.0170609	0.137315
ENSG00000164440	TXLNB	2.49569	1.36411	0.77916	0.0423594	0.226903
ENSG00000183979	NPB	14.8011	8.5349	0.778993	0.000485421	0.0124412
ENSG00000103811	CTSH	256.28	149.089	0.77705	4.77909e-07	6.84e-05
ENSG00000120306	CYSTM1	19.0608	10.9664	0.775414	0.000198111	0.00662345
ENSG00000203778	FAM229B	0.83763	0.427026	0.773705	0.159495	0.448984
ENSG00000122644	ARL4A	38.8945	22.3701	0.772914	8.1577e-05	0.00347211
ENSG00000160213	CSTB	228.589	133.217	0.772688	6.67954e-07	8.68204e-05
ENSG00000072310	SREBF1	202.846	117.302	0.772478	5.72195e-05	0.00268836
ENSG00000169710	FASN	3603.91	2026.92	0.772171	0.000901599	0.0196107
ENSG00000116985	BMP8B	2.75643	1.55172	0.771559	0.0148452	0.127511
ENSG00000142173	COL6A2	214.521	123.816	0.769705	0.00511306	0.0637653
ENSG00000167799	NUDT8	3.22736	1.85437	0.768211	0.0184732	0.142225
ENSG00000188290	HES4	2.66562	1.50124	0.767962	0.0277417	0.178884
ENSG00000115257	PCSK4	5.99928	3.55158	0.767744	0.00689991	0.0784041
ENSG00000163958	ZDHHC19	0.839692	0.482452	0.766698	0.0984999	0.354036
ENSG00000075340	ADD2	1.02648	0.547776	0.76568	0.113145	0.377982
ENSG00000216490	IFI30	2.11385	1.21993	0.765219	0.049398	0.246951
ENSG00000185633	NDUFA4L2	1.45407	0.847562	0.763707	0.0611136	0.276874
ENSG00000268043	NBPF12	11.2081	6.55561	0.763585	0.0513066	0.252215
ENSG00000078098	FAP	1.84141	1.05651	0.757222	0.110267	0.372864
ENSG00000169750	RAC3	38.5698	22.7804	0.756576	3.92547e-05	0.00195323
ENSG00000185291	IL3RA	105.66	62.4901	0.756527	5.12152e-07	7.16901e-05
ENSG00000198960	ARMCX6	17.1079	9.97654	0.756101	0.000214513	0.00698918
ENSG00000158270	COLEC12	2.20088	1.26469	0.755992	0.0677257	0.290638
ENSG00000089091	DZANK1	1.70175	0.964134	0.754114	0.0663537	0.288241
ENSG00000136052	SLC41A2	3.64463	2.16064	0.754079	0.0112369	0.108027
ENSG00000147488	ST18	1.58651	0.914427	0.753647	0.118224	0.387129
ENSG00000087074	PPP1R15A	192.676	114.566	0.753188	5.34946e-07	7.40668e-05
ENSG00000165169	DYNLT3	12.217	7.10283	0.751784	0.00276399	0.0427797
ENSG00000110025	SNX15	1.25146	0.703388	0.751526	0.206368	0.50705
ENSG00000165029	ABCA1	416.66	244.147	0.751473	2.16037e-05	0.00126233
ENSG00000142102	PGGHG	31.2386	18.4566	0.751037	0.00373381	0.0523227
ENSG00000236383	CCDC200	2.54522	1.44087	0.750637	0.021557	0.15691
ENSG00000122859	NEUROG3	1.36359	0.677104	0.750393	0.124178	0.395643
ENSG00000139116	KIF21A	0.885099	0.468925	0.750057	0.116726	0.384308
ENSG00000072694	FCGR2B	8.95626	5.31093	0.749415	0.00100239	0.0212152
ENSG00000136560	TANK	85.9345	49.97	0.749013	0.00022392	0.00716658
ENSG00000109099	PMP22	55.3764	32.8738	0.74448	0.000260608	0.00799911
ENSG00000168026	TTC21A	2.09975	1.23478	0.741018	0.0602775	0.275203
ENSG00000079215	SLC1A3	11.4884	6.82988	0.738996	0.000173216	0.00607831
ENSG00000140285	FGF7	1.05951	0.600343	0.738186	0.134622	0.411182
ENSG00000185155	MIXL1	1.29686	0.73748	0.736795	0.0866527	0.332665
ENSG00000169026	SLC49A3	1.84863	1.08983	0.736664	0.0672836	0.289938
ENSG00000080709	KCNN2	1.01066	0.608921	0.736459	0.108337	0.369774
ENSG00000121716	PILRB	12.9549	7.78489	0.736454	0.0123665	0.114012
ENSG00000082512	TRAF5	1.87305	1.07708	0.736185	0.0930736	0.343915
ENSG00000162654	GBP4	2.5865	1.53116	0.735949	0.065858	0.287097
ENSG00000181350	LRRC75A	40.8983	24.1492	0.735942	0.000418965	0.0112828
ENSG00000131480	AOC2	0.694869	0.342456	0.734719	0.151387	0.435376
ENSG00000184916	JAG2	5.83691	3.48912	0.733035	0.0410837	0.223472
ENSG00000184384	MAML2	12.3549	7.38546	0.732842	0.000500335	0.0127405
ENSG00000121594	CD80	1.1259	0.637294	0.732189	0.124572	0.396458
ENSG00000152503	TRIM36	13.8534	8.2757	0.732003	0.000460391	0.0120157
ENSG00000271425	NBPF10	8.73163	5.18006	0.730419	0.011046	0.106755
ENSG00000107338	SHB	11.0357	6.56913	0.729958	0.000479336	0.0123349
ENSG00000159164	SV2A	3.70208	2.19968	0.729048	0.0281937	0.180661
ENSG00000157514	TSC22D3	262.929	158.466	0.72846	6.0438e-07	8.18999e-05
ENSG00000174327	SLC16A13	14.6329	8.79356	0.72784	0.000362742	0.010268
ENSG00000173559	NABP1	103.354	62.159	0.726744	3.12887e-05	0.00164611
ENSG00000116133	DHCR24	999.501	602.414	0.726142	3.52946e-06	0.000324592
ENSG00000164171	ITGA2	2.4176	1.44659	0.725813	0.0779437	0.313201
ENSG00000260428	SCX	6.82315	4.11233	0.724558	0.0507833	0.251023
ENSG00000204219	TCEA3	3.37425	1.99359	0.723549	0.0123776	0.114012
ENSG00000104763	ASAH1	380.282	227.668	0.72328	1.39814e-05	0.000899468
ENSG00000172236	TPSAB1	32.973	19.9573	0.722314	3.14801e-05	0.00164611
ENSG00000131370	SH3BP5	80.2699	48.4775	0.721852	1.83104e-06	0.000191179
ENSG00000102230	PCYT1B	0.722733	0.387215	0.72035	0.189113	0.484984
ENSG00000168421	RHOH	64.9171	39.2597	0.71881	1.44569e-05	0.000925387
ENSG00000134830	C5AR2	2.49603	1.49552	0.718781	0.0167339	0.135553
ENSG00000197935	ZNF311	1.29514	0.753096	0.717713	0.1156	0.382297
ENSG00000244682	FCGR2C	10.6305	6.4221	0.71665	0.000863118	0.0189559
ENSG00000215644	GCGR	4.94321	2.98478	0.716324	0.008015	0.0858664
ENSG00000143387	CTSK	3.28687	1.9595	0.715374	0.021599	0.15693
ENSG00000072042	RDH11	84.2225	50.4604	0.715356	8.34352e-05	0.00349605
ENSG00000141391	PRELID3A	1.90264	1.12184	0.715298	0.0351381	0.205561
ENSG00000115295	CLIP4	1.57447	0.963364	0.713756	0.160471	0.450239
ENSG00000196557	CACNA1H	7.86785	4.68694	0.713344	0.0221378	0.159579
ENSG00000178860	MSC	7.55826	4.57554	0.71092	0.00182076	0.0322246
ENSG00000163568	AIM2	1.21465	0.698439	0.710846	0.130378	0.403229
ENSG00000130066	SAT1	143.113	86.1497	0.709956	5.88346e-05	0.00274518
ENSG00000103742	IGDCC4	26.6809	16.0318	0.70871	0.00128549	0.0258973
ENSG00000119655	NPC2	214.149	130.561	0.708055	4.838e-06	0.000410843
ENSG00000162734	PEA15	117.723	72.1576	0.706579	3.64932e-06	0.00032736
ENSG00000140538	NTRK3	1.71895	0.948518	0.705433	0.102901	0.360108
ENSG00000177606	JUN	226.293	138.586	0.705415	4.62399e-07	6.84e-05
ENSG00000221955	SLC12A8	2.4262	1.4622	0.705215	0.024975	0.170307
ENSG00000155324	GRAMD2B	7.21702	4.34603	0.703029	0.00441648	0.058358
ENSG00000197599	CCDC154	3.45578	2.06463	0.701972	0.164668	0.456086
ENSG00000171223	JUNB	235.547	144.847	0.701511	6.92556e-07	8.82178e-05
ENSG00000175899	A2M	1.29892	0.700529	0.701133	0.215078	0.516962
ENSG00000069812	HES2	1.08599	0.547776	0.700989	0.26009	0.568565
ENSG00000183762	KREMEN1	15.1186	9.21355	0.700337	0.000328572	0.00946104
ENSG00000100167	SEPTIN3	0.885099	0.556354	0.6997	0.215128	0.516962
ENSG00000137070	IL11RA	9.44473	5.81164	0.698328	0.0230902	0.162925
ENSG00000168389	MFSD2A	39.4136	24.3947	0.697331	2.60703e-05	0.00145015
ENSG00000125898	FAM110A	15.5376	9.49695	0.696064	0.000253794	0.00786575
ENSG00000151276	MAGI1	0.832469	0.48949	0.694725	0.241804	0.549037
ENSG00000073670	ADAM11	0.987954	0.639383	0.694357	0.241483	0.548699
ENSG00000102760	RGCC	17.4739	10.7624	0.69422	0.000186524	0.00639129
ENSG00000155760	FZD7	10.8596	6.62302	0.693428	0.00191403	0.0331799
ENSG00000137393	RNF144B	1.09597	0.664348	0.691824	0.20141	0.498921
ENSG00000171729	TMEM51	13.476	8.26866	0.691551	0.000693861	0.0160991
ENSG00000259207	ITGB3	2.13139	1.27459	0.69148	0.0192775	0.146131
ENSG00000150991	UBC	1186.95	732.884	0.691177	3.54856e-06	0.000324592
ENSG00000107736	CDH23	1.11558	0.642243	0.690692	0.15397	0.439485
ENSG00000104998	IL27RA	41.7056	25.6705	0.690451	3.33379e-05	0.0017333
ENSG00000146232	NFKBIE	83.9661	51.905	0.689818	1.62308e-05	0.00101424
ENSG00000159433	STARD9	27.9534	17.0276	0.689543	0.0047308	0.0608082
ENSG00000142156	COL6A1	393.379	240.202	0.689406	0.00105304	0.0221713
ENSG00000125144	MT1G	4.4857	2.79068	0.689403	0.0336474	0.201127
ENSG00000126562	WNK4	0.722733	0.410639	0.689055	0.232296	0.538585
ENSG00000213398	LCAT	2.98863	1.78618	0.688609	0.0346856	0.204586
ENSG00000102554	KLF5	1.02132	0.590446	0.688284	0.160424	0.450205
ENSG00000163463	KRTCAP2	5.32333	3.23409	0.687946	0.0123702	0.114012
ENSG00000173991	TCAP	0.598895	0.300557	0.687576	0.363037	0.66138
ENSG00000102886	GDPD3	1.12039	0.634435	0.686387	0.269957	0.57863
ENSG00000155368	DBI	229.66	140.588	0.685189	0.000521517	0.0131005
ENSG00000123700	KCNJ2	16.8609	10.4384	0.68462	0.000238495	0.00751969
ENSG00000183397	TEKTIP1	4.97658	3.07716	0.684409	0.0558544	0.263638
ENSG00000117090	SLAMF1	4.37046	2.70402	0.684061	0.0103642	0.101553
ENSG00000004975	DVL2	95.1315	59.0005	0.683969	6.41375e-06	0.000510569
ENSG00000158486	DNAH3	1.05262	0.611011	0.681673	0.171329	0.464537
ENSG00000106258	CYP3A5	1.85035	1.13041	0.68135	0.0743664	0.305278
ENSG00000083750	RRAGB	8.19088	5.01818	0.680235	0.00763512	0.083196
ENSG00000162194	LBHD1	15.5723	9.6596	0.677272	0.00050962	0.0129056
ENSG00000145757	SPATA9	0.832469	0.49026	0.676458	0.244332	0.552021
ENSG00000131871	SELENOS	65.4527	40.9164	0.67602	6.45326e-06	0.000510569
ENSG00000167995	BEST1	530.712	332.149	0.67541	1.35613e-05	0.000876875
ENSG00000173212	MAB21L3	1.52562	0.951378	0.674412	0.0660016	0.28733
ENSG00000160326	SLC2A6	247.358	154.667	0.674361	7.98402e-06	0.000594739
ENSG00000196408	NOXO1	1.22187	0.729672	0.673762	0.0514023	0.252414
ENSG00000171051	FPR1	65.1046	40.7035	0.673209	2.55755e-05	0.00144151
ENSG00000130529	TRPM4	6.6391	3.97234	0.672668	0.0164842	0.13417
ENSG00000184261	KCNK12	0.891979	0.521492	0.672558	0.191978	0.487917
ENSG00000215126	ZNG1F	2.31268	1.44791	0.672218	0.0802953	0.319133
ENSG00000181649	PHLDA2	35.7889	22.2134	0.671526	0.000133963	0.00493185
ENSG00000173530	TNFRSF10D	13.3804	8.34102	0.671516	0.00222152	0.0367981
ENSG00000162066	AMDHD2	24.8492	15.6318	0.669722	0.00212738	0.03575
ENSG00000188060	RAB42	2.8297	1.71723	0.669279	0.0300891	0.188207
ENSG00000100292	HMOX1	49.2398	30.7707	0.669157	8.14118e-05	0.00347211
ENSG00000066735	KIF26A	33.6176	20.4163	0.668206	0.00218085	0.0363609
ENSG00000126860	EVI2A	19.6893	11.725	0.668049	0.0171004	0.137408
ENSG00000154640	BTG3	7.21909	4.52869	0.667452	0.00483519	0.0615292
ENSG00000157873	TNFRSF14	144.161	90.8361	0.667133	9.70335e-05	0.00387681
ENSG00000156804	FBXO32	13.1595	8.24941	0.666385	0.000700218	0.0161876
ENSG00000009780	FAM76A	11.7846	7.30375	0.666211	0.00174699	0.0311669
ENSG00000103642	LACTB	36.1181	22.695	0.665721	2.62851e-05	0.00145574
ENSG00000151726	ACSL1	515.121	324.436	0.665546	9.41809e-07	0.000112119
ENSG00000073605	GSDMB	7.28548	4.55707	0.665444	0.0684597	0.292288
ENSG00000160318	CLDND2	3.82282	2.36805	0.664156	0.069887	0.295362
ENSG00000161011	SQSTM1	632.029	396.348	0.663739	1.23209e-05	0.000848341
ENSG00000249715	FER1L5	0.722733	0.416358	0.663474	0.310171	0.614839
ENSG00000134594	RAB33A	4.775	2.89526	0.663414	0.0634251	0.281208
ENSG00000182310	SPACA6	9.69482	6.08382	0.660886	0.00372168	0.0522741
ENSG00000137269	LRRC1	4.24868	2.6608	0.660699	0.0367428	0.211109
ENSG00000178814	OPLAH	29.2537	18.444	0.660035	0.000111566	0.00433269
ENSG00000175197	DDIT3	12.2366	7.6241	0.659827	0.00356304	0.0507673
ENSG00000166578	IQCD	1.96009	1.20926	0.658761	0.053255	0.257053
ENSG00000103599	IQCH	1.04024	0.634435	0.658013	0.20081	0.498619
ENSG00000188868	ZNF563	1.5552	0.966223	0.657439	0.176065	0.469729
ENSG00000102547	CAB39L	9.01474	5.67945	0.656925	0.00450928	0.0591489
ENSG00000099625	CBARP	5.49188	3.38684	0.656893	0.0167606	0.135553
ENSG00000180992	MRPL14	22.1148	13.775	0.656732	0.0028031	0.0431389
ENSG00000134107	BHLHE40	68.9545	43.63	0.656228	7.15974e-06	0.000542862
ENSG00000205755	CRLF2	2.00205	1.24545	0.655807	0.13464	0.411182
ENSG00000072274	TFRC	526.14	333.286	0.655229	2.19527e-06	0.000223706
ENSG00000075275	CELSR1	129.534	79.6876	0.655204	0.00117036	0.0242784
ENSG00000116667	C1orf21	16.2768	10.3099	0.655167	0.000308596	0.0090158
ENSG00000135525	MAP7	0.942547	0.685683	0.655033	0.177029	0.470477
ENSG00000161835	TAMALIN	62.7093	39.5783	0.654714	0.000169422	0.00596161
ENSG00000124243	BCAS4	1.34055	0.839754	0.654153	0.140553	0.420569
ENSG00000105664	COMP	3.646	1.61496	0.652052	0.490116	0.754726
ENSG00000204390	HSPA1L	2.24457	1.39039	0.651768	0.12029	0.390681
ENSG00000128272	ATF4	334.062	212.689	0.65148	3.56751e-06	0.000324592
ENSG00000088538	DOCK3	1.20261	0.761674	0.6511	0.115562	0.382297
ENSG00000182326	C1S	2.82248	1.77475	0.650882	0.162793	0.453358
ENSG00000243749	TMEM35B	1.59167	0.950607	0.650389	0.108827	0.370649
ENSG00000187961	KLHL17	11.4458	7.13176	0.650283	0.0413866	0.224066
ENSG00000104863	LIN7B	4.388	2.80134	0.64893	0.0220941	0.159363
ENSG00000180509	KCNE1	3.8125	2.52135	0.648099	0.0675642	0.290264
ENSG00000167634	NLRP7	2.43342	1.514	0.64777	0.0652325	0.28574
ENSG00000125733	TRIP10	44.4383	28.329	0.64777	0.000107814	0.0042127
ENSG00000172995	ARPP21	1.15204	0.700529	0.646851	0.131092	0.404715
ENSG00000070759	TESK2	10.8307	6.90224	0.646238	0.00217149	0.0362522
ENSG00000120055	C10orf95	2.61127	1.72922	0.645463	0.0806802	0.319958
ENSG00000177182	CLVS1	1.2862	0.745288	0.645323	0.146346	0.428542
ENSG00000124762	CDKN1A	918.84	587.088	0.643033	1.10534e-05	0.000782216
ENSG00000248712	CCDC153	1.11695	0.669296	0.642728	0.159825	0.449613
ENSG00000095066	HOOK2	33.2998	21.2917	0.640532	0.000185944	0.00639129
ENSG00000107679	PLEKHA1	1.59889	0.995366	0.640388	0.0821243	0.322927
ENSG00000169908	TM4SF1	46.5082	29.6925	0.640314	8.22797e-05	0.00347211
ENSG00000257594	GALNT4	1.97935	1.26887	0.640143	0.0666838	0.288615
ENSG00000213123	DYNLT2B	0.787062	0.439782	0.640048	0.265303	0.57444
ENSG00000198355	PIM3	203.787	129.585	0.639847	3.91171e-05	0.00195323
ENSG00000197253	TPSB2	16.1292	10.2664	0.639172	0.00232181	0.0381481
ENSG00000119650	IFT43	4.47916	2.83984	0.639106	0.0379845	0.214394
ENSG00000173706	HEG1	312.582	198.185	0.638452	9.70876e-05	0.00387681
ENSG00000164761	TNFRSF11B	5.66354	3.55103	0.637736	0.0148384	0.127511
ENSG00000198743	SLC5A3	380.72	244.988	0.636785	4.6348e-06	0.000396229
ENSG00000145390	USP53	11.7698	7.5502	0.636729	0.00446124	0.0587836
ENSG00000164663	USP49	25.5795	16.3724	0.636566	0.00435595	0.0578583
ENSG00000134775	FHOD3	0.673886	0.379407	0.635384	0.315509	0.618967
ENSG00000263465	SRSF8	1.39112	0.884513	0.634349	0.0669951	0.289185
ENSG00000185813	PCYT2	276.07	177.26	0.633876	1.32868e-05	0.000872406
ENSG00000123130	ACOT9	20.1743	12.7794	0.633806	0.000743304	0.0167579
ENSG00000196562	SULF2	34.048	21.9399	0.633616	0.000268953	0.0081183
ENSG00000085465	OVGP1	1.269	0.782239	0.633532	0.151661	0.435595
ENSG00000113552	GNPDA1	38.9131	24.9518	0.631554	0.000190145	0.0064076
ENSG00000115525	ST3GAL5	6.03746	3.93594	0.630901	0.0158271	0.130743
ENSG00000162931	TRIM17	1.57275	1.01461	0.629703	0.121048	0.391546
ENSG00000100429	HDAC10	4.17301	2.61241	0.629089	0.0763174	0.310288
ENSG00000170579	DLGAP1	1.92878	1.21707	0.62886	0.0493717	0.246951
ENSG00000172346	CSDC2	0.738215	0.429115	0.627954	0.253217	0.561036
ENSG00000087301	TXNDC16	5.13138	3.25828	0.627945	0.0183418	0.141753
ENSG00000082014	SMARCD3	174.03	112.661	0.626696	5.61987e-06	0.000464844
ENSG00000135211	TMEM60	11.4537	7.37974	0.626421	0.00215151	0.036013
ENSG00000112511	PHF1	51.3585	33.2214	0.626333	2.65026e-05	0.00146143
ENSG00000104921	FCER2	4.45268	2.85468	0.62631	0.0394009	0.219167
ENSG00000103888	CEMIP	6.63291	3.71445	0.626199	0.171996	0.465709
ENSG00000187479	C11orf96	9.82072	6.29695	0.625899	0.0046931	0.0606295
ENSG00000159388	BTG2	70.8365	45.7734	0.625231	1.27478e-05	0.000859162
ENSG00000023839	ABCC2	2.42276	1.59439	0.624298	0.08887	0.337185
ENSG00000140939	NOL3	6.73921	4.36582	0.624029	0.0110962	0.107008
ENSG00000001561	ENPP4	4.28997	2.7027	0.623665	0.0327951	0.197609
ENSG00000182022	CHST15	1.3058	0.829087	0.623492	0.287648	0.593791
ENSG00000128268	MGAT3	30.8563	19.1552	0.623372	0.00534234	0.0653705
ENSG00000102032	RENBP	40.3665	26.2761	0.622071	8.23189e-05	0.00347211
ENSG00000260001	TGFBR3L	1.96181	1.24545	0.618758	0.0721961	0.300534
ENSG00000113108	APBB3	8.80903	5.67604	0.618522	0.035729	0.207843
ENSG00000163864	NMNAT3	2.57446	1.78201	0.618354	0.102171	0.358924
ENSG00000026559	KCNG1	1.32129	0.957645	0.618299	0.225562	0.529193
ENSG00000153485	LYSET	8.01613	5.08768	0.618258	0.0117144	0.110744
ENSG00000175600	SUGCT	0.495697	0.469696	0.617524	0.415454	0.701492
ENSG00000157680	DGKI	1.33367	0.829857	0.616816	0.138326	0.416546
ENSG00000113916	BCL6	34.726	22.5741	0.616518	0.000475718	0.0122666
ENSG00000086300	SNX10	13.959	8.91376	0.615678	0.00409517	0.055435
ENSG00000128567	PODXL	11.9487	7.8953	0.6156	0.0537871	0.258348
ENSG00000139625	MAP3K12	48.1934	31.572	0.612975	0.000227946	0.00725895
ENSG00000182687	GALR2	0.918123	0.566251	0.612578	0.234796	0.542111
ENSG00000137936	BCAR3	6.55758	4.25079	0.611317	0.0118157	0.111262
ENSG00000162627	SNX7	1.19917	0.760904	0.611229	0.152076	0.435999
ENSG00000141682	PMAIP1	23.8427	15.3288	0.610717	0.00171745	0.0309432
ENSG00000179846	NKPD1	1.34743	0.859	0.609317	0.279401	0.587199
ENSG00000186577	SMIM29	23.9579	15.6901	0.608974	0.000658167	0.0156122
ENSG00000219481	NBPF1	11.6429	7.58298	0.60881	0.00191452	0.0331799
ENSG00000159723	AGRP	1.46439	0.924324	0.608714	0.18529	0.479818
ENSG00000130518	IQCN	2.85585	1.83094	0.608119	0.0563284	0.264764
ENSG00000109929	SC5D	67.527	43.2532	0.607868	0.0015534	0.0288024
ENSG00000164932	CTHRC1	1.33539	0.837665	0.607363	0.17914	0.472577
ENSG00000196843	ARID5A	94.9623	62.3298	0.605201	1.35305e-05	0.000876875
ENSG00000143226	FCGR2A	231.677	152.334	0.604909	1.56418e-06	0.000166038
ENSG00000143367	TUFT1	1.60921	1.02165	0.603362	0.106115	0.366528
ENSG00000103067	ESRP2	0.904362	0.524352	0.603281	0.339561	0.640218
ENSG00000144485	HES6	21.0054	13.8138	0.601422	0.000327264	0.00946104
ENSG00000167996	FTH1	1776	1171.29	0.59996	1.81832e-05	0.00111893
ENSG00000088367	EPB41L1	5.77086	3.7613	0.599763	0.00927208	0.0949419
ENSG00000101187	SLCO4A1	44.5708	29.277	0.599487	0.00235514	0.0385107
ENSG00000224420	ADM5	1.74715	1.11689	0.599257	0.113757	0.379231
ENSG00000070540	WIPI1	60.0867	39.6095	0.597883	3.02399e-05	0.0016117
ENSG00000144583	MARCHF4	0.839692	0.510825	0.595875	0.262301	0.57085
ENSG00000110042	DTX4	4.81971	3.15106	0.595367	0.048286	0.244647
ENSG00000284862	CCDC39	1.5184	0.966223	0.593661	0.180888	0.474691
ENSG00000158517	NCF1	24.5214	16.1983	0.593305	0.00207984	0.03509
ENSG00000198342	ZNF442	3.49086	2.31339	0.592988	0.0559939	0.263679
ENSG00000168994	PXDC1	21.2317	14.1474	0.592183	0.000767683	0.0171256
ENSG00000102904	TSNAXIP1	2.50119	1.65477	0.592172	0.0613282	0.277446
ENSG00000176531	PHLDB3	8.13617	5.35283	0.592171	0.0123187	0.113954
ENSG00000183691	NOG	13.5176	8.91508	0.591586	0.000933475	0.0200838
ENSG00000100368	CSF2RB	307.563	202.988	0.591027	3.3548e-05	0.00173713
ENSG00000151892	GFRA1	0.869618	0.400742	0.589902	0.397984	0.686834
ENSG00000167065	DUSP18	4.16853	2.75604	0.58969	0.0330275	0.198539
ENSG00000186567	CEACAM19	1.72789	1.13459	0.589434	0.15711	0.444726
ENSG00000138036	DYNC2LI1	3.10869	2.0334	0.588914	0.0392956	0.218866
ENSG00000133935	ERG28	67.8582	45.0581	0.588886	2.58395e-05	0.00144997
ENSG00000157870	PRXL2B	88.005	58.0207	0.5886	0.00015591	0.00554743
ENSG00000133048	CHI3L1	142.78	94.7654	0.588211	1.27012e-05	0.000859162
ENSG00000170525	PFKFB3	388.788	257.006	0.587659	5.43385e-05	0.0025827
ENSG00000160271	RALGDS	37.038	24.5773	0.58676	0.00271478	0.0422663
ENSG00000100814	CCNB1IP1	10.624	6.96702	0.586551	0.00431593	0.0576818
ENSG00000101665	SMAD7	50.8356	33.5845	0.585544	0.000132538	0.00490776
ENSG00000105270	CLIP3	2.42276	1.58581	0.58501	0.0758653	0.309239
ENSG00000143552	NUP210L	1.06639	0.698439	0.584917	0.193259	0.489215
ENSG00000138834	MAPK8IP3	88.1233	59.1542	0.584543	0.0281955	0.180661
ENSG00000144596	GRIP2	0.923284	0.598254	0.584392	0.238688	0.54556
ENSG00000204427	ABHD16A	5.11384	3.35638	0.584331	0.0410069	0.223472
ENSG00000166793	YPEL4	2.81698	1.83017	0.583569	0.085237	0.329314
ENSG00000159921	GNE	79.6108	53.1151	0.583295	8.47632e-06	0.000620525
ENSG00000167363	FN3K	7.05947	4.63669	0.581359	0.0180985	0.140761
ENSG00000158050	DUSP2	9.33018	6.17125	0.580907	0.00837258	0.0888009
ENSG00000179698	WDR97	5.36908	3.55807	0.580875	0.0711496	0.297637
ENSG00000213614	HEXA	148.905	99.6965	0.58077	4.7408e-05	0.00232263
ENSG00000196296	ATP2A1	1.28654	0.831946	0.580075	0.150251	0.433808
ENSG00000100359	SGSM3	3.62674	2.34672	0.579779	0.112325	0.376328
ENSG00000109501	WFS1	2.96558	1.95169	0.579538	0.0512699	0.252215
ENSG00000122861	PLAU	123.64	82.649	0.578165	1.22089e-05	0.000845204
ENSG00000167615	LENG8	142.748	95.3021	0.577433	0.00474314	0.0608256
ENSG00000160201	U2AF1	1.71757	1.12184	0.576966	0.111805	0.375585
ENSG00000112902	SEMA5A	1.46473	0.986788	0.576963	0.310997	0.615419
ENSG00000196352	CD55	156.957	103.845	0.576889	0.000189945	0.0064076
ENSG00000066230	SLC9A3	7.08183	4.69343	0.576871	0.00967287	0.0973247
ENSG00000139974	SLC38A6	5.75092	3.78263	0.576827	0.0116508	0.110686
ENSG00000126947	ARMCX1	21.0656	14.0647	0.576271	0.00119062	0.0245406
ENSG00000142303	ADAMTS10	1.58513	1.0685	0.575519	0.247551	0.555256
ENSG00000149534	MS4A2	2.43446	1.50982	0.57486	0.171271	0.464537
ENSG00000140678	ITGAX	18.6789	12.4973	0.57478	0.00326367	0.0480609
ENSG00000266714	MYO15B	116.927	78.5287	0.574646	0.0329732	0.198306
ENSG00000166900	STX3	65.3133	43.8904	0.574615	2.67309e-05	0.00146485
ENSG00000151846	PABPC3	1.68764	1.08565	0.574303	0.135613	0.412328
ENSG00000157800	SLC37A3	1.83935	1.11117	0.57396	0.198864	0.495991
ENSG00000196605	ZNF846	9.19293	6.25032	0.573784	0.0160336	0.131935
ENSG00000133612	AGAP3	103.252	69.1539	0.573323	3.11362e-05	0.00164611
ENSG00000081377	CDC14B	1.80116	1.22125	0.573146	0.128421	0.401331
ENSG00000223547	ZNF844	5.07049	3.37123	0.57262	0.0685461	0.292411
ENSG00000198452	OR14L1P	1.32301	0.853281	0.572421	0.110003	0.372466
ENSG00000125378	BMP4	3.15753	2.10653	0.571288	0.0534472	0.25759
ENSG00000141519	CCDC40	2.49603	1.70238	0.570929	0.0778971	0.313201
ENSG00000095917	TPSD1	2.55382	1.69304	0.570574	0.145559	0.427713
ENSG00000206199	ANKUB1	6.87543	4.59897	0.570406	0.0117272	0.110744
ENSG00000225968	ELFN1	3.61883	2.3631	0.569702	0.0710535	0.297637
ENSG00000198853	RUSC2	48.6509	32.4671	0.569657	0.000983707	0.020919
ENSG00000088881	EBF4	11.8558	8.00483	0.568644	0.00357197	0.050801
ENSG00000006451	RALA	115.668	77.3773	0.568425	0.000142382	0.00515384
ENSG00000112033	PPARD	30.0903	20.2151	0.567407	0.000749361	0.0168052
ENSG00000160233	LRRC3	24.7515	16.4562	0.567143	0.0013906	0.0271485
ENSG00000184154	LRRC51	1.94426	1.34431	0.566685	0.174441	0.46818
ENSG00000110455	ACCS	14.0065	9.32935	0.565689	0.00601988	0.071067
ENSG00000065833	ME1	27.3132	18.258	0.565553	0.00107445	0.0225104
ENSG00000135124	P2RX4	47.2429	31.8587	0.565404	0.000152184	0.00544528
ENSG00000206530	CFAP44	3.30373	2.13931	0.565313	0.110526	0.373384
ENSG00000169826	CSGALNACT2	81.3236	54.7964	0.56522	7.87626e-05	0.00341251
ENSG00000102109	PCSK1N	1.0368	0.727582	0.564678	0.265949	0.574766
ENSG00000165434	PGM2L1	7.52455	5.09758	0.564616	0.00873893	0.0915983
ENSG00000197283	SYNGAP1	26.5571	17.8658	0.564312	0.0136166	0.121562
ENSG00000196975	ANXA4	45.3042	30.3306	0.562665	0.00194423	0.0334219
ENSG00000197046	SIGLEC15	3.4857	2.33396	0.562655	0.0995329	0.355838
ENSG00000086288	NME8	0.9023	0.569111	0.562577	0.240912	0.548381
ENSG00000172175	MALT1	25.6294	17.3893	0.562424	0.0040405	0.0551189
ENSG00000167618	LAIR2	1.13622	0.761674	0.561571	0.491682	0.754881
ENSG00000161970	RPL26	136.795	89.3471	0.560881	0.00674194	0.0770213
ENSG00000169682	SPNS1	3.15615	2.0753	0.560875	0.0673887	0.290164
ENSG00000219626	FAM228B	11.7027	7.84658	0.559572	0.0190285	0.144912
ENSG00000138772	ANXA3	10.6267	6.90664	0.559276	0.0243654	0.167828
ENSG00000133112	TPT1	3954.99	2573.52	0.55894	0.0120243	0.112286
ENSG00000029153	BMAL2	23.1347	15.5261	0.557831	0.00230584	0.0380463
ENSG00000188026	RILPL1	5.29271	3.53465	0.557016	0.0867598	0.332675
ENSG00000169402	RSPH10B2	0.722733	0.565481	0.555595	0.348801	0.648693
ENSG00000173575	CHD2	86.2509	58.4224	0.555316	0.000711193	0.016355
ENSG00000149716	LTO1	13.0608	8.89968	0.554759	0.00428276	0.0573646
ENSG00000175265	GOLGA8A	23.5561	15.651	0.553939	0.0804868	0.319556
ENSG00000198915	RASGEF1A	1.31269	0.877476	0.553605	0.134101	0.410521
ENSG00000213741	RPS29	150.106	93.1244	0.553506	0.412362	0.698866
ENSG00000269190	FBXO17	1.12418	0.729672	0.553408	0.262757	0.571257
ENSG00000156535	CD109	4.78773	3.22628	0.553261	0.0448938	0.235448
ENSG00000198563	DDX39B	39.9399	26.7905	0.553222	0.037656	0.213373
ENSG00000164236	ANKRD33B	77.9613	52.2533	0.55258	0.001745	0.0311669
ENSG00000137507	LRRC32	1.35637	0.910797	0.552554	0.272941	0.579866
ENSG00000144909	OSBPL11	49.1999	33.567	0.552422	9.48449e-05	0.00381115
ENSG00000154803	FLCN	71.2765	48.7107	0.551607	7.79349e-05	0.00341146
ENSG00000111664	GNB3	0.883037	0.537108	0.551193	0.325531	0.628242
ENSG00000166949	SMAD3	149.665	101.125	0.551013	0.000189116	0.0064076
ENSG00000049192	ADAMTS6	2.09941	1.38907	0.549967	0.200762	0.498598
ENSG00000267534	S1PR2	14.2593	9.70095	0.549842	0.00194816	0.0334443
ENSG00000215845	TSTD1	2.12761	1.41458	0.549656	0.0768563	0.311187
ENSG00000152413	HOMER1	10.1764	7.00837	0.54909	0.0158147	0.130725
ENSG00000110002	VWA5A	13.4887	9.17868	0.548246	0.00192302	0.0332367
ENSG00000166575	TMEM135	26.4082	17.9795	0.548085	0.000449272	0.011824
ENSG00000116954	RRAGC	20.3109	13.7782	0.548009	0.0100636	0.0995262
ENSG00000028277	POU2F2	34.0775	23.2005	0.54794	0.00291333	0.0441789
ENSG00000175287	PHYHD1	2.39489	1.64696	0.547821	0.127331	0.400171
ENSG00000102057	KCND1	2.29376	1.54028	0.547432	0.107509	0.36824
ENSG00000082996	RNF13	51.3166	34.2416	0.546059	0.00363862	0.0514415
ENSG00000131323	TRAF3	136.535	92.9662	0.545681	6.18201e-05	0.00286351
ENSG00000102575	ACP5	3.25179	2.21035	0.545667	0.0889022	0.337185
ENSG00000186787	SPIN2B	2.15582	1.5239	0.545542	0.191821	0.487917
ENSG00000158411	MITD1	14.6091	9.58492	0.54469	0.026772	0.175331
ENSG00000142920	AZIN2	5.31129	3.59788	0.54434	0.0329176	0.198159
ENSG00000164713	BRI3	124.798	85.5722	0.544174	6.82889e-06	0.000527191
ENSG00000254126	CD8B2	2.16786	1.47705	0.543002	0.0627823	0.280014
ENSG00000184381	PLA2G6	20.9411	14.4069	0.54205	0.000748582	0.0168052
ENSG00000243335	KCTD7	7.88781	5.3911	0.541388	0.0357338	0.207843
ENSG00000172671	ZFAND4	16.8716	11.5717	0.541006	0.00149246	0.02829
ENSG00000144161	ZC3H8	4.55897	3.12478	0.540784	0.082174	0.322927
ENSG00000173846	PLK3	22.2627	15.2568	0.540761	0.0031909	0.0473725
ENSG00000187134	AKR1C1	1.27416	0.859	0.540631	0.277122	0.584362
ENSG00000143507	DUSP10	90.134	61.8197	0.540162	3.00191e-05	0.00161163
ENSG00000149809	TM7SF2	88.3417	60.2756	0.539988	0.000187987	0.00640262
ENSG00000013441	CLK1	32.6411	21.5846	0.539793	0.0153445	0.129537
ENSG00000133142	TCEAL4	15.5218	10.5883	0.539343	0.00792168	0.0854415
ENSG00000176597	B3GNT5	76.0261	52.0235	0.53933	7.60714e-05	0.00336458
ENSG00000158301	GPRASP2	0.912963	0.592535	0.539135	0.336572	0.637415
ENSG00000197121	PGAP1	2.37735	1.61418	0.538867	0.0673391	0.29008
ENSG00000141337	ARSG	6.33743	4.29555	0.538583	0.0214653	0.156511
ENSG00000198839	ZNF277	17.2607	11.5119	0.537634	0.0130731	0.118103
ENSG00000124257	NEURL2	1.71585	1.15098	0.537244	0.187447	0.482802
ENSG00000081760	AACS	77.5871	53.2606	0.53713	6.05145e-05	0.00281326
ENSG00000129467	ADCY4	2.065	1.40601	0.536033	0.116369	0.383718
ENSG00000121897	LIAS	5.78428	3.95804	0.534536	0.0230184	0.162623
ENSG00000181458	TMEM45A	1.75919	1.1567	0.534416	0.227016	0.531372
ENSG00000100036	SLC35E4	3.94322	2.70688	0.534008	0.0473167	0.242535
ENSG00000166313	APBB1	1.37357	0.922235	0.533215	0.165741	0.457715
ENSG00000131473	ACLY	662.795	457.044	0.533175	2.7149e-05	0.00147788
ENSG00000171045	TSNARE1	23.6421	16.2402	0.533121	0.00269017	0.0420975
ENSG00000005884	ITGA3	17.0684	11.7073	0.532764	0.0153337	0.129537
ENSG00000068137	PLEKHH3	26.1099	18.0595	0.532763	0.00169172	0.0306531
ENSG00000039319	ZFYVE16	61.6866	41.9364	0.532401	0.00129666	0.0259114
ENSG00000164849	GPR146	22.5282	15.5324	0.53224	0.000967232	0.020603
ENSG00000109686	SH3D19	159.042	106.436	0.531655	0.0112666	0.108231
ENSG00000074966	TXK	11.5834	7.98504	0.531417	0.0225864	0.161632
ENSG00000163464	CXCR1	2.88405	1.86217	0.531354	0.117261	0.385463
ENSG00000006118	TMEM132A	3.65357	2.50024	0.530762	0.0571132	0.26727
ENSG00000215252	GOLGA8B	17.0439	11.3151	0.530616	0.110299	0.372872
ENSG00000154451	GBP5	12.745	8.8094	0.53014	0.00934092	0.0950356
ENSG00000143127	ITGA10	4.92361	3.37771	0.530106	0.0726885	0.3014
ENSG00000154277	UCHL1	2.70552	1.8437	0.52963	0.0755324	0.308475
ENSG00000140287	HDC	33.8196	23.3771	0.529173	0.000623772	0.0150771
ENSG00000184292	TACSTD2	0.844852	0.590446	0.529073	0.396012	0.684915
ENSG00000167840	ZNF232	3.69692	2.54214	0.528509	0.0883382	0.336067
ENSG00000156414	TDRD9	75.5438	52.3506	0.52825	4.15435e-05	0.00205109
ENSG00000182253	SYNM	1.23425	0.821279	0.528241	0.233667	0.540584
ENSG00000163421	PROK2	1.86755	1.26392	0.528168	0.198954	0.496043
ENSG00000123983	ACSL3	92.4718	64.0116	0.528051	2.38225e-05	0.00136076
ENSG00000137575	SDCBP	317.376	220.004	0.527904	1.51091e-05	0.000957509
ENSG00000187474	FPR3	1.82249	1.21916	0.527397	0.162459	0.453118
ENSG00000135604	STX11	73.9153	51.1885	0.527041	8.96987e-05	0.00368575
ENSG00000150630	VEGFC	10.3233	7.17388	0.525882	0.0180029	0.140753
ENSG00000170417	TMEM182	1.48881	0.998226	0.524607	0.192424	0.488558
ENSG00000137267	TUBB2A	1.9023	1.32584	0.524278	0.206853	0.507478
ENSG00000146425	DYNLT1	22.1289	15.0941	0.524078	0.00586356	0.0697541
ENSG00000172661	WASHC2C	72.9882	50.7276	0.52393	5.60219e-05	0.00265281
ENSG00000164543	STK17A	26.7632	18.4023	0.523868	0.00255915	0.0406887
ENSG00000075826	SEC31B	11.7705	8.04541	0.523862	0.0771539	0.311897
ENSG00000152495	CAMK4	0.720671	0.410639	0.523787	0.375227	0.670477
ENSG00000134250	NOTCH2	159.106	107.575	0.522664	0.00520872	0.0644041
ENSG00000107537	PHYH	22.9097	15.8126	0.522031	0.00372663	0.0522795
ENSG00000185189	NRBP2	34.1804	23.7841	0.521352	0.000905235	0.019612
ENSG00000123595	RAB9A	47.9014	32.6315	0.520681	0.00389421	0.0536265
ENSG00000156795	NTAQ1	7.46676	5.22218	0.520328	0.0292244	0.185204
ENSG00000100767	PAPLN	46.246	32.1481	0.520228	0.00500654	0.0629549
ENSG00000158106	RHPN1	25.3965	17.8263	0.519602	0.0162686	0.132925
ENSG00000213853	EMP2	53.1294	37.0632	0.5196	0.00094334	0.0202004
ENSG00000004777	ARHGAP33	9.23558	6.41066	0.519057	0.0176941	0.139228
ENSG00000225526	MKRN2OS	0.646022	0.371599	0.51895	0.455642	0.72915
ENSG00000114473	IQCG	11.1145	7.68965	0.518785	0.0126091	0.115302
ENSG00000160055	TMEM234	11.8413	8.24578	0.51827	0.00406653	0.0551645
ENSG00000110031	LPXN	108.836	76.0143	0.517261	1.92307e-05	0.00115005
ENSG00000099992	TBC1D10A	18.3876	12.8099	0.517066	0.0015156	0.0284746
ENSG00000164061	BSN	0.8937	0.615959	0.516531	0.221948	0.5253
ENSG00000225828	FAM229A	3.58408	2.36233	0.516367	0.139469	0.418908
ENSG00000078399	HOXA9	0.916403	0.611011	0.515646	0.264548	0.573195
ENSG00000017260	ATP2C1	326.715	227.373	0.515073	0.000113893	0.00439628
ENSG00000128965	CHAC1	6.37458	4.43269	0.514453	0.0299086	0.187849
ENSG00000142227	EMP3	216.693	151.862	0.513324	2.15327e-05	0.00126233
ENSG00000139289	PHLDA1	70.3374	49.3626	0.513124	0.000118029	0.00450137
ENSG00000128512	DOCK4	8.28788	5.76842	0.513039	0.00831265	0.0882388
ENSG00000174038	C9orf131	0.865836	0.597484	0.512635	0.380819	0.673975
ENSG00000139908	TSSK4	1.04746	0.674245	0.511692	0.201076	0.498891
ENSG00000118369	USP35	58.2742	40.7649	0.511172	0.00144736	0.0278076
ENSG00000169184	MN1	4.7117	3.22496	0.510782	0.0701907	0.296154
ENSG00000140859	KIFC3	44.8673	30.8804	0.510779	0.00355529	0.0507137
ENSG00000197635	DPP4	0.891979	0.600343	0.510213	0.179168	0.472577
ENSG00000116014	KISS1R	0.572751	0.268554	0.510163	0.469007	0.739397
ENSG00000158457	TSPAN33	2.51701	1.74846	0.509929	0.104384	0.363389
ENSG00000167968	DNASE1L2	2.67628	1.80598	0.509754	0.302113	0.607366
ENSG00000110171	TRIM3	10.581	7.45705	0.509712	0.0180002	0.140753
ENSG00000148498	PARD3	4.86822	3.3897	0.509582	0.0760914	0.309764
ENSG00000197766	CFD	2391.07	1684.36	0.509483	0.00257037	0.0406887
ENSG00000116691	MIIP	41.8202	29.3493	0.509447	0.000140513	0.00511386
ENSG00000162004	CCDC78	3.18712	2.20177	0.509411	0.101493	0.357968
ENSG00000012171	SEMA3B	1.71619	1.10831	0.509398	0.435484	0.714077
ENSG00000111266	DUSP16	11.3267	7.92257	0.509284	0.00586486	0.0697541
ENSG00000154222	CC2D1B	74.9975	52.6952	0.508515	0.000426805	0.0114042
ENSG00000104946	TBC1D17	44.1755	31.0754	0.508272	0.001707	0.0308422
ENSG00000186827	TNFRSF4	90.4037	63.744	0.508257	0.00114048	0.0237765
ENSG00000106366	SERPINE1	82.8055	57.6213	0.507968	0.00925466	0.0948398
ENSG00000004139	SARM1	4.87544	3.39179	0.507714	0.0544233	0.259739
ENSG00000119782	FKBP1B	2.71756	1.86998	0.5077	0.0943267	0.345745
ENSG00000168952	STXBP6	1.09803	0.742428	0.507647	0.265685	0.574766
ENSG00000188522	FAM83G	5.93151	4.13576	0.506226	0.0253582	0.171633
ENSG00000188739	RBM34	1.35087	0.922235	0.506179	0.222486	0.525891
ENSG00000187650	VMAC	3.57996	2.50805	0.506114	0.0793148	0.316712
ENSG00000114268	PFKFB4	20.3597	14.3494	0.505968	0.00170108	0.0307789
ENSG00000197885	NKIRAS1	14.9091	10.4064	0.505844	0.00372214	0.0522741
ENSG00000005469	CROT	1.76607	1.14526	0.505435	0.259012	0.567474
ENSG00000039523	RIPOR1	73.0873	51.0725	0.505248	0.000645969	0.0154479
ENSG00000116815	CD58	10.9776	7.53272	0.505201	0.0632488	0.281043
ENSG00000147862	NFIB	1.00378	0.679194	0.504865	0.274349	0.581475
ENSG00000184047	DIABLO	4.7179	3.29809	0.504617	0.0750913	0.307363
ENSG00000159403	C1R	2.87305	2.0014	0.504371	0.144588	0.426631
ENSG00000169203	NPIPB12	0.825589	0.667207	0.503983	0.43821	0.715264
ENSG00000136732	GYPC	34.2719	24.1167	0.503892	0.0002454	0.0076428
ENSG00000170667	RASA4B	2.58375	1.72295	0.503715	0.247495	0.555256
ENSG00000000938	FGR	14.3556	10.0783	0.502848	0.0118521	0.111273
ENSG00000188931	CFAP126	3.45096	2.40214	0.502389	0.0873724	0.333718
ENSG00000234465	PINLYP	0.918123	0.730442	0.501969	0.316194	0.619874
ENSG00000135924	DNAJB2	47.763	33.6797	0.501402	0.00020657	0.00685232
ENSG00000133169	BEX1	2.42758	1.62199	0.499485	0.176225	0.469729
ENSG00000122481	RWDD3	1.44857	0.969083	0.499359	0.187495	0.482802
ENSG00000214309	MBLAC1	2.44374	1.72581	0.498151	0.107672	0.368364
ENSG00000163531	NFASC	2.49121	1.6618	0.497882	0.187162	0.482312
ENSG00000099338	CATSPERG	1.72273	1.18793	0.497876	0.160281	0.449903
ENSG00000164331	ANKRA2	11.5837	8.17859	0.497707	0.0298487	0.187667
ENSG00000154856	APCDD1	2.13655	1.50982	0.497663	0.148692	0.431541
ENSG00000237441	RGL2	48.4672	34.3178	0.497097	0.000654778	0.0155608
ENSG00000124357	NAGK	70.787	50.1427	0.496246	6.71082e-05	0.00307491
ENSG00000090661	CERS4	74.2906	52.6854	0.496073	0.000100402	0.00397179
ENSG00000166347	CYB5A	32.8853	22.9709	0.495044	0.00576952	0.0691365
ENSG00000026103	FAS	29.1491	20.4702	0.494866	0.00292293	0.0442714
ENSG00000178038	ALS2CL	5.32573	3.74491	0.494087	0.0641491	0.28294
ENSG00000189221	MAOA	17.6879	12.4846	0.494012	0.00219664	0.0364702
ENSG00000158286	RNF207	1.51874	1.03232	0.493991	0.160164	0.449893
ENSG00000155252	PI4K2A	15.8623	11.1631	0.493983	0.00682172	0.0777236
ENSG00000151729	SLC25A4	0.69659	0.453309	0.493402	0.387619	0.678335
ENSG00000128165	ADM2	15.7096	10.8712	0.493222	0.0164966	0.134185
ENSG00000203896	LIME1	2.05296	1.41381	0.493058	0.378796	0.673428
ENSG00000115828	QPCT	1.76642	1.28449	0.492992	0.219254	0.52242
ENSG00000162769	FLVCR1	16.8049	11.8736	0.492934	0.00504376	0.0631207
ENSG00000164258	NDUFS4	30.7119	21.4875	0.492837	0.0163026	0.133032
ENSG00000117525	F3	37.9145	26.8761	0.492823	0.000221046	0.00712831
ENSG00000099290	WASHC2A	51.2439	36.3931	0.492732	0.00017767	0.0061739
ENSG00000011465	DCN	17.7791	12.6368	0.492262	0.0895024	0.338055
ENSG00000178761	FAM219B	35.9678	25.5393	0.492157	0.00133719	0.026408
ENSG00000121653	MAPK8IP1	1.22015	0.837665	0.492046	0.287124	0.593153
ENSG00000100399	CHADL	1.63742	1.12755	0.491835	0.155206	0.441494
ENSG00000053747	LAMA3	0.621598	0.363791	0.491608	0.509433	0.767943
ENSG00000188779	SKOR1	1.38424	0.953467	0.490662	0.247998	0.555691
ENSG00000135517	MIP	1.00722	0.684913	0.490521	0.250446	0.558309
ENSG00000085563	ABCB1	8.39417	5.9667	0.490179	0.0145762	0.125964
ENSG00000126460	PRRG2	1.66184	1.14317	0.489942	0.203393	0.502097
ENSG00000134419	RPS15A	167.252	116.754	0.489896	0.00503729	0.0631207
ENSG00000154127	UBASH3B	89.0862	63.2692	0.489881	0.000121283	0.00458581
ENSG00000110911	SLC11A2	52.2856	37.2644	0.489552	0.000197736	0.00662345
ENSG00000137462	TLR2	134.5	95.7357	0.488839	0.000128543	0.0048017
ENSG00000110446	SLC15A3	8.87851	6.17906	0.488164	0.0250953	0.170761
ENSG00000117335	CD46	85.7402	60.3867	0.487726	0.00127129	0.0257042
ENSG00000159884	CCDC107	22.6782	16.12	0.487686	0.0076305	0.083196
ENSG00000105443	CYTH2	87.8519	62.6337	0.48754	0.000185907	0.00639129
ENSG00000105519	CAPS	4.22426	3.02514	0.487427	0.0531492	0.256834
ENSG00000130958	SLC35D2	9.00236	6.33335	0.486902	0.0300365	0.188145
ENSG00000082438	COBLL1	2.1541	1.54523	0.485684	0.119915	0.390114
ENSG00000204301	NOTCH4	1.05951	0.729672	0.485451	0.261788	0.570146
ENSG00000068366	ACSL4	245.558	173.666	0.485451	0.000894816	0.0195174
ENSG00000102804	TSC22D1	60.56	43.2511	0.484979	0.000584196	0.0142557
ENSG00000109083	IFT20	11.388	7.9835	0.484895	0.0498878	0.248425
ENSG00000139354	GAS2L3	3.29307	2.16977	0.483695	0.157966	0.446059
ENSG00000163001	CFAP36	11.842	8.35795	0.483601	0.0232294	0.16366
ENSG00000242616	GNG10	1.12418	0.8171	0.48341	0.231127	0.537734
ENSG00000130783	CCDC62	0.743375	0.439782	0.483209	0.405364	0.693557
ENSG00000163710	PCOLCE2	1.38768	0.996137	0.482703	0.276602	0.584132
ENSG00000205923	CEMP1	2.59372	1.82808	0.482311	0.110684	0.373481
ENSG00000188243	COMMD6	34.8124	24.0163	0.482157	0.0186981	0.143221
ENSG00000130876	SLC7A10	1.45751	1.03727	0.482138	0.289288	0.595692
ENSG00000152904	GGPS1	11.777	8.15418	0.481495	0.0374492	0.21268
ENSG00000198707	CEP290	7.55001	5.31456	0.48148	0.0747289	0.306076
ENSG00000167994	RAB3IL1	0.883379	0.57406	0.481367	0.256303	0.563381
ENSG00000256087	ZNF432	4.50496	3.19714	0.481226	0.0938425	0.344961
ENSG00000100075	SLC25A1	199.808	142.231	0.480823	0.000286082	0.00854749
ENSG00000121966	CXCR4	219.421	156.742	0.479915	0.000158516	0.00562446
ENSG00000132530	XAF1	41.2929	29.4708	0.479547	0.00120307	0.0247173
ENSG00000145979	TBC1D7	16.313	11.3172	0.47952	0.0225068	0.161154
ENSG00000163577	EIF5A2	9.98688	7.05367	0.478918	0.0199467	0.149284
ENSG00000171219	CDC42BPG	2.98863	2.08025	0.478834	0.212165	0.513794
ENSG00000137154	RPS6	1085.54	756.889	0.478362	0.0165241	0.13431
ENSG00000159128	IFNGR2	136.215	97.8216	0.477664	5.06028e-05	0.00243237
ENSG00000109944	JHY	2.18334	1.52181	0.477425	0.170806	0.464105
ENSG00000111181	SLC6A12	1.09115	0.708337	0.477141	0.458548	0.731128
ENSG00000129355	CDKN2D	34.3644	24.6387	0.476747	0.000647398	0.0154479
ENSG00000119411	BSPRY	52.5587	37.757	0.476482	0.000223631	0.00716658
ENSG00000116885	OSCP1	1.90436	1.34068	0.476456	0.180389	0.474066
ENSG00000126458	RRAS	43.9272	31.4501	0.476427	0.000548402	0.0135733
ENSG00000109339	MAPK10	2.69692	1.93399	0.476279	0.086288	0.331763
ENSG00000144655	CSRNP1	52.2044	37.2381	0.476265	0.0027004	0.0421339
ENSG00000084710	EFR3B	1.09975	0.818419	0.476116	0.31927	0.622708
ENSG00000165312	OTUD1	55.1266	39.5939	0.476078	0.000397555	0.0109654
ENSG00000113163	CERT1	80.0212	57.4349	0.475894	0.000100721	0.00397209
ENSG00000102287	GABRE	1.25146	0.968313	0.475893	0.348217	0.648116
ENSG00000127954	STEAP4	1.08737	0.753096	0.47589	0.219855	0.523069
ENSG00000146243	IRAK1BP1	3.48708	2.43832	0.475521	0.148841	0.43168
ENSG00000185800	DMWD	19.3208	13.711	0.474906	0.015604	0.129996
ENSG00000145592	RPL37	173.845	122.731	0.474532	0.0137738	0.12218
ENSG00000125618	PAX8	3.38457	2.41567	0.474376	0.0434506	0.230518
ENSG00000067113	PLPP1	161.017	115.59	0.473956	0.00014948	0.00537875
ENSG00000115594	IL1R1	192.221	138.381	0.473515	4.02782e-05	0.00199635
ENSG00000080854	IGSF9B	53.1493	37.881	0.47253	0.012624	0.115355
ENSG00000196139	AKR1C3	5.20637	3.69598	0.472209	0.0833566	0.32463
ENSG00000185522	LMNTD2	2.45062	1.74846	0.472027	0.106237	0.366724
ENSG00000008256	CYTH3	34.6984	24.9153	0.472017	0.00140758	0.0273215
ENSG00000165782	PIP4P1	40.9991	29.5769	0.471645	0.000426425	0.0114042
ENSG00000185420	SMYD3	120.75	86.7741	0.471533	0.000328506	0.00946104
ENSG00000188130	MAPK12	78.6813	56.7334	0.471114	0.000280056	0.00841357
ENSG00000163155	LYSMD1	2.81698	2.0157	0.470114	0.127403	0.400171
ENSG00000204344	STK19	8.19156	5.89775	0.468734	0.0195965	0.14753
ENSG00000130827	PLXNA3	124.176	88.9478	0.468623	0.00271783	0.0422663
ENSG00000204644	ZFP57	1.32129	0.932132	0.468347	0.215266	0.516979
ENSG00000187959	CPSF4L	2.51151	1.76771	0.467789	0.120537	0.390886
ENSG00000106266	SNX8	96.2075	68.2687	0.467235	0.00337551	0.0493399
ENSG00000179242	CDH4	0.860675	0.566251	0.467228	0.314999	0.618347
ENSG00000232859	LYRM9	1.32129	0.927183	0.466353	0.335208	0.63625
ENSG00000011422	PLAUR	145.593	104.871	0.465972	0.00058192	0.0142275
ENSG00000147650	LRP12	96.2268	69.625	0.465803	7.28141e-05	0.00326392
ENSG00000132879	FBXO44	16.8062	12.1377	0.465795	0.00751942	0.0827851
ENSG00000184716	SERINC4	7.91533	5.72234	0.46563	0.0361136	0.209028
ENSG00000166821	PEX11A	8.0691	5.80823	0.465626	0.0269158	0.175552
ENSG00000253250	C8orf88	7.57788	5.28674	0.465524	0.0890809	0.337511
ENSG00000121764	HCRTR1	2.59751	1.83875	0.465407	0.105042	0.365035
ENSG00000162461	SLC25A34	1.01066	0.708337	0.465282	0.369806	0.66564
ENSG00000283288	SMIM33	0.719293	0.458258	0.4651	0.401165	0.689873
ENSG00000180098	TRNAU1AP	17.991	12.8419	0.464796	0.0098987	0.0984543
ENSG00000101255	TRIB3	68.3962	48.8936	0.46451	0.00205121	0.0346989
ENSG00000180979	LRRC57	12.164	8.8172	0.464394	0.0105667	0.102904
ENSG00000286219	NOTCH2NLC	2.44374	1.7919	0.463602	0.163467	0.454464
ENSG00000120738	EGR1	39.4494	28.5741	0.463594	0.0018407	0.0323851
ENSG00000198429	ZNF69	7.67626	5.5212	0.463367	0.0398769	0.220503
ENSG00000197008	ZNF138	5.27792	3.79121	0.463225	0.123016	0.393813
ENSG00000096092	TMEM14A	2.36325	1.70865	0.463013	0.198735	0.495991
ENSG00000184702	SEPTIN5	1.58341	1.10413	0.462996	0.251679	0.559982
ENSG00000159733	ZFYVE28	32.2389	23.2918	0.462783	0.00456768	0.0596275
ENSG00000140398	NEIL1	14.2263	10.2779	0.462639	0.0200609	0.149698
ENSG00000212123	PRR22	1.86411	1.35839	0.462614	0.23007	0.536549
ENSG00000196275	GTF2IRD2	2.05468	1.51554	0.462459	0.252135	0.560193
ENSG00000185477	GPRIN3	1.22359	0.876705	0.462271	0.330536	0.632593
ENSG00000143622	RIT1	42.5553	30.6634	0.462016	0.0085602	0.0903395
ENSG00000101162	TUBB1	0.692807	0.463206	0.461636	0.4334	0.712446
ENSG00000103485	QPRT	116.205	84.0709	0.461269	0.000404716	0.0110628
ENSG00000162645	GBP2	19.003	13.7948	0.460643	0.00214761	0.036013
ENSG00000130203	APOE	1.91674	1.35344	0.460314	0.293082	0.599627
ENSG00000197632	SERPINB2	236.604	167.888	0.460246	0.00621841	0.0726698
ENSG00000011638	LDAF1	26.445	19.1817	0.459857	0.00282816	0.043456
ENSG00000001631	KRIT1	6.08769	4.70795	0.459435	0.177971	0.471505
ENSG00000163328	GPR155	2.1658	1.47496	0.459433	0.248299	0.556053
ENSG00000141469	SLC14A1	2.10835	1.48277	0.459207	0.193705	0.489832
ENSG00000186088	GSAP	9.59403	6.88113	0.458049	0.0473113	0.242535
ENSG00000168209	DDIT4	102.318	74.5282	0.457996	0.000294714	0.00866989
ENSG00000100918	REC8	6.04434	4.37022	0.456948	0.145086	0.427391
ENSG00000184163	C1QTNF12	1.11351	0.844703	0.456946	0.436325	0.714751
ENSG00000099889	ARVCF	6.95351	4.78658	0.456574	0.181111	0.475029
ENSG00000107771	CCSER2	94.1099	68.398	0.456314	0.000426806	0.0114042
ENSG00000145425	RPS3A	811.098	567.944	0.455931	0.0254602	0.172049
ENSG00000163660	CCNL1	81.7051	58.4649	0.455884	0.0141194	0.123696
ENSG00000120370	GORAB	6.78875	4.69475	0.455724	0.133964	0.4103
ENSG00000100276	RASL10A	3.4372	2.4568	0.455546	0.172753	0.46651
ENSG00000130487	KLHDC7B	222.971	159.679	0.455016	0.00406479	0.0551645
ENSG00000132170	PPARG	32.8581	23.9384	0.455014	0.00144423	0.0277895
ENSG00000164615	CAMLG	32.1495	23.1851	0.454972	0.00513106	0.0637653
ENSG00000154358	OBSCN	68.973	48.2984	0.454325	0.0898436	0.33859
ENSG00000132003	ZSWIM4	38.9543	27.973	0.453941	0.0124896	0.114538
ENSG00000155749	FLACC1	3.59716	2.63243	0.453461	0.168727	0.461509
ENSG00000070961	ATP2B1	209.54	153.172	0.452976	6.63085e-05	0.00304924
ENSG00000206560	ANKRD28	437.343	318.506	0.452957	0.000233773	0.00740746
ENSG00000147174	GCNA	1.19573	0.859	0.452811	0.231938	0.538315
ENSG00000047365	ARAP2	4.92257	3.63637	0.452578	0.0987129	0.35448
ENSG00000149571	KIRREL3	2.87339	2.11093	0.452512	0.179091	0.472577
ENSG00000115652	UXS1	120.378	87.9268	0.452095	0.000361955	0.010268
ENSG00000106701	FSD1L	9.00821	6.55275	0.451186	0.0305357	0.189553
ENSG00000148468	FAM171A1	3.11213	2.2671	0.451122	0.153708	0.438998
ENSG00000129219	PLD2	4.23664	3.07276	0.450566	0.0984806	0.354036
ENSG00000167733	HSD11B1L	3.90469	2.83126	0.450491	0.0628932	0.280411
ENSG00000185842	DNAH14	5.14858	3.69389	0.450481	0.102374	0.359042
ENSG00000164930	FZD6	2.65633	1.89836	0.450355	0.159906	0.449645
ENSG00000142541	RPL13A	1799.38	1305.93	0.450188	0.00474558	0.0608256
ENSG00000188152	NUTM2G	0.806325	0.667207	0.449966	0.419856	0.704813
ENSG00000127578	WFIKKN1	2.29376	1.63552	0.449927	0.294574	0.601232
ENSG00000162825	NBPF20	1.24836	0.785098	0.449917	0.448	0.722266
ENSG00000106404	CLDN15	33.6255	24.7265	0.449349	0.0255619	0.172188
ENSG00000071859	FAM50A	86.2905	63.1578	0.448632	0.000631323	0.0152307
ENSG00000139055	ERP27	1.68764	1.1744	0.447421	0.337757	0.638219
ENSG00000110844	PRPF40B	8.03814	5.86783	0.447381	0.028002	0.179964
ENSG00000278540	ACACA	146.156	106.198	0.447355	0.00130188	0.0259114
ENSG00000162836	ACP6	2.31096	1.67819	0.447019	0.1636	0.454619
ENSG00000101442	ACTR5	8.32228	6.07106	0.446949	0.0293908	0.185796
ENSG00000136169	SETDB2	28.3039	20.7171	0.446829	0.00173171	0.0311121
ENSG00000184828	ZBTB7C	3.99103	2.68422	0.446129	0.263469	0.572025
ENSG00000215912	TTC34	3.68488	2.76176	0.445963	0.180738	0.474688
ENSG00000203880	PCMTD2	19.1592	13.9902	0.445685	0.00990108	0.0984543
ENSG00000171867	PRNP	78.0075	57.0326	0.445472	0.000945161	0.0202004
ENSG00000165898	ISCA2	18.4234	13.2228	0.445236	0.0245383	0.168501
ENSG00000133985	TTC9	2.68798	1.95741	0.445095	0.194226	0.490235
ENSG00000111653	ING4	21.3112	15.587	0.445085	0.00892624	0.0925162
ENSG00000171163	ZNF692	11.6188	8.45033	0.444615	0.0588362	0.270953
ENSG00000104765	BNIP3L	110.859	81.1634	0.443351	0.00122934	0.0250952
ENSG00000147144	CCDC120	8.40862	6.17565	0.443099	0.0597239	0.273558
ENSG00000177842	ZNF620	2.88405	1.9915	0.44294	0.203154	0.501701
ENSG00000205702	CYP2D7	1.57103	1.15307	0.44269	0.251754	0.559982
ENSG00000148677	ANKRD1	4.82281	3.54949	0.442677	0.136663	0.414417
ENSG00000154359	LONRF1	31.5843	23.151	0.442165	0.00160544	0.0295522
ENSG00000137101	CD72	3.24457	2.33396	0.441617	0.126202	0.398404
ENSG00000141458	NPC1	159.085	116.654	0.441539	0.000290297	0.00859954
ENSG00000188811	NHLRC3	20.2201	14.7353	0.441522	0.0134432	0.120591
ENSG00000108352	RAPGEFL1	2.25729	1.67115	0.441465	0.354947	0.654314
ENSG00000183060	LYSMD4	12.6408	9.28668	0.440874	0.020005	0.149465
ENSG00000110324	IL10RA	74.7928	55.0567	0.439678	0.000208291	0.00686179
ENSG00000120549	KIAA1217	28.4515	20.8256	0.439224	0.00406098	0.0551645
ENSG00000171790	SLFNL1	1.56931	1.14889	0.439067	0.255007	0.562205
ENSG00000004799	PDK4	1.3894	1.09137	0.439016	0.241134	0.548495
ENSG00000169224	GCSAML	95.0023	68.711	0.438916	0.00712303	0.0799945
ENSG00000187116	LILRA5	6.8142	4.99608	0.438883	0.0847641	0.328383
ENSG00000196476	C20orf96	7.89503	5.80174	0.438653	0.0589759	0.2714
ENSG00000231500	RPS18	849.107	613.296	0.438181	0.0107121	0.104002
ENSG00000134049	IER3IP1	18.9507	13.0914	0.438074	0.0791152	0.316113
ENSG00000171863	RPS7	439.898	314.748	0.437923	0.0261413	0.173596
ENSG00000182287	AP1S2	19.7625	14.3858	0.437717	0.0238381	0.165628
ENSG00000222009	BTBD19	2.3113	1.71305	0.437395	0.223129	0.5268
ENSG00000213722	DDAH2	54.6044	39.9852	0.437329	0.0013862	0.0271235
ENSG00000143147	GPR161	17.3917	12.7245	0.437223	0.0118762	0.111375
ENSG00000011132	APBA3	24.9097	18.373	0.437199	0.00153802	0.0286303
ENSG00000140403	DNAJA4	4.31301	3.24916	0.43693	0.103848	0.36227
ENSG00000174705	SH3PXD2B	154.835	112.507	0.436624	0.00479681	0.0612856
ENSG00000204161	TMEM273	3.66355	2.66575	0.436547	0.0798098	0.317991
ENSG00000133805	AMPD3	12.5486	9.26194	0.436469	0.0101525	0.100328
ENSG00000178460	MCMDC2	2.72238	1.82522	0.436073	0.221964	0.5253
ENSG00000165959	CLMN	37.1467	27.4967	0.435969	0.00153536	0.0286303
ENSG00000172932	ANKRD13D	148.441	109.824	0.435667	0.0128963	0.11704
ENSG00000159189	C1QC	1.22015	0.885284	0.435323	0.265884	0.574766
ENSG00000135404	CD63	1350.1	991.564	0.435216	0.0039398	0.0541956
ENSG00000248099	INSL3	1.07877	0.771571	0.43516	0.340268	0.641173
ENSG00000204642	HLA-F	3.17026	2.25511	0.434914	0.169215	0.461949
ENSG00000134248	LAMTOR5	33.7153	24.3926	0.434513	0.0227317	0.161844
ENSG00000169087	HSPBAP1	6.37974	4.71114	0.434249	0.0593556	0.272458
ENSG00000164182	NDUFAF2	4.85928	3.59084	0.433462	0.109873	0.372379
ENSG00000103253	HAGHL	31.2919	23.17	0.43344	0.00322501	0.0478232
ENSG00000138175	ARL3	13.861	10.0215	0.433347	0.0410874	0.223472
ENSG00000146830	GIGYF1	105.997	78.5786	0.432729	0.00818061	0.0873452
ENSG00000063015	SEZ6	0.970753	0.711966	0.432702	0.478924	0.747017
ENSG00000109323	MANBA	134.53	99.6931	0.432415	0.000294191	0.00866989
ENSG00000101745	ANKRD12	124.06	91.2818	0.432275	0.00570177	0.0687126
ENSG00000108179	PPIF	143.071	105.943	0.432238	0.000261687	0.00800551
ENSG00000135722	FBXL8	6.52112	4.80923	0.431743	0.0320074	0.195077
ENSG00000180758	GPR157	14.0501	10.3653	0.431453	0.0238119	0.165628
ENSG00000168010	ATG16L2	67.1035	49.793	0.43144	0.0248719	0.170058
ENSG00000140030	GPR65	5.99859	4.36813	0.431277	0.0804015	0.319349
ENSG00000153071	DAB2	52.1263	38.7094	0.431244	0.000902173	0.0196107
ENSG00000120889	TNFRSF10B	67.6215	49.9732	0.431023	0.00148339	0.0282443
ENSG00000214226	C17orf67	11.0908	8.24996	0.430658	0.0339352	0.202186
ENSG00000214193	SH3D21	47.7527	35.3662	0.430447	0.00125147	0.0254246
ENSG00000188372	ZP3	1.14688	0.831946	0.430333	0.330638	0.632667
ENSG00000242802	AP5Z1	116.444	86.228	0.429937	0.00408511	0.0553576
ENSG00000152284	TCF7L1	0.670446	0.512914	0.429797	0.515261	0.771822
ENSG00000219200	RNASEK	11.3281	8.38655	0.429379	0.0211829	0.155431
ENSG00000071205	ARHGAP10	41.137	30.5239	0.42933	0.00127341	0.0257063
ENSG00000221994	ZNF630	1.37873	0.964134	0.428905	0.336076	0.63695
ENSG00000162068	NTN3	1.44031	0.97975	0.428455	0.28699	0.593063
ENSG00000213246	SUPT4H1	7.76295	5.57872	0.428298	0.0957746	0.347869
ENSG00000158292	GPR153	61.8747	45.4418	0.427474	0.0129457	0.117285
ENSG00000142396	ERVK3-1	4.96385	3.63978	0.427444	0.179087	0.472577
ENSG00000122335	SERAC1	9.61158	7.03938	0.427299	0.0510307	0.251559
ENSG00000167972	ABCA3	25.0745	17.8315	0.427132	0.0547027	0.260427
ENSG00000196912	ANKRD36B	3.44924	2.54214	0.427056	0.207124	0.507649
ENSG00000136603	SKIL	40.9361	30.2247	0.426438	0.0033225	0.0487581
ENSG00000119986	AVPI1	4.97864	3.61921	0.426398	0.114881	0.381202
ENSG00000147852	VLDLR	37.157	27.6199	0.426068	0.000950189	0.0202739
ENSG00000136273	HUS1	16.0398	11.809	0.426067	0.0156796	0.130115
ENSG00000129194	SOX15	1.87649	1.40315	0.426015	0.243098	0.5507
ENSG00000165716	DIPK1B	10.7529	7.94237	0.425979	0.0284866	0.181704
ENSG00000132514	CLEC10A	55.0798	41.0406	0.425822	0.000757981	0.0169389
ENSG00000151694	ADAM17	128.437	95.1702	0.425696	0.00084055	0.0185241
ENSG00000177990	DPY19L2	4.13964	3.02723	0.425469	0.240211	0.547666
ENSG00000109670	FBXW7	57.4028	42.7176	0.425224	0.00032528	0.00943832
ENSG00000008294	SPAG9	138.388	102.974	0.424702	0.000204595	0.00682234
ENSG00000090238	YPEL3	25.6304	19.0672	0.424562	0.0030437	0.0454526
ENSG00000223609	HBD	1.40316	0.98261	0.424494	0.314791	0.61813
ENSG00000141441	GAREM1	1.3722	1.04661	0.423824	0.349682	0.649279
ENSG00000100842	EFS	1.66528	1.21707	0.422849	0.336927	0.637571
ENSG00000133818	RRAS2	12.691	9.44097	0.422792	0.0155681	0.129945
ENSG00000109065	NAT9	32.5677	24.2658	0.422728	0.00338693	0.0493399
ENSG00000155465	SLC7A7	5.00822	3.68663	0.422496	0.085202	0.329279
ENSG00000272636	DOC2B	12.4289	9.15603	0.422487	0.0295721	0.186368
ENSG00000116285	ERRFI1	29.4402	21.9141	0.421149	0.00344077	0.0496359
ENSG00000153558	FBXL2	1.53594	1.11689	0.421093	0.237126	0.544139
ENSG00000170142	UBE2E1	75.2628	55.1896	0.421062	0.0117447	0.110766
ENSG00000179348	GATA2	262.418	194.651	0.420912	0.0014769	0.0281628
ENSG00000169740	ZNF32	10.249	7.65061	0.420855	0.0732661	0.30246
ENSG00000172301	COPRS	22.359	16.6794	0.420011	0.0152829	0.129537
ENSG00000164430	CGAS	102.958	76.8397	0.419963	0.000522457	0.0131005
ENSG00000169519	METTL15	14.4891	10.8134	0.419876	0.0117185	0.110744
ENSG00000114209	PDCD10	50.1288	35.4274	0.419813	0.0558709	0.263638
ENSG00000184602	SNN	110.079	82.0702	0.41941	0.000675042	0.0158331
ENSG00000102466	FGF14	1.09253	0.802803	0.419304	0.38401	0.675213
ENSG00000182118	FAM89A	37.2939	27.8038	0.419134	0.0140307	0.123417
ENSG00000169760	NLGN1	2.84518	2.15283	0.418659	0.121556	0.392193
ENSG00000080031	PTPRH	4.388	3.26532	0.418281	0.0842437	0.326964
ENSG00000139636	LMBR1L	46.8319	35.0308	0.418231	0.00134249	0.0264446
ENSG00000243477	NAA80	15.5211	11.6162	0.418061	0.0206793	0.152792
ENSG00000160678	S100A1	0.58101	0.28703	0.417995	0.537188	0.784569
ENSG00000159214	CCDC24	2.98657	2.21244	0.416489	0.216445	0.51846
ENSG00000129474	AJUBA	2.15066	1.56943	0.416043	0.162608	0.453141
ENSG00000171860	C3AR1	168.743	126.454	0.415964	0.000131478	0.00488272
ENSG00000105877	DNAH11	3.08426	2.35321	0.415756	0.135923	0.41301
ENSG00000109320	NFKB1	127.363	95.422	0.415435	0.000465522	0.012077
ENSG00000126016	AMOT	1.0282	0.740339	0.415187	0.380229	0.673975
ENSG00000167525	PROCA1	3.22943	2.40291	0.414911	0.178709	0.472262
ENSG00000169764	UGP2	236.215	172.182	0.41461	0.0192899	0.146131
ENSG00000024862	CCDC28A	15.4578	11.2399	0.414335	0.0737833	0.303962
ENSG00000071082	RPL31	279.075	204.443	0.414173	0.0234417	0.164066
ENSG00000108839	ALOX12	4.94871	3.70224	0.413472	0.115199	0.38154
ENSG00000103018	CYB5B	106.333	79.4625	0.413418	0.00079029	0.0175073
ENSG00000095397	WHRN	0.811486	0.620908	0.413353	0.454357	0.727939
ENSG00000132535	DLG4	95.029	71.2544	0.413328	0.00343204	0.0496224
ENSG00000105492	SIGLEC6	303.988	228.272	0.413033	0.000362169	0.010268
ENSG00000266338	NBPF15	1.65634	1.2582	0.41258	0.238944	0.545874
ENSG00000250317	SMIM20	5.88129	4.18338	0.412548	0.140279	0.420144
ENSG00000176383	B3GNT4	11.2019	8.33607	0.412305	0.0445321	0.234304
ENSG00000135245	HILPDA	10.8613	8.17243	0.412098	0.0707546	0.297033
ENSG00000175556	LONRF3	32.8546	24.7443	0.411943	0.00447482	0.0588846
ENSG00000102471	NDFIP2	38.4872	28.2873	0.411885	0.037585	0.21316
ENSG00000131042	LILRB2	4.34982	3.24476	0.411862	0.11795	0.386731
ENSG00000186806	VSIG10L	3.60816	2.67565	0.410575	0.114038	0.379671
ENSG00000168140	VASN	17.478	12.8424	0.41034	0.0528584	0.256363
ENSG00000100650	SRSF5	99.5285	74.0087	0.410122	0.0034486	0.0496857
ENSG00000178234	GALNT11	41.4463	31.2608	0.409735	0.00139753	0.0272198
ENSG00000121481	RNF2	43.7579	32.5969	0.409561	0.00823434	0.0875534
ENSG00000092621	PHGDH	70.5689	52.9105	0.409433	0.00157547	0.0291268
ENSG00000122035	RASL11A	3.29754	2.43414	0.408866	0.181179	0.475064
ENSG00000198911	SREBF2	572.972	426.342	0.408866	0.00324431	0.047942
ENSG00000122188	LAX1	24.1061	18.1502	0.408442	0.00527755	0.0647937
ENSG00000140463	BBS4	6.53798	4.85267	0.408133	0.134237	0.410802
ENSG00000198286	CARD11	1.64086	1.2064	0.408116	0.282855	0.589446
ENSG00000135424	ITGA7	97.3623	73.3385	0.408045	0.00361799	0.0512066
ENSG00000151327	FAM177A1	18.0979	13.5824	0.40778	0.0210797	0.154763
ENSG00000171365	CLCN5	26.7755	20.1261	0.407774	0.00933287	0.0950297
ENSG00000112164	GLP1R	1.98107	1.46715	0.407669	0.188033	0.483578
ENSG00000162745	OLFML2B	5.56309	4.17271	0.40762	0.130149	0.403073
ENSG00000132664	POLR3F	8.60574	6.22459	0.407505	0.133734	0.409889
ENSG00000115271	GCA	25.9232	19.233	0.407487	0.0199604	0.149299
ENSG00000119004	CYP20A1	44.5127	33.0946	0.407182	0.0389536	0.217628
ENSG00000185909	KLHDC8B	69.358	51.9205	0.407075	0.00324177	0.047942
ENSG00000137171	KLC4	14.767	11.1155	0.406996	0.0155353	0.129881
ENSG00000172465	TCEAL1	7.12759	5.18006	0.406551	0.118557	0.388023
ENSG00000108239	TBC1D12	0.820428	0.592535	0.406478	0.307598	0.612311
ENSG00000139160	ETFBKMT	2.05434	1.52258	0.406281	0.331834	0.633794
ENSG00000143947	RPS27A	289.651	214.35	0.405782	0.0216075	0.15693
ENSG00000140511	HAPLN3	2.86307	2.04121	0.405271	0.22555	0.529193
ENSG00000198753	PLXNB3	1.37736	1.01879	0.405229	0.284552	0.590714
ENSG00000081059	TCF7	3.99757	2.9905	0.404802	0.165093	0.456684
ENSG00000239282	CASTOR1	1.75782	1.30087	0.404706	0.333064	0.634166
ENSG00000177954	RPS27	107.136	80.1468	0.404531	0.00566601	0.068411
ENSG00000137274	BPHL	3.62846	2.66861	0.404197	0.211829	0.513503
ENSG00000107317	PTGDS	168.04	127.288	0.403603	0.00247316	0.0398774
ENSG00000170801	HTRA3	176.152	132.058	0.40341	0.00278194	0.0429532
ENSG00000165698	SPACA9	4.732	3.55598	0.403396	0.0717389	0.299512
ENSG00000123094	RASSF8	6.80044	5.1176	0.403368	0.0335893	0.200961
ENSG00000080822	CLDND1	39.2705	28.2246	0.403308	0.0698754	0.295362
ENSG00000151067	CACNA1C	21.2496	15.873	0.403259	0.0199168	0.149235
ENSG00000124104	SNX21	3.66355	2.75318	0.403163	0.148507	0.431398
ENSG00000102897	LYRM1	42.545	31.4311	0.403162	0.0263768	0.174598
ENSG00000112715	VEGFA	131.052	99.099	0.403059	0.00040392	0.0110628
ENSG00000148908	RGS10	14.9679	11.1696	0.402951	0.0345232	0.204064
ENSG00000270231	NBPF8	5.66078	4.25937	0.402119	0.106513	0.367122
ENSG00000183891	TTC32	3.73166	2.80574	0.402011	0.139909	0.419624
ENSG00000137216	TMEM63B	41.4765	31.2745	0.401978	0.00700706	0.0790429
ENSG00000155307	SAMSN1	110.054	82.5164	0.401865	0.00277294	0.0428662
ENSG00000273820	USP27X	4.29925	3.23904	0.401682	0.0800921	0.318717
ENSG00000145860	RNF145	68.636	51.9748	0.401344	0.000454312	0.011932
ENSG00000112137	PHACTR1	58.666	44.3599	0.40121	0.00219886	0.0364702
ENSG00000149231	CCDC82	24.4402	18.3493	0.401182	0.0185308	0.142489
ENSG00000011478	QPCTL	35.0996	26.5506	0.401155	0.0121038	0.112757
ENSG00000113638	TTC33	16.464	12.3269	0.400297	0.0249247	0.170236
ENSG00000117616	RSRP1	112.435	85.0847	0.399868	0.00823136	0.0875534
ENSG00000115944	COX7A2L	82.205	60.2636	0.399716	0.0346701	0.204586
ENSG00000105374	NKG7	288.253	218.599	0.399292	0.000499719	0.0127405
ENSG00000222046	DCDC2B	1.13278	0.880335	0.399203	0.310023	0.614642
ENSG00000150636	CCDC102B	0.769519	0.49026	0.398627	0.547852	0.791944
ENSG00000174307	PHLDA3	31.2867	23.5614	0.398581	0.0139138	0.12283
ENSG00000105856	HBP1	65.0781	48.6169	0.398211	0.00864585	0.0909917
ENSG00000026508	CD44	396.276	300.135	0.398169	0.000708373	0.0163465
ENSG00000124713	GNMT	1.22703	0.921464	0.3978	0.37467	0.669831
ENSG00000134253	TRIM45	1.42448	1.03518	0.397709	0.314329	0.617412
ENSG00000128606	LRRC17	1.10663	0.824138	0.397698	0.406887	0.694886
ENSG00000184313	MROH7	1.00756	0.593305	0.397135	0.668912	0.859793
ENSG00000105612	DNASE2	82.2916	62.5052	0.396233	0.000413271	0.0112227
ENSG00000196683	TOMM7	32.8037	24.6483	0.396152	0.0561716	0.26432
ENSG00000165685	TMEM52B	1.10319	0.81633	0.395416	0.3243	0.627476
ENSG00000166839	ANKDD1A	2.24457	1.68523	0.395138	0.398105	0.686892
ENSG00000105339	DENND3	284.761	215.891	0.394968	0.00570927	0.0687215
ENSG00000053438	NNAT	0.836251	0.576919	0.394866	0.444667	0.720605
ENSG00000186862	PDZD7	3.25729	2.43909	0.394633	0.13844	0.416694
ENSG00000107863	ARHGAP21	77.7223	59.1132	0.394592	0.0019099	0.0331799
ENSG00000132823	OSER1	25.6779	19.3577	0.394115	0.0109925	0.106319
ENSG00000181004	BBS12	6.53936	4.75172	0.393968	0.119207	0.38925
ENSG00000164587	RPS14	721.168	539.201	0.393666	0.0198631	0.149009
ENSG00000118508	RAB32	123.942	93.8199	0.392882	0.00183591	0.0323851
ENSG00000134352	IL6ST	53.8968	40.9124	0.392762	0.00970734	0.0975174
ENSG00000203724	C1orf53	1.38252	1.08697	0.39263	0.375505	0.670571
ENSG00000137817	PARP6	26.8509	20.4306	0.392581	0.00795137	0.085527
ENSG00000162961	DPY30	27.3267	20.5196	0.391783	0.0278371	0.179176
ENSG00000184014	DENND5A	209.278	159.515	0.391441	0.000159248	0.00563471
ENSG00000109220	CHIC2	18.3408	13.9483	0.391263	0.0152688	0.129537
ENSG00000115540	MOB4	8.64736	6.20325	0.391243	0.149405	0.432459
ENSG00000123178	SPRYD7	7.07874	5.23208	0.391006	0.164613	0.456032
ENSG00000178381	ZFAND2A	17.809	13.2809	0.390788	0.0482772	0.244647
ENSG00000130758	MAP3K10	21.0649	15.8322	0.390554	0.0373438	0.21236
ENSG00000177989	ODF3B	17.2276	13.1084	0.390549	0.02445	0.167985
ENSG00000007384	RHBDF1	17.938	13.5518	0.389397	0.0302566	0.188926
ENSG00000079691	CARMIL1	0.883379	0.618819	0.389213	0.516544	0.772265
ENSG00000173812	EIF1	354.889	270.617	0.389143	0.000416505	0.0112642
ENSG00000100628	ASB2	1.43308	1.07213	0.389076	0.440888	0.71688
ENSG00000136935	GOLGA1	19.4602	14.8448	0.387747	0.0265885	0.17485
ENSG00000069667	RORA	3.58684	2.74097	0.38758	0.109942	0.372379
ENSG00000164708	PGAM2	3.87339	2.93144	0.387407	0.129688	0.402706
ENSG00000182372	CLN8	25.6049	19.3619	0.387349	0.0270811	0.176127
ENSG00000121454	LHX4	1.89404	1.42811	0.387156	0.249345	0.557123
ENSG00000049449	RCN1	91.4384	69.9167	0.386955	0.000675198	0.0158331
ENSG00000250305	TRMT9B	1.99001	1.48563	0.386801	0.283658	0.589917
ENSG00000116729	WLS	1.53938	1.16736	0.386488	0.387003	0.677801
ENSG00000196911	KPNA5	9.27308	7.02035	0.386403	0.0791497	0.316152
ENSG00000136003	ISCU	40.7332	30.8313	0.386179	0.00905378	0.0934579
ENSG00000129646	QRICH2	24.7632	18.8073	0.385538	0.0965743	0.349677
ENSG00000108669	CYTH1	172.529	132.015	0.385471	0.00137414	0.0269289
ENSG00000100889	PCK2	16.3178	12.4955	0.385359	0.0261003	0.173596
ENSG00000174943	KCTD13	20.1836	15.4181	0.385252	0.00496523	0.062559
ENSG00000198680	TUSC1	0.96181	0.711196	0.385233	0.466664	0.737973
ENSG00000121289	CEP89	22.0676	16.8512	0.385208	0.00715988	0.0801429
ENSG00000078246	TULP3	10.8747	8.30275	0.385136	0.0421069	0.22611
ENSG00000119408	NEK6	208.466	159.51	0.384967	0.000354431	0.0101446
ENSG00000188643	S100A16	7.19328	5.48843	0.384938	0.115862	0.382523
ENSG00000173614	NMNAT1	17.3112	13.2283	0.384891	0.0506593	0.250873
ENSG00000188313	PLSCR1	146.845	109.336	0.38483	0.0229863	0.162623
ENSG00000065029	ZNF76	20.057	15.3379	0.384335	0.0157152	0.130325
ENSG00000169902	TPST1	16.7877	12.8213	0.384261	0.0157357	0.130326
ENSG00000157191	NECAP2	99.1591	75.8977	0.383951	0.00151389	0.0284746
ENSG00000080007	DDX43	0.95837	0.703388	0.383518	0.505459	0.764247
ENSG00000235750	KIAA0040	5.69209	4.36527	0.383502	0.0730228	0.302099
ENSG00000183578	TNFAIP8L3	14.6167	11.1894	0.383449	0.0152704	0.129537
ENSG00000188211	NCR3LG1	68.787	52.699	0.383072	0.00149062	0.02829
ENSG00000163565	IFI16	45.2399	34.3751	0.382553	0.00645168	0.0747784
ENSG00000116473	RAP1A	97.3765	73.4499	0.381989	0.0132149	0.119046
ENSG00000249915	PDCD6	6.11073	4.67419	0.381759	0.243754	0.551411
ENSG00000100142	POLR2F	42.631	32.1688	0.381524	0.0243876	0.167828
ENSG00000153823	PID1	1.45063	1.11612	0.381161	0.304461	0.609592
ENSG00000109270	LAMTOR3	25.6284	18.7412	0.381129	0.0988688	0.354539
ENSG00000273136	NBPF26	1.71413	1.29306	0.38095	0.317106	0.620747
ENSG00000163682	RPL9	404.854	304.61	0.380803	0.027303	0.17699
ENSG00000165702	GFI1B	2.27794	1.72504	0.380665	0.156577	0.443907
ENSG00000121552	CSTA	98.2475	72.5188	0.380373	0.0575802	0.268419
ENSG00000126603	GLIS2	8.94352	6.56913	0.380325	0.118972	0.388953
ENSG00000130522	JUND	202.009	153.69	0.379823	0.00986007	0.0984417
ENSG00000137955	RABGGTB	39.3534	29.3513	0.379771	0.0760839	0.309764
ENSG00000174917	MICOS13	23.1822	17.6847	0.379704	0.0177103	0.139256
ENSG00000070778	PTPN21	1.56587	1.16165	0.379577	0.342601	0.643666
ENSG00000149294	NCAM1	0.879597	0.629486	0.379497	0.50312	0.762581
ENSG00000275395	FCGBP	1.14516	0.859	0.379385	0.344898	0.645727
ENSG00000133872	SARAF	332.763	253.905	0.37935	0.00428742	0.0573667
ENSG00000131459	GFPT2	3.81766	2.94343	0.379288	0.193547	0.489654
ENSG00000173200	PARP15	0.624697	0.40855	0.378769	0.567603	0.805031
ENSG00000162552	WNT4	1.00034	0.711196	0.378688	0.437757	0.715264
ENSG00000138942	RNF185	49.3372	37.9292	0.378152	0.00167362	0.0304643
ENSG00000197774	EME2	44.945	34.6306	0.377676	0.0161734	0.132657
ENSG00000142549	IGLON5	1.05951	0.797855	0.377415	0.441651	0.717661
ENSG00000171858	RPS21	189.247	140.203	0.377297	0.0581205	0.26941
ENSG00000165915	SLC39A13	46.655	35.663	0.37713	0.0137519	0.122071
ENSG00000225697	SLC26A6	81.6163	63.0464	0.377084	0.00384909	0.0532931
ENSG00000116991	SIPA1L2	28.7208	22.1488	0.376538	0.00433	0.0576818
ENSG00000047644	WWC3	93.223	71.1457	0.376489	0.00757755	0.0830662
ENSG00000139675	HNRNPA1L2	2.70346	2.01493	0.376394	0.228865	0.534718
ENSG00000095951	HIVEP1	51.1318	39.1668	0.376336	0.00582811	0.0695631
ENSG00000137876	RSL24D1	92.7777	67.6773	0.376198	0.0969455	0.350316
ENSG00000165115	KIF27	7.11451	5.46863	0.376188	0.066453	0.28831
ENSG00000167186	COQ7	11.528	8.78025	0.37607	0.0683657	0.292033
ENSG00000182195	LDOC1	1.06845	0.768712	0.375991	0.52818	0.779059
ENSG00000105617	LENG1	12.7364	9.78552	0.375161	0.0429042	0.229146
ENSG00000139329	LUM	1.07155	0.763763	0.375127	0.517338	0.772325
ENSG00000188785	ZNF548	16.4406	12.6587	0.374283	0.0202673	0.150759
ENSG00000131067	GGT7	5.6484	4.33536	0.374189	0.107255	0.36806
ENSG00000151881	TMEM267	5.57135	4.27004	0.373661	0.120884	0.391513
ENSG00000053254	FOXN3	67.4113	51.7903	0.373547	0.00452777	0.059273
ENSG00000050327	ARHGEF5	4.95904	3.80815	0.373268	0.20041	0.49821
ENSG00000147592	LACTB2	13.0092	9.73218	0.373253	0.0839872	0.326167
ENSG00000164414	SLC35A1	5.43995	4.04261	0.372994	0.16954	0.462143
ENSG00000186818	LILRB4	2.44684	1.85514	0.372722	0.296679	0.602919
ENSG00000196422	PPP1R26	53.0513	40.5591	0.372573	0.0175707	0.139016
ENSG00000149273	RPS3	1185.11	906.058	0.372491	0.0180631	0.140761
ENSG00000117758	STX12	23.8609	18.2465	0.372485	0.0176958	0.139228
ENSG00000278845	MRPL45	43.1074	32.7051	0.372064	0.0250018	0.170307
ENSG00000221821	C6orf226	2.64601	2.03131	0.372035	0.333251	0.634192
ENSG00000124787	RPP40	2.18162	1.62771	0.371924	0.309722	0.614332
ENSG00000100711	ZFYVE21	30.9847	23.8809	0.371822	0.00761217	0.083196
ENSG00000184788	SATL1	1.5638	1.1744	0.370978	0.363343	0.661512
ENSG00000041880	PARP3	3.065	2.35243	0.370962	0.265263	0.57444
ENSG00000105679	GAPDHS	1.52562	1.17517	0.37092	0.272784	0.579796
ENSG00000025434	NR1H3	50.4063	38.9496	0.370868	0.00354348	0.0506587
ENSG00000188368	PRR19	2.71756	2.13722	0.370756	0.225683	0.529321
ENSG00000185567	AHNAK2	4.83588	3.51122	0.370724	0.247098	0.555023
ENSG00000196639	HRH1	1.32335	0.937851	0.37004	0.463091	0.73502
ENSG00000115137	DNAJC27	4.94631	3.76416	0.369941	0.176832	0.470167
ENSG00000078124	ACER3	31.3614	24.1336	0.369903	0.0182243	0.141377
ENSG00000109475	RPL34	215.794	162.411	0.369579	0.0314577	0.192862
ENSG00000150977	RILPL2	205.177	158.852	0.369549	0.00128693	0.0258973
ENSG00000155980	KIF5A	3.29203	2.52575	0.369497	0.153573	0.438809
ENSG00000175764	TTLL11	3.12967	2.405	0.369094	0.229504	0.535621
ENSG00000149380	P4HA3	1.23047	0.930043	0.369005	0.286725	0.592906
ENSG00000135205	CCDC146	1.85895	1.55535	0.368791	0.421196	0.705297
ENSG00000134531	EMP1	57.5762	44.3817	0.368694	0.0283067	0.181063
ENSG00000143412	ANXA9	3.54143	2.7126	0.368646	0.246414	0.554369
ENSG00000141504	SAT2	23.9397	18.3951	0.368629	0.0145266	0.12574
ENSG00000128891	CCDC32	34.6885	26.8102	0.36834	0.00493126	0.0623158
ENSG00000163661	PTX3	171.035	132.587	0.367621	0.0124116	0.114151
ENSG00000156831	NSMCE2	32.7391	25.086	0.367578	0.0226919	0.161844
ENSG00000188566	NDOR1	26.5475	20.5563	0.367408	0.0591641	0.271971
ENSG00000124251	TP53TG5	1.31269	0.995366	0.367245	0.380807	0.673975
ENSG00000160190	SLC37A1	30.5939	23.7277	0.36724	0.00720761	0.080465
ENSG00000090097	PCBP4	9.74057	7.47135	0.366906	0.0677095	0.290638
ENSG00000158552	ZFAND2B	30.996	23.9481	0.36688	0.0131073	0.118244
ENSG00000243414	TICAM2	3.18402	2.48517	0.366878	0.24365	0.551361
ENSG00000167549	CORO6	2.63397	2.02768	0.36684	0.257631	0.56518
ENSG00000125246	CLYBL	0.8937	0.677104	0.366692	0.438954	0.715836
ENSG00000023902	PLEKHO1	136.183	105.225	0.366634	0.00153962	0.0286303
ENSG00000157927	RADIL	2.10009	1.57723	0.366627	0.3558	0.655364
ENSG00000204922	UQCC3	19.9621	15.3882	0.366491	0.0327041	0.197204
ENSG00000114739	ACVR2B	5.29477	3.98587	0.365907	0.151992	0.435999
ENSG00000182117	NOP10	66.022	50.5037	0.365582	0.0277637	0.178884
ENSG00000166153	DEPDC4	0.617816	0.530071	0.365266	0.568195	0.80508
ENSG00000109072	VTN	0.785684	0.524352	0.365064	0.497448	0.758579
ENSG00000197892	KIF13B	25.2007	19.492	0.364959	0.013909	0.12283
ENSG00000115718	PROC	0.69659	0.500157	0.364684	0.527146	0.778255
ENSG00000156508	EEF1A1	7750.33	5983.76	0.364669	0.0349119	0.205218
ENSG00000175449	RFESD	2.61093	1.95455	0.364476	0.238245	0.544939
ENSG00000179057	IGSF22	1.69486	1.30945	0.364407	0.314568	0.617787
ENSG00000135253	KCP	22.1574	17.038	0.364372	0.0343118	0.203475
ENSG00000125746	EML2	21.4846	16.6268	0.364356	0.0142209	0.124243
ENSG00000256806	C17orf100	1.08737	0.889462	0.364253	0.422861	0.706692
ENSG00000177917	ARL6IP6	41.0645	31.5471	0.364223	0.0157549	0.1304
ENSG00000122406	RPL5	463.066	347.083	0.364063	0.0553073	0.261897
ENSG00000166398	GARRE1	17.6459	13.6512	0.363579	0.0135256	0.12116
ENSG00000187720	THSD4	3.42172	2.52289	0.363566	0.312277	0.616328
ENSG00000104231	ZFAND1	21.9648	16.7518	0.36342	0.0433696	0.230376
ENSG00000112406	HECA	66.4372	51.5786	0.362767	0.00162288	0.0297443
ENSG00000160111	CPAMD8	3.11591	2.38367	0.362734	0.273271	0.580252
ENSG00000175820	CCDC168	1.93428	1.4302	0.362695	0.351505	0.650796
ENSG00000117360	PRPF3	49.0334	37.9406	0.362679	0.00709113	0.0797236
ENSG00000206562	METTL6	12.6188	9.65828	0.362654	0.0501614	0.249489
ENSG00000108846	ABCC3	3.92051	3.02096	0.362582	0.121528	0.392193
ENSG00000170954	ZNF415	1.87615	1.39611	0.362078	0.27251	0.579699
ENSG00000163393	SLC22A15	61.2996	47.6239	0.361869	0.00743211	0.0820366
ENSG00000125731	SH2D3A	1.0196	0.731761	0.361532	0.431949	0.711856
ENSG00000160781	PAQR6	1.81182	1.40964	0.361517	0.2829	0.589446
ENSG00000011243	AKAP8L	62.3798	48.5251	0.361493	0.0171453	0.137408
ENSG00000142530	GARIN5A	6.7798	5.30103	0.361466	0.113912	0.379548
ENSG00000116690	PRG4	1.25352	0.914427	0.361209	0.385892	0.676695
ENSG00000131724	IL13RA1	126.828	98.6515	0.361081	0.00215791	0.0360728
ENSG00000013561	RNF14	46.3733	35.5491	0.361066	0.0283931	0.181198
ENSG00000135094	SDS	4.08288	3.14743	0.361006	0.130328	0.403229
ENSG00000167699	GLOD4	55.5525	43.021	0.360711	0.00564341	0.0683325
ENSG00000146535	GNA12	163.528	125.561	0.360691	0.0116684	0.110718
ENSG00000114841	DNAH1	32.6482	25.3996	0.360578	0.0998919	0.356621
ENSG00000108298	RPL19	850.922	658.545	0.360545	0.00696822	0.0788288
ENSG00000143570	SLC39A1	3.19778	2.47033	0.360526	0.259432	0.567987
ENSG00000126870	DYNC2I1	18.0116	14.0212	0.360427	0.0561204	0.264176
ENSG00000145919	BOD1	14.5813	11.3073	0.36041	0.0304654	0.189487
ENSG00000172428	COPS9	29.5788	22.3589	0.360186	0.0524602	0.255443
ENSG00000117091	CD48	2.22359	1.7037	0.359974	0.23106	0.537734
ENSG00000172432	GTPBP2	59.4651	46.315	0.359964	0.00426889	0.0572391
ENSG00000104804	TULP2	1.65806	1.25116	0.359952	0.448979	0.722959
ENSG00000111843	TMEM14C	109.252	82.6197	0.359935	0.0413901	0.224066
ENSG00000050426	LETMD1	18.217	14.1477	0.359801	0.0176226	0.139081
ENSG00000157557	ETS2	212.979	165.673	0.359688	0.000892241	0.0194946
ENSG00000182362	YBEY	4.28859	3.35924	0.358994	0.215218	0.516962
ENSG00000153933	DGKE	19.5709	15.1568	0.358171	0.0201451	0.150227
ENSG00000152465	NMT2	8.26449	6.39999	0.357943	0.0711442	0.297637
ENSG00000157796	WDR19	12.0787	9.40534	0.357444	0.0311255	0.191258
ENSG00000166033	HTRA1	11.4681	9.02857	0.357403	0.202121	0.499902
ENSG00000124780	KCNK17	1.32645	0.998226	0.357349	0.445231	0.720721
ENSG00000169136	ATF5	33.5433	26.1657	0.357337	0.00488028	0.0619173
ENSG00000119729	RHOQ	36.6448	28.5855	0.357251	0.00384761	0.0532931
ENSG00000198780	FAM169A	1.27588	1.00031	0.357007	0.444744	0.720605
ENSG00000113070	HBEGF	29.447	22.9571	0.356956	0.00668862	0.0765496
ENSG00000006459	KDM7A	14.2431	11.154	0.356945	0.020936	0.154063
ENSG00000197540	GZMM	1.2831	0.953467	0.356791	0.394483	0.683849
ENSG00000185614	INKA1	26.971	21.0734	0.356579	0.0333748	0.200155
ENSG00000198918	RPL39	204.415	155.552	0.356258	0.0476474	0.243455
ENSG00000102401	ARMCX3	46.8212	36.5575	0.356248	0.00458213	0.0597383
ENSG00000102317	RBM3	109.083	83.3131	0.356092	0.0255104	0.172167
ENSG00000232593	KANTR	4.9697	3.84587	0.356079	0.134346	0.410802
ENSG00000165837	ERICH6B	1.46267	1.12184	0.355881	0.301674	0.607283
ENSG00000065911	MTHFD2	444.378	345.633	0.355868	0.00252559	0.0403145
ENSG00000169213	RAB3B	3.86306	2.97125	0.355629	0.269336	0.578117
ENSG00000185340	GAS2L1	97.8752	75.4822	0.355609	0.0143707	0.125208
ENSG00000148483	TMEM236	0.710351	0.553495	0.355473	0.488062	0.753476
ENSG00000158869	FCER1G	48.8914	38.1738	0.355381	0.00310106	0.0461464
ENSG00000187109	NAP1L1	274.316	212.023	0.354747	0.00908346	0.0936126
ENSG00000133433	GSTT2B	1.04196	0.782239	0.354611	0.445447	0.720722
ENSG00000130813	SHFL	30.0669	23.489	0.354554	0.00546736	0.0667721
ENSG00000068971	PPP2R5B	15.5462	12.0789	0.354553	0.0250954	0.170761
ENSG00000101247	NDUFAF5	7.4647	5.71871	0.35452	0.179996	0.473602
ENSG00000123975	CKS2	63.0523	46.0061	0.354499	0.140902	0.42112
ENSG00000120137	PANK3	137.623	107.614	0.354471	0.00140919	0.0273215
ENSG00000197114	ZGPAT	10.0904	7.86792	0.354178	0.145808	0.427792
ENSG00000221968	FADS3	30.6878	24.0332	0.354128	0.00679681	0.0775092
ENSG00000111802	TDP2	32.0931	24.7264	0.35381	0.0261528	0.173596
ENSG00000197006	METTL9	163.217	126.3	0.353388	0.0115284	0.109916
ENSG00000188315	C3orf62	14.5575	11.3776	0.353111	0.0699691	0.295611
ENSG00000164707	SLC13A4	1.36704	0.953467	0.35282	0.4828	0.749886
ENSG00000122986	HVCN1	59.3086	46.5605	0.352522	0.00257137	0.0406887
ENSG00000158792	SPATA2L	22.5785	17.3662	0.352498	0.0536338	0.258001
ENSG00000142961	MOB3C	47.182	36.8789	0.352441	0.00354926	0.0506843
ENSG00000102409	BEX4	19.9012	15.5362	0.351976	0.0312976	0.192222
ENSG00000157538	VPS26C	107.528	83.7211	0.351937	0.00385841	0.0533333
ENSG00000113971	NPHP3	3.92327	2.93144	0.351553	0.202659	0.500964
ENSG00000243364	EFNA4	3.74404	2.91869	0.3513	0.191243	0.487309
ENSG00000148444	COMMD3	11.7333	8.88176	0.351275	0.106703	0.367199
ENSG00000134294	SLC38A2	382.85	298.461	0.351023	0.00308069	0.0458968
ENSG00000185262	UBALD2	192.455	151.092	0.350746	0.00341269	0.0495676
ENSG00000147416	ATP6V1B2	303.623	237.867	0.350684	0.00100263	0.0212152
ENSG00000167468	GPX4	198.324	155.523	0.350551	0.000647605	0.0154479
ENSG00000197712	FAM114A1	22.4247	17.5746	0.350486	0.0188488	0.144029
ENSG00000116396	KCNC4	24.8313	18.8364	0.35041	0.110581	0.373429
ENSG00000162929	SANBR	11.2999	8.83491	0.350323	0.0319859	0.195077
ENSG00000070495	JMJD6	139.215	109.195	0.350319	0.00123403	0.0251505
ENSG00000215712	TMEM242	12.5132	9.80399	0.348975	0.0590773	0.27167
ENSG00000196110	ZNF699	8.77257	6.85616	0.348968	0.0782489	0.314031
ENSG00000141371	CHCT1	0.844852	0.65291	0.348533	0.476286	0.745393
ENSG00000185947	ZNF267	40.2499	31.3652	0.34838	0.0400741	0.22098
ENSG00000174236	REP15	1.50119	1.16451	0.348262	0.390584	0.68033
ENSG00000125633	CCDC93	47.3073	37.303	0.34814	0.00668331	0.0765496
ENSG00000171928	TVP23B	27.026	21.146	0.348101	0.0098689	0.0984417
ENSG00000127955	GNAI1	0.907803	0.671386	0.347944	0.472511	0.742405
ENSG00000172935	MRGPRF	1.7647	1.46066	0.347865	0.42933	0.710106
ENSG00000149564	ESAM	2.4317	1.86503	0.34785	0.276163	0.58367
ENSG00000112486	CCR6	1.42242	1.10413	0.347741	0.383614	0.675213
ENSG00000161960	EIF4A1	26.3597	20.6035	0.347551	0.0911462	0.341577
ENSG00000170619	COMMD5	106.749	83.8997	0.347459	0.00124657	0.0253656
ENSG00000119965	C10orf88	6.1214	4.81572	0.347424	0.0959915	0.34826
ENSG00000169228	RAB24	17.0312	13.2419	0.347409	0.0533883	0.257532
ENSG00000185215	TNFAIP2	84.8811	66.4641	0.347158	0.0078937	0.0853565
ENSG00000136383	ALPK3	0.822149	0.632345	0.346926	0.550985	0.794392
ENSG00000166441	RPL27A	374.652	287.034	0.34689	0.0384297	0.215634
ENSG00000258890	CEP95	36.4511	28.3544	0.346705	0.0411196	0.223552
ENSG00000106089	STX1A	5.66801	4.42906	0.346418	0.23524	0.542345
ENSG00000177943	MAMDC4	10.132	7.94732	0.34634	0.283165	0.589565
ENSG00000071553	ATP6AP1	399.125	313.066	0.34599	0.00185938	0.0325787
ENSG00000188215	DCUN1D3	184.463	145.249	0.345977	0.00189653	0.0330479
ENSG00000204428	LY6G5C	3.00205	2.4193	0.34541	0.28598	0.592038
ENSG00000157193	LRP8	92.2867	72.4462	0.345272	0.00693999	0.0785792
ENSG00000166387	PPFIBP2	14.111	11.09	0.345205	0.0583705	0.270068
ENSG00000205213	LGR4	7.41654	5.88477	0.345042	0.102421	0.359109
ENSG00000154719	MRPL39	14.5249	11.3052	0.344726	0.0742472	0.304986
ENSG00000137100	DCTN3	54.2126	42.2742	0.344164	0.0200187	0.149472
ENSG00000105971	CAV2	8.46332	6.59828	0.344147	0.112322	0.376328
ENSG00000143842	SOX13	3.9783	3.09409	0.343844	0.249465	0.557234
ENSG00000133466	C1QTNF6	2.2745	1.76485	0.343737	0.312947	0.616688
ENSG00000180902	D2HGDH	21.317	16.7232	0.34364	0.0822221	0.322927
ENSG00000154079	SDHAF4	4.08357	2.94783	0.343552	0.337966	0.638219
ENSG00000158122	PRXL2C	24.3308	19.0537	0.343387	0.014065	0.123474
ENSG00000185055	EFCAB10	0.692807	0.498068	0.342835	0.499639	0.759929
ENSG00000174109	UQCC4	13.6446	10.7403	0.342804	0.0682701	0.291722
ENSG00000111752	PHC1	23.7405	18.7048	0.342607	0.00764896	0.0832756
ENSG00000078804	TP53INP2	26.2241	20.5287	0.342584	0.0240441	0.166634
ENSG00000101132	PFDN4	9.01268	6.92435	0.342473	0.131798	0.405777
ENSG00000196378	ZNF34	10.3979	8.18541	0.342251	0.0533947	0.257532
ENSG00000065320	NTN1	12.4829	9.74494	0.341837	0.0474678	0.242927
ENSG00000125652	ALKBH7	59.8356	47.2052	0.341563	0.0187354	0.14338
ENSG00000109790	KLHL5	32.1453	25.2926	0.341559	0.0109069	0.105572
ENSG00000117533	VAMP4	11.2638	8.57988	0.341261	0.139895	0.419624
ENSG00000136888	ATP6V1G1	45.6369	34.2961	0.341047	0.116889	0.384665
ENSG00000114391	RPL24	323.655	249.128	0.3409	0.0599684	0.274246
ENSG00000167600	CYP2S1	8.14512	6.3482	0.340604	0.125298	0.397684
ENSG00000134851	TMEM165	106.006	82.4983	0.340597	0.0197075	0.148277
ENSG00000089335	ZNF302	9.98137	7.72374	0.340432	0.0950573	0.346747
ENSG00000185222	TCEAL9	2.66321	2.00921	0.340037	0.371663	0.666795
ENSG00000168876	ANKRD49	12.3374	9.48782	0.340017	0.0965096	0.349542
ENSG00000130340	SNX9	64.1286	50.6436	0.339829	0.00343686	0.0496357
ENSG00000250510	GPR162	20.1887	15.931	0.339739	0.0518163	0.253649
ENSG00000030419	IKZF2	6.84723	5.40331	0.339502	0.102938	0.360108
ENSG00000132424	PNISR	52.3998	40.7175	0.339449	0.0486719	0.245538
ENSG00000129197	RPAIN	26.9617	21.0115	0.339254	0.0480637	0.244405
ENSG00000151651	ADAM8	256.45	201.4	0.339107	0.0151771	0.129477
ENSG00000169169	CPT1C	0.816988	0.611011	0.338946	0.629987	0.839149
ENSG00000126777	KTN1	110.251	86.3852	0.338657	0.0229816	0.162623
ENSG00000069399	BCL3	41.2619	32.2235	0.338575	0.0219542	0.158623
ENSG00000130312	MRPL34	43.3644	34.1094	0.338496	0.0151604	0.129433
ENSG00000213366	GSTM2	13.786	10.6159	0.338397	0.149551	0.432655
ENSG00000147162	OGT	150.883	118.439	0.338385	0.0144039	0.125241
ENSG00000143110	C1orf162	11.9439	9.48727	0.338354	0.0912073	0.341706
ENSG00000135269	TES	42.8002	33.8119	0.338153	0.00378453	0.0527792
ENSG00000127328	RAB3IP	8.73782	6.89025	0.338056	0.071113	0.297637
ENSG00000100554	ATP6V1D	65.4895	50.891	0.337714	0.0287882	0.183077
ENSG00000111450	STX2	26.4567	20.8443	0.337468	0.0371435	0.211693
ENSG00000142330	CAPN10	30.4701	24.0774	0.337354	0.0520378	0.254337
ENSG00000164654	MIOS	24.3174	19.1937	0.337332	0.0268052	0.175331
ENSG00000083937	CHMP2B	28.1609	21.3224	0.337247	0.107677	0.368364
ENSG00000025039	RRAGD	110.562	87.5225	0.336777	0.00290394	0.0441789
ENSG00000115446	UNC50	24.8079	19.3192	0.336753	0.0493911	0.246951
ENSG00000008516	MMP25	110.968	86.922	0.336739	0.0155392	0.129881
ENSG00000008988	RPS20	625.685	483.476	0.336647	0.0559648	0.263679
ENSG00000143158	MPC2	38.1257	29.9125	0.336629	0.0259515	0.173528
ENSG00000149089	APIP	17.445	13.1318	0.336518	0.145026	0.427391
ENSG00000119048	UBE2B	34.5922	26.3479	0.336463	0.0890259	0.337403
ENSG00000225663	MCRIP1	130.472	103.295	0.336413	0.00232399	0.0381481
ENSG00000178573	MAF	3.67146	2.74097	0.336251	0.354913	0.654314
ENSG00000136854	STXBP1	59.8699	46.8783	0.336208	0.0166641	0.135116
ENSG00000214717	ZBED1	135.831	106.494	0.336087	0.00966444	0.0973247
ENSG00000101104	PABPC1L	5.23458	4.12223	0.336018	0.230854	0.537711
ENSG00000185250	PPIL6	2.0337	1.56734	0.335951	0.281945	0.589433
ENSG00000139832	RAB20	43.1944	34.202	0.335872	0.00690748	0.0784202
ENSG00000107175	CREB3	35.6014	28.1819	0.335823	0.00517879	0.0641083
ENSG00000187066	TMEM262	9.95625	7.8898	0.335597	0.0486539	0.245538
ENSG00000277462	ZNF670	4.98622	3.81387	0.335537	0.27299	0.579866
ENSG00000188747	NOXA1	3.27105	2.60042	0.335524	0.241129	0.548495
ENSG00000241852	C8orf58	7.52868	5.92821	0.335319	0.0956212	0.347854
ENSG00000049860	HEXB	206.933	163.213	0.335234	0.00446253	0.0587836
ENSG00000213199	ASIC3	0.869276	0.762993	0.335043	0.547419	0.791855
ENSG00000189376	C8orf76	16.8472	13.0379	0.334913	0.0893064	0.337863
ENSG00000065600	PACC1	24.8475	19.6166	0.334478	0.0271845	0.17646
ENSG00000183628	DGCR6	11.0388	8.76365	0.334418	0.0690125	0.293128
ENSG00000127993	RBM48	11.7516	9.22421	0.334308	0.0681293	0.291528
ENSG00000169612	RAMAC	13.7918	10.8546	0.334181	0.0845478	0.327745
ENSG00000139112	GABARAPL1	47.749	37.8917	0.333919	0.00414632	0.0560677
ENSG00000105227	PRX	5.50014	4.35306	0.333873	0.185095	0.479818
ENSG00000179532	DNHD1	11.4069	8.68865	0.333776	0.235365	0.542345
ENSG00000254685	FPGT	7.47846	5.75852	0.333653	0.253748	0.561443
ENSG00000008323	PLEKHG6	2.94838	2.33187	0.333628	0.337008	0.637571
ENSG00000136205	TNS3	105.364	81.9344	0.333536	0.0321442	0.195723
ENSG00000092009	CMA1	0.738215	0.586816	0.333172	0.533177	0.782574
ENSG00000088448	ANKRD10	43.0173	34.1302	0.332931	0.00936786	0.0951577
ENSG00000003756	RBM5	76.2356	60.4531	0.332688	0.007514	0.0827851
ENSG00000170049	KCNAB3	1.12211	0.843384	0.332444	0.526551	0.777828
ENSG00000172404	DNAJB7	1.45235	1.12469	0.33242	0.362388	0.66065
ENSG00000138433	CIR1	20.3625	16.1149	0.33225	0.106602	0.367199
ENSG00000104671	DCTN6	7.29167	5.58938	0.332061	0.19581	0.492251
ENSG00000089775	ZBTB25	17.6714	14.0834	0.332054	0.0231123	0.162925
ENSG00000214655	ZSWIM8	148.221	117.31	0.332036	0.00717868	0.0802123
ENSG00000196141	SPATS2L	18.8114	14.9544	0.331784	0.0212674	0.155766
ENSG00000175471	MCTP1	40.6658	32.0882	0.331724	0.0182855	0.141507
ENSG00000110619	CARS1	83.2637	66.1535	0.331422	0.00323885	0.047942
ENSG00000163481	RNF25	16.6707	13.2114	0.331153	0.0216219	0.15693
ENSG00000119862	LGALSL	1.11351	0.975572	0.331148	0.474385	0.744124
ENSG00000169016	E2F6	11.3346	8.95203	0.331084	0.0498638	0.248403
ENSG00000167554	ZNF610	1.60405	1.37345	0.330969	0.460971	0.733065
ENSG00000168002	POLR2G	52.7183	40.9528	0.330904	0.0552439	0.261897
ENSG00000096433	ITPR3	9.98377	7.71571	0.330827	0.183677	0.477875
ENSG00000182247	UBE2E2	19.4725	15.5082	0.330698	0.0348405	0.204893
ENSG00000100079	LGALS2	1.61953	1.21993	0.330324	0.408818	0.696379
ENSG00000162614	NEXN	1.2862	0.956326	0.330251	0.502311	0.762445
ENSG00000109046	WSB1	76.0701	60.0756	0.330104	0.0120293	0.112286
ENSG00000138386	NAB1	42.7197	33.922	0.330029	0.00515614	0.0639522
ENSG00000163536	SERPINI1	2.86411	2.23377	0.329921	0.297989	0.604039
ENSG00000131470	PSMC3IP	12.281	9.73999	0.329915	0.0488046	0.245623
ENSG00000196954	CASP4	54.9853	42.6976	0.329631	0.0559843	0.263679
ENSG00000137312	FLOT1	152.199	121.119	0.329353	0.0017737	0.031555
ENSG00000152926	ZNF117	8.1004	6.44135	0.329334	0.239315	0.546307
ENSG00000164221	CCDC112	6.71892	5.10638	0.329269	0.304744	0.609677
ENSG00000119899	SLC17A5	31.5478	25.1271	0.329148	0.0116292	0.110629
ENSG00000100038	TOP3B	32.4057	25.7704	0.329087	0.0270092	0.175891
ENSG00000171806	METTL18	3.75918	2.98346	0.329026	0.341515	0.642625
ENSG00000177045	SIX5	6.80594	5.40881	0.329024	0.0978311	0.352126
ENSG00000124140	SLC12A5	8.0973	6.46763	0.32894	0.145473	0.427656
ENSG00000006327	TNFRSF12A	17.7488	14.1331	0.328802	0.0362137	0.209297
ENSG00000020577	SAMD4A	3.11591	2.44404	0.328732	0.213579	0.515305
ENSG00000183696	UPP1	34.4528	27.4145	0.328691	0.0122119	0.113379
ENSG00000088854	DNAAF9	37.685	29.9064	0.328689	0.0323677	0.19624
ENSG00000143816	WNT9A	3.47194	2.73679	0.328592	0.198874	0.495991
ENSG00000179988	PSTK	3.07704	2.41985	0.328426	0.267291	0.575865
ENSG00000166710	B2M	1453.73	1127.04	0.328232	0.0609424	0.276874
ENSG00000151006	PRSS53	1.86755	1.45648	0.32816	0.358996	0.657787
ENSG00000183665	TRMT12	31.2	24.5869	0.327966	0.0255854	0.172241
ENSG00000166289	PLEKHF1	51.5962	40.8713	0.327796	0.0105992	0.103063
ENSG00000260456	C16orf95	3.77363	2.99259	0.327445	0.255502	0.562776
ENSG00000169964	TMEM42	7.4733	5.82748	0.327416	0.173136	0.46695
ENSG00000100908	EMC9	6.97519	5.58806	0.32736	0.129581	0.402578
ENSG00000169621	APLF	20.0625	15.7743	0.327291	0.0768042	0.311128
ENSG00000167302	TEPSIN	49.6991	39.6655	0.327139	0.0627778	0.280014
ENSG00000135315	CEP162	6.51562	5.15455	0.327113	0.194179	0.490235
ENSG00000157150	TIMP4	0.945987	0.73462	0.326813	0.467703	0.738618
ENSG00000108826	MRPL27	25.0927	19.9872	0.326406	0.0268693	0.175428
ENSG00000178104	PDE4DIP	13.9401	11.07	0.325942	0.0593263	0.272422
ENSG00000065989	PDE4A	29.6544	22.9769	0.325902	0.0898869	0.338635
ENSG00000123096	SSPN	0.939107	0.73462	0.325898	0.424977	0.707259
ENSG00000119523	ALG2	70.3264	55.9207	0.325894	0.00713699	0.0800273
ENSG00000046647	GEMIN8	8.34842	6.63523	0.325732	0.0689598	0.293128
ENSG00000185869	ZNF829	4.30957	3.41884	0.325503	0.176	0.469729
ENSG00000131469	RPL27	288.631	219.687	0.325479	0.121222	0.391812
ENSG00000110721	CHKA	45.2725	36.0527	0.325258	0.0055418	0.0674871
ENSG00000152422	XRCC4	9.68141	7.61135	0.325254	0.0926621	0.34385
ENSG00000159788	RGS12	45.2491	36.1121	0.32522	0.00522231	0.0644591
ENSG00000143450	OAZ3	16.0364	12.6836	0.32495	0.0864412	0.332153
ENSG00000204839	MROH6	58.1968	46.6217	0.324693	0.113946	0.379562
ENSG00000172590	MRPL52	25.5272	20.0733	0.324212	0.0410308	0.223472
ENSG00000239857	GET4	8.66455	6.90796	0.323836	0.234622	0.541907
ENSG00000075618	FSCN1	604.413	478.47	0.323787	0.019863	0.149009
ENSG00000185269	NOTUM	2.24835	1.76199	0.323635	0.345324	0.645772
ENSG00000176444	CLK2	33.674	26.9305	0.323583	0.100648	0.357388
ENSG00000090674	MCOLN1	47.2601	37.5376	0.323556	0.030074	0.188207
ENSG00000140545	MFGE8	64.6229	51.4316	0.323472	0.0153917	0.129537
ENSG00000198399	ITSN2	76.7278	61.2095	0.323461	0.00328151	0.0482677
ENSG00000205542	TMSB4X	1946.04	1514.89	0.323221	0.0606	0.275785
ENSG00000170270	GON7	14.0268	10.9487	0.32312	0.177447	0.471076
ENSG00000189060	H1-0	72.1372	57.7078	0.3229	0.0027533	0.0426662
ENSG00000147684	NDUFB9	201.643	158.324	0.322753	0.0342308	0.203475
ENSG00000038382	TRIO	124.469	97.8136	0.322494	0.0265006	0.174637
ENSG00000074410	CA12	5.79701	4.64999	0.322409	0.23399	0.540742
ENSG00000213760	ATP6V1G2	3.86823	3.06077	0.321914	0.186549	0.481606
ENSG00000182985	CADM1	3.02475	2.43206	0.321852	0.287864	0.593791
ENSG00000197054	ZNF763	1.25662	0.969083	0.321638	0.404139	0.692298
ENSG00000166507	NDST2	5.70997	4.56542	0.321398	0.200565	0.4984
ENSG00000114942	EEF1B2	362.922	285.692	0.321356	0.038506	0.215885
ENSG00000113966	ARL6	2.32094	1.64619	0.321329	0.385475	0.676334
ENSG00000197016	ZNF470	5.43753	4.30622	0.321312	0.261789	0.570146
ENSG00000103043	VAC14	133.396	105.454	0.32113	0.0180672	0.140761
ENSG00000168734	PKIG	16.7966	13.4196	0.321099	0.0263857	0.174598
ENSG00000108654	DDX5	571.548	452.444	0.320741	0.0153744	0.129537
ENSG00000134470	IL15RA	3.59268	2.77869	0.319377	0.36704	0.663265
ENSG00000151287	TEX30	19.906	15.2604	0.319288	0.129875	0.40276
ENSG00000064607	SUGP2	129.952	103.967	0.319105	0.00572949	0.0687215
ENSG00000114744	COMMD2	18.3838	14.557	0.318952	0.061877	0.278414
ENSG00000145901	TNIP1	178.816	142.906	0.31888	0.00338507	0.0493399
ENSG00000004864	SLC25A13	15.2414	12.2322	0.318835	0.0540475	0.258916
ENSG00000112306	RPS12	303.231	240.464	0.318057	0.0202741	0.150759
ENSG00000129450	SIGLEC9	5.2559	4.18547	0.31803	0.131741	0.405777
ENSG00000134086	VHL	69.3106	55.6375	0.317908	0.0437201	0.231182
ENSG00000140740	UQCRC2	135.327	106.923	0.31777	0.0242657	0.167506
ENSG00000165275	TRMT10B	7.5476	6.04269	0.317686	0.0880079	0.335241
ENSG00000170946	DNAJC24	7.27997	5.79261	0.317454	0.0959243	0.348115
ENSG00000127774	EMC6	22.2365	17.7677	0.316885	0.0416233	0.224946
ENSG00000184378	ACTRT3	1.3089	1.03441	0.31674	0.508932	0.767375
ENSG00000172086	KRCC1	37.0618	27.706	0.316479	0.183054	0.477034
ENSG00000108590	MED31	6.14307	4.66506	0.316479	0.23039	0.537098
ENSG00000027697	IFNGR1	71.9246	56.2246	0.316365	0.0504649	0.250222
ENSG00000198898	CAPZA2	101.115	78.8063	0.316294	0.0826676	0.323707
ENSG00000161921	CXCL16	1.8906	1.47001	0.31603	0.38925	0.679351
ENSG00000006634	DBF4	28.2599	21.5225	0.316012	0.153888	0.439415
ENSG00000187994	RINL	4.59544	3.62207	0.315971	0.182715	0.476834
ENSG00000057663	ATG5	31.7123	25.0305	0.315971	0.0789668	0.315719
ENSG00000168591	TMUB2	66.044	53.0374	0.315875	0.00451069	0.0591489
ENSG00000111711	GOLT1B	29.7972	22.5897	0.315874	0.167655	0.459959
ENSG00000132932	ATP8A2	1.30925	1.0167	0.315797	0.450374	0.723894
ENSG00000149084	HSD17B12	58.0568	46.3613	0.315473	0.012144	0.112913
ENSG00000182518	FAM104B	2.38423	2.03494	0.315312	0.388102	0.678419
ENSG00000113328	CCNG1	62.279	49.9659	0.314905	0.0276152	0.178288
ENSG00000124588	NQO2	44.3713	35.6278	0.314857	0.00700121	0.0790429
ENSG00000175582	RAB6A	176.302	141.401	0.314792	0.00370876	0.052259
ENSG00000243927	MRPS6	52.5002	41.7618	0.314559	0.0232658	0.163725
ENSG00000093183	SEC22C	67.7309	54.4551	0.314512	0.00418859	0.0563998
ENSG00000071889	FAM3A	32.7714	26.3002	0.314511	0.0281308	0.180519
ENSG00000168275	COA6	16.8802	13.163	0.314503	0.110538	0.373384
ENSG00000176153	GPX2	0.801165	0.632345	0.314327	0.57752	0.809689
ENSG00000130150	MOSPD2	18.5107	14.5927	0.314316	0.0690563	0.293136
ENSG00000165507	DEPP1	2.74439	2.0753	0.313961	0.483391	0.749886
ENSG00000248905	FMN1	19.7364	15.7681	0.313659	0.127101	0.39995
ENSG00000197948	FCHSD1	18.0766	14.586	0.313558	0.0655693	0.286524
ENSG00000180891	CUEDC1	3.14893	2.54346	0.31338	0.326	0.628552
ENSG00000236104	ZBTB22	32.5849	26.0741	0.313198	0.0159695	0.131493
ENSG00000138286	FAM149B1	25.3693	20.2914	0.313158	0.041782	0.225548
ENSG00000120837	NFYB	43.1694	34.6132	0.31315	0.00919087	0.0943429
ENSG00000143862	ARL8A	73.6053	59.2105	0.313135	0.00566023	0.068411
ENSG00000178026	LRRC75B	4.69209	3.82794	0.312472	0.311681	0.615684
ENSG00000065154	OAT	17.1692	13.6803	0.312471	0.0557428	0.26347
ENSG00000142252	GEMIN7	15.475	12.4432	0.312111	0.0810947	0.320603
ENSG00000181218	H2AC25	3.86444	3.092	0.31209	0.183147	0.477034
ENSG00000129472	RAB2B	21.261	17.1527	0.312033	0.0359863	0.208591
ENSG00000196998	WDR45	16.572	13.3392	0.311741	0.0690993	0.2932
ENSG00000221978	CCNL2	66.0884	53.2108	0.311657	0.0577212	0.268733
ENSG00000149600	COMMD7	31.381	25.0858	0.311621	0.0870683	0.333256
ENSG00000115459	ELMOD3	20.0639	16.1796	0.311606	0.0316046	0.193436
ENSG00000079462	PAFAH1B3	15.7151	12.6295	0.311501	0.045523	0.237847
ENSG00000206559	ZCWPW2	5.68659	4.55135	0.311348	0.141646	0.422154
ENSG00000111269	CREBL2	36.4835	29.3828	0.311086	0.00897576	0.0928029
ENSG00000126249	PDCD2L	1.66012	1.30868	0.311058	0.405843	0.693902
ENSG00000075142	SRI	39.9936	31.9943	0.310894	0.0242863	0.167506
ENSG00000092820	EZR	212.927	171.163	0.31078	0.00302558	0.0453342
ENSG00000172216	CEBPB	106.221	85.5797	0.310756	0.00404153	0.0551189
ENSG00000143891	GALM	1.91296	1.58658	0.310748	0.360635	0.659578
ENSG00000100744	GSKIP	13.1331	10.2381	0.310616	0.137186	0.415067
ENSG00000132661	NXT1	17.3202	13.9403	0.31052	0.0552378	0.261897
ENSG00000143793	C1orf35	13.5242	10.8917	0.310488	0.0523748	0.255222
ENSG00000012822	CALCOCO1	68.9298	55.5744	0.310471	0.00550131	0.0670581
ENSG00000129465	RIPK3	2.81904	2.25434	0.310398	0.316722	0.620337
ENSG00000239697	TNFSF12	10.2641	8.20751	0.310244	0.126099	0.398376
ENSG00000158863	FHIP2B	43.0228	34.652	0.310071	0.0474187	0.242773
ENSG00000101452	DHX35	10.539	8.48519	0.310028	0.0675119	0.290164
ENSG00000204228	HSD17B8	3.53455	2.83126	0.309731	0.253255	0.561036
ENSG00000102316	MAGED2	121.977	98.3951	0.309401	0.00744463	0.0821036
ENSG00000140563	MCTP2	200.905	162.026	0.309135	0.0029878	0.0449333
ENSG00000184983	NDUFA6	48.7999	38.4501	0.308756	0.078612	0.314794
ENSG00000108960	MMD	13.1895	10.4845	0.308456	0.11889	0.388812
ENSG00000185513	L3MBTL1	2.35637	1.89418	0.308172	0.297846	0.604032
ENSG00000184619	KRBA2	1.37873	1.0586	0.308103	0.483001	0.749886
ENSG00000137221	TJAP1	34.3995	27.7252	0.308007	0.0680658	0.291528
ENSG00000172663	TMEM134	13.2854	10.7106	0.307549	0.0529505	0.256555
ENSG00000187193	MT1X	3.80872	3.21121	0.307134	0.322496	0.625513
ENSG00000115657	ABCB6	1.71241	1.36411	0.307057	0.371002	0.666209
ENSG00000123144	TRIR	121.458	97.871	0.307015	0.0102144	0.100705
ENSG00000076864	RAP1GAP	9.9394	8.04673	0.306759	0.115637	0.382297
ENSG00000197122	SRC	85.0318	67.9549	0.30661	0.0226807	0.161844
ENSG00000164111	ANXA5	187.51	149.925	0.306549	0.0176119	0.139081
ENSG00000139629	GALNT6	19.7945	15.963	0.306393	0.044596	0.234527
ENSG00000204516	MICB	27.5533	22.241	0.306198	0.0184136	0.141961
ENSG00000041353	RAB27B	0.982452	0.689861	0.306	0.652664	0.852162
ENSG00000214087	ARL16	33.2984	26.8061	0.30585	0.0294813	0.186171
ENSG00000124299	PEPD	76.379	61.5881	0.305675	0.0137192	0.122024
ENSG00000051009	FHIP1B	61.6907	49.8832	0.305665	0.0167425	0.135553
ENSG00000102145	GATA1	1.67732	1.33287	0.305397	0.270712	0.578954
ENSG00000105875	WDR91	11.2153	9.04859	0.305373	0.12181	0.39251
ENSG00000131355	ADGRE3	3.51529	2.88536	0.305274	0.270842	0.578954
ENSG00000091947	TMEM101	45.9151	37.0939	0.304978	0.0187414	0.14338
ENSG00000002330	BAD	46.8515	37.8962	0.304699	0.0136183	0.121562
ENSG00000116016	EPAS1	47.4359	37.9412	0.304604	0.0461331	0.239599
ENSG00000185246	PRPF39	19.3181	15.6244	0.304055	0.0595805	0.273097
ENSG00000169733	RFNG	73.5355	59.4575	0.303663	0.015674	0.130115
ENSG00000139567	ACVRL1	3.73888	3.01887	0.303492	0.403716	0.691946
ENSG00000131669	NINJ1	50.762	41.0686	0.303394	0.00795647	0.085527
ENSG00000142534	RPS11	602.692	480.677	0.303204	0.0402327	0.221471
ENSG00000197746	PSAP	1424.26	1153.03	0.303057	0.00721628	0.0804912
ENSG00000196263	ZNF471	3.23287	2.58613	0.303044	0.337615	0.638219
ENSG00000196470	SIAH1	27.2709	22.1332	0.302952	0.0380173	0.214394
ENSG00000130584	ZBTB46	56.8823	45.7479	0.302857	0.0178588	0.14014
ENSG00000172426	RSPH9	6.95937	5.64272	0.302726	0.106907	0.367652
ENSG00000138316	ADAMTS14	17.1296	13.7797	0.302512	0.17683	0.470167
ENSG00000130779	CLIP1	74.4423	60.2739	0.302408	0.0133638	0.120048
ENSG00000086619	ERO1B	6.04434	4.87324	0.301943	0.126482	0.398991
ENSG00000023330	ALAS1	163.765	132.817	0.30189	0.00182913	0.0323155
ENSG00000143079	CTTNBP2NL	11.7265	9.52741	0.301876	0.105364	0.365516
ENSG00000160058	BSDC1	59.1813	47.8872	0.30187	0.00606843	0.0714562
ENSG00000147533	GOLGA7	88.8458	70.4247	0.301695	0.0579128	0.269222
ENSG00000136717	BIN1	32.962	26.6123	0.301679	0.0319592	0.195063
ENSG00000034693	PEX3	9.47467	7.29232	0.301584	0.237469	0.54436
ENSG00000106003	LFNG	31.2495	24.8878	0.301497	0.0900855	0.339199
ENSG00000179152	TCAIM	30.2795	24.5189	0.301488	0.0205205	0.151707
ENSG00000005243	COPZ2	2.95182	2.40632	0.301443	0.30964	0.614332
ENSG00000197976	AKAP17A	122.097	99.0839	0.301356	0.0558738	0.263638
ENSG00000111424	VDR	81.6128	65.7001	0.301331	0.0195372	0.147344
ENSG00000135414	GDF11	427.518	345.996	0.301301	0.00433448	0.0576818
ENSG00000108405	P2RX1	201.678	163.743	0.301168	0.00489065	0.0619872
ENSG00000058453	CROCC	5.78187	4.58984	0.300958	0.334082	0.635154
ENSG00000204389	HSPA1A	61.8383	49.7843	0.300796	0.0224407	0.161042
ENSG00000125691	RPL23	240.271	190.383	0.30065	0.0871661	0.33333
ENSG00000188419	CHM	20.3129	15.9313	0.3006	0.122401	0.393044
ENSG00000159588	CCDC17	2.97659	2.28139	0.300283	0.429307	0.710106
ENSG00000124216	SNAI1	17.1371	13.7003	0.300155	0.101191	0.357469
ENSG00000196876	SCN8A	1.3003	1.0487	0.299809	0.484516	0.750673
ENSG00000156050	FAM161B	16.2049	13.1432	0.299735	0.0342715	0.203475
ENSG00000066185	ZMYND12	0.741655	0.582638	0.299709	0.600749	0.821448
ENSG00000004660	CAMKK1	15.6201	12.7139	0.299642	0.106263	0.366724
ENSG00000173230	GOLGB1	130.878	106.489	0.299635	0.135115	0.411856
ENSG00000135519	KCNH3	1.28448	0.993277	0.29962	0.489662	0.754626
ENSG00000105373	NOP53	184.603	148.679	0.299103	0.0140391	0.123417
ENSG00000160888	IER2	119.785	96.9591	0.299017	0.00971622	0.0975281
ENSG00000137809	ITGA11	9.24727	7.19862	0.298996	0.407682	0.695398
ENSG00000154269	ENPP3	2.42758	1.86712	0.298918	0.323613	0.626663
ENSG00000126246	IGFLR1	6.81936	5.57926	0.298877	0.169893	0.462612
ENSG00000155366	RHOC	72.9126	59.2608	0.298686	0.00627967	0.0732513
ENSG00000127533	F2RL3	8.1833	6.60322	0.298615	0.173437	0.467168
ENSG00000205085	GARIN1A	0.673886	0.505876	0.298551	0.657121	0.853514
ENSG00000169193	CCDC126	11.1255	8.51302	0.298516	0.223102	0.5268
ENSG00000123352	SPATS2	20.9961	17.0479	0.298456	0.0399082	0.220542
ENSG00000186376	ZNF75D	16.2992	13.3011	0.298403	0.053699	0.258218
ENSG00000162244	RPL29	446.557	358.742	0.298384	0.0237262	0.165331
ENSG00000188846	RPL14	471.397	376.49	0.298346	0.0437722	0.231261
ENSG00000283199	C13orf46	0.670446	0.468925	0.29817	0.571602	0.807482
ENSG00000018869	ZNF582	4.14343	3.38035	0.298139	0.357622	0.65673
ENSG00000197956	S100A6	160.918	130.081	0.298072	0.0283578	0.181063
ENSG00000169020	ATP5ME	30.8571	24.7586	0.297931	0.113375	0.378253
ENSG00000205323	SARNP	6.19123	5.07438	0.297829	0.265978	0.574766
ENSG00000132581	SDF2	54.5821	44.1964	0.297519	0.0285909	0.182209
ENSG00000148384	INPP5E	24.2892	19.7618	0.297243	0.0641238	0.282926
ENSG00000167393	PPP2R3B	13.9315	11.2774	0.297129	0.054264	0.259465
ENSG00000196072	BLOC1S2	23.1936	18.54	0.297091	0.0648832	0.284994
ENSG00000003436	TFPI	10.991	8.96501	0.29668	0.139833	0.419624
ENSG00000167967	E4F1	44.9753	36.5945	0.296549	0.0385761	0.216182
ENSG00000180917	CMTR2	21.6893	17.3919	0.296489	0.0665163	0.288364
ENSG00000164463	CREBRF	21.5124	17.4658	0.296424	0.0484335	0.245014
ENSG00000144136	SLC20A1	418.613	340.576	0.296371	0.00266643	0.0418288
ENSG00000144713	RPL32	474.573	379.208	0.29634	0.0479355	0.2443
ENSG00000267796	LIN37	1.84141	1.48772	0.296199	0.361729	0.660274
ENSG00000269858	EGLN2	18.6865	15.1233	0.296194	0.0799133	0.318304
ENSG00000197928	ZNF677	2.83108	2.2892	0.29613	0.338938	0.639425
ENSG00000095794	CREM	13.2975	10.8035	0.296089	0.0604547	0.275616
ENSG00000175322	ZNF519	3.38285	2.73393	0.29604	0.309468	0.61421
ENSG00000241322	FBXW10B	7.21083	5.85013	0.295889	0.170431	0.463535
ENSG00000180530	NRIP1	8.39211	6.8114	0.295848	0.131016	0.404578
ENSG00000131508	UBE2D2	73.1964	59.2667	0.295707	0.0219702	0.158649
ENSG00000002822	MAD1L1	14.499	11.7065	0.295649	0.0923508	0.343564
ENSG00000154548	SRSF12	2.25523	1.81742	0.295542	0.421095	0.705228
ENSG00000198034	RPS4X	728.794	589.338	0.29553	0.0229981	0.162623
ENSG00000104866	PPP1R37	38.2708	30.9172	0.295208	0.0621953	0.279396
ENSG00000144744	UBA3	48.202	37.9354	0.295022	0.111726	0.375585
ENSG00000122085	MTERF4	29.5089	24.035	0.29495	0.0161976	0.132685
ENSG00000116962	NID1	287.003	231.207	0.294924	0.0214644	0.156511
ENSG00000124067	SLC12A4	31.9403	25.9526	0.294857	0.0289838	0.184046
ENSG00000094631	HDAC6	97.4387	79.3182	0.294761	0.0133417	0.119934
ENSG00000140968	IRF8	8.62775	7.01178	0.294604	0.111836	0.375585
ENSG00000215375	MYL5	15.8166	12.8023	0.294573	0.0780206	0.313411
ENSG00000166321	NUDT13	1.81526	1.51268	0.294568	0.464368	0.73617
ENSG00000068354	TBC1D25	34.7328	28.0722	0.294492	0.0480168	0.2443
ENSG00000188394	GPR21	0.609215	0.537879	0.294488	0.598458	0.819791
ENSG00000143545	RAB13	8.43236	6.9878	0.294376	0.150324	0.433808
ENSG00000161860	SYCE2	1.60577	1.28812	0.293996	0.477856	0.746588
ENSG00000189164	ZNF527	3.8242	3.10058	0.293931	0.218376	0.521303
ENSG00000116044	NFE2L2	165.734	135.158	0.293926	0.0052128	0.0644041
ENSG00000198169	ZNF251	12.6315	10.3221	0.293914	0.143114	0.42446
ENSG00000095209	TMEM38B	12.9707	10.2367	0.293795	0.170652	0.463787
ENSG00000186812	ZNF397	12.5603	10.2217	0.293733	0.0829663	0.324131
ENSG00000133256	PDE6B	3.56758	2.87602	0.293729	0.198511	0.495909
ENSG00000062716	VMP1	209.214	165.188	0.293717	0.085824	0.330679
ENSG00000156171	DRAM2	26.6968	21.5235	0.29371	0.0624366	0.279712
ENSG00000100033	PRODH	22.7697	18.5557	0.293658	0.0473795	0.24267
ENSG00000143257	NR1I3	2.74439	2.1315	0.293559	0.369011	0.665034
ENSG00000162458	FBLIM1	3.4372	2.78232	0.293495	0.316205	0.619874
ENSG00000104415	CCN4	1.29858	1.05574	0.293466	0.620543	0.833712
ENSG00000142676	RPL11	195.658	161.016	0.293317	0.0811639	0.320754
ENSG00000006016	CRLF1	5.60127	4.56124	0.293127	0.283355	0.589723
ENSG00000114520	SNX4	39.5894	31.836	0.293002	0.0446114	0.234527
ENSG00000130560	UBAC1	42.5918	34.787	0.292873	0.0140024	0.123417
ENSG00000123836	PFKFB2	2.90779	2.38004	0.292837	0.345001	0.645727
ENSG00000198755	RPL10A	424.297	341.914	0.292823	0.0345052	0.204052
ENSG00000167785	ZNF558	12.1778	9.90704	0.292796	0.0785752	0.314794
ENSG00000108244	KRT23	6.31335	5.13816	0.292786	0.151511	0.435425
ENSG00000075223	SEMA3C	1.31785	1.06641	0.292698	0.689148	0.869775
ENSG00000163512	AZI2	88.6824	70.9554	0.292678	0.062356	0.27968
ENSG00000086666	ZFAND6	34.7989	27.593	0.292496	0.105662	0.365937
ENSG00000077713	SLC25A43	26.7952	21.8657	0.292121	0.0233917	0.163968
ENSG00000138166	DUSP5	60.237	48.9347	0.292095	0.0230567	0.162803
ENSG00000169241	SLC50A1	28.8784	23.5679	0.292025	0.0304142	0.189445
ENSG00000114331	ACAP2	107.735	87.291	0.291905	0.0180067	0.140753
ENSG00000157426	AASDH	9.11588	7.41406	0.291679	0.239766	0.546944
ENSG00000159640	ACE	7.28134	5.77623	0.291614	0.242513	0.550011
ENSG00000196636	SDHAF3	7.46298	6.01718	0.291481	0.176815	0.470167
ENSG00000170191	NANP	11.6023	9.10401	0.291429	0.196055	0.492632
ENSG00000088970	KIZ	8.96762	7.2447	0.291263	0.255807	0.562776
ENSG00000164073	MFSD8	9.15269	7.39536	0.291238	0.136677	0.414417
ENSG00000163541	SUCLG1	41.0545	32.7864	0.290877	0.107299	0.368106
ENSG00000174080	CTSF	28.1474	23.0903	0.290786	0.0300234	0.188145
ENSG00000196517	SLC6A9	8.7017	7.09426	0.290684	0.218521	0.521454
ENSG00000213859	KCTD11	19.5943	15.9063	0.290622	0.0621908	0.279396
ENSG00000166352	IFTAP	3.57928	2.7027	0.290597	0.400022	0.688578
ENSG00000100439	ABHD4	54.828	44.7093	0.290551	0.011682	0.110718
ENSG00000099985	OSM	86.0569	70.3094	0.290534	0.00762419	0.083196
ENSG00000163931	TKT	175.961	143.492	0.290432	0.0049427	0.0623856
ENSG00000104689	TNFRSF10A	29.7896	24.2863	0.290389	0.0264295	0.174615
ENSG00000175324	LSM1	40.7057	32.5862	0.290081	0.0746571	0.305979
ENSG00000196689	TRPV1	2.49293	1.95741	0.290073	0.542811	0.788439
ENSG00000137145	DENND4C	108.568	88.4197	0.290047	0.0150095	0.128402
ENSG00000186352	ANKRD37	2.45234	2.01416	0.289991	0.357575	0.65673
ENSG00000100784	RPS6KA5	7.41138	6.10175	0.289944	0.151222	0.435215
ENSG00000110944	IL23A	1.1713	0.937851	0.289713	0.507496	0.766116
ENSG00000187607	ZNF286A	10.8214	8.79851	0.289705	0.143093	0.42446
ENSG00000102871	TRADD	19.4808	15.8642	0.289618	0.0776968	0.312999
ENSG00000184117	NIPSNAP1	36.6671	29.9871	0.289581	0.0183536	0.141753
ENSG00000038219	BOD1L1	94.9358	77.6203	0.289445	0.076801	0.311128
ENSG00000204604	ZNF468	14.6607	11.8033	0.289278	0.122778	0.393445
ENSG00000142937	RPS8	665.695	539.09	0.2892	0.0362819	0.209468
ENSG00000162032	SPSB3	33.1543	27.0882	0.289176	0.0370053	0.211473
ENSG00000100302	RASD2	0.693149	0.507966	0.289132	0.678882	0.865294
ENSG00000061918	GUCY1B1	9.92599	8.08753	0.289098	0.122399	0.393044
ENSG00000054116	TRAPPC3	60.5518	49.3549	0.289054	0.0293108	0.185567
ENSG00000127666	TICAM1	36.8467	29.8599	0.288748	0.0432305	0.229733
ENSG00000116717	GADD45A	21.4288	17.5298	0.287922	0.0384185	0.215634
ENSG00000162804	SNED1	12.3794	10.2136	0.28783	0.153982	0.439485
ENSG00000129518	EAPP	20.8888	16.4916	0.287652	0.165214	0.456884
ENSG00000076258	FMO4	1.29514	1.04298	0.28763	0.36477	0.662074
ENSG00000141404	GNAL	3.84174	3.15447	0.287357	0.263413	0.572025
ENSG00000133641	C12orf29	11.1585	8.55338	0.287217	0.287899	0.593791
ENSG00000025708	TYMP	133.027	108.81	0.28715	0.0233392	0.163795
ENSG00000147687	TATDN1	27.5052	21.7905	0.287146	0.142232	0.423009
ENSG00000156172	CFAP418	3.67387	2.94783	0.286957	0.250811	0.558733
ENSG00000156381	ANKRD9	21.1179	17.2405	0.286871	0.0435895	0.231063
ENSG00000188186	LAMTOR4	73.7757	60.137	0.286838	0.046689	0.241111
ENSG00000166046	TCP11L2	8.22458	6.71903	0.286782	0.0955828	0.347854
ENSG00000150477	KIAA1328	3.85344	3.0324	0.286638	0.328889	0.63126
ENSG00000168246	UBTD2	19.5885	15.9446	0.286584	0.0666991	0.288615
ENSG00000094841	UPRT	11.5036	9.29943	0.286576	0.10969	0.372197
ENSG00000182899	RPL35A	370.305	297.928	0.286547	0.0622819	0.279544
ENSG00000180228	PRKRA	31.4161	25.4194	0.286361	0.0633377	0.281043
ENSG00000141446	ESCO1	35.0181	28.2896	0.286317	0.0829858	0.324131
ENSG00000130772	MED18	20.4512	16.7169	0.286282	0.0538508	0.258362
ENSG00000130363	RSPH3	20.2352	16.6547	0.286083	0.100296	0.357161
ENSG00000168615	ADAM9	75.3972	61.7127	0.285991	0.0263226	0.174543
ENSG00000168283	BMI1	15.0367	12.2772	0.285968	0.076533	0.310714
ENSG00000247595	MISFA	5.56997	4.54849	0.285959	0.18711	0.482312
ENSG00000177426	TGIF1	86.8347	71.1595	0.285942	0.00416464	0.0561962
ENSG00000127838	PNKD	114.491	93.5494	0.285892	0.0103174	0.101173
ENSG00000166224	SGPL1	50.4197	41.3082	0.285812	0.00997799	0.0989872
ENSG00000131584	ACAP3	62.1083	51.3034	0.285781	0.0836963	0.325236
ENSG00000177225	GATD1	48.9736	40.1162	0.285571	0.0679418	0.291297
ENSG00000188163	FAM166A	9.88677	8.14868	0.285468	0.114776	0.381031
ENSG00000031698	SARS1	100.372	82.2764	0.285041	0.00467005	0.0604543
ENSG00000182676	PPP1R27	4.52595	3.70378	0.284968	0.208079	0.508815
ENSG00000006652	IFRD1	5.46643	4.43972	0.284875	0.213265	0.514997
ENSG00000108848	LUC7L3	35.5519	28.6061	0.284723	0.152924	0.437833
ENSG00000116668	SWT1	8.05465	6.5202	0.284702	0.159033	0.448079
ENSG00000168818	STX18	16.4419	13.4901	0.284598	0.0578904	0.269222
ENSG00000181817	LSM10	46.2099	37.8421	0.284521	0.0239365	0.166069
ENSG00000167107	ACSF2	8.19878	6.7232	0.284499	0.120489	0.390886
ENSG00000143889	HNRNPLL	12.3563	10.1272	0.284483	0.0543148	0.259496
ENSG00000139668	WDFY2	56.2625	46.4358	0.284393	0.0299144	0.187849
ENSG00000187098	MITF	11.1922	9.18803	0.284248	0.0746089	0.30588
ENSG00000273604	EPOP	0.993115	0.824909	0.284242	0.44982	0.723461
ENSG00000114796	KLHL24	74.9404	61.2488	0.284155	0.0235478	0.164447
ENSG00000142511	GPR32	7.03504	5.66043	0.284097	0.214616	0.516488
ENSG00000197728	RPS26	155.225	126.578	0.283978	0.0380838	0.214536
ENSG00000172322	CLEC12A	72.1796	56.281	0.283968	0.171	0.464236
ENSG00000138279	ANXA7	123.643	100.795	0.283908	0.019161	0.145542
ENSG00000152484	USP12	62.5814	51.1771	0.283876	0.0198756	0.149014
ENSG00000116032	GRIN3B	4.14755	3.38893	0.283831	0.290995	0.597403
ENSG00000154265	ABCA5	9.09386	7.45156	0.283725	0.142072	0.42283
ENSG00000146457	WTAP	82.6077	67.482	0.283669	0.0122312	0.113392
ENSG00000100445	SDR39U1	26.2083	21.5141	0.283622	0.0212861	0.155766
ENSG00000160570	DEDD2	63.2655	52.0338	0.28346	0.00794434	0.085527
ENSG00000147677	EIF3H	305.989	246.009	0.283438	0.0599819	0.274246
ENSG00000169398	PTK2	3.68316	3.05142	0.283203	0.332415	0.633973
ENSG00000110768	GTF2H1	37.242	29.5994	0.283084	0.14107	0.421416
ENSG00000128563	PRKRIP1	18.8437	15.4423	0.282944	0.050995	0.251481
ENSG00000174456	C12orf76	19.0281	15.517	0.282607	0.0611217	0.276874
ENSG00000035115	SH3YL1	11.1657	9.18023	0.282318	0.107932	0.368864
ENSG00000198838	RYR3	1.18162	0.974031	0.282239	0.572426	0.808028
ENSG00000110013	SIAE	28.8344	23.6702	0.28204	0.0274911	0.178028
ENSG00000169609	C15orf40	14.251	11.6235	0.282038	0.0865428	0.332343
ENSG00000256235	SMIM3	89.1017	73.0655	0.281893	0.00950097	0.0961509
ENSG00000010539	ZNF200	29.4842	24.2361	0.28169	0.0191294	0.145388
ENSG00000089289	IGBP1	55.987	46.0204	0.281491	0.0155594	0.129945
ENSG00000272031	ANKRD34A	0.932226	0.726812	0.281369	0.549418	0.79299
ENSG00000163686	ABHD6	6.31575	5.12464	0.281244	0.210298	0.511412
ENSG00000113811	SELENOK	26.9431	21.9297	0.281237	0.0633438	0.281043
ENSG00000221923	ZNF880	7.48569	6.06689	0.281059	0.25209	0.560193
ENSG00000154710	RABGEF1	7.22769	5.94614	0.281045	0.16058	0.45036
ENSG00000163703	CRELD1	2.3058	1.88065	0.280947	0.423791	0.706949
ENSG00000038002	AGA	27.5403	21.9852	0.280725	0.137004	0.414724
ENSG00000176731	RBIS	25.8547	20.7746	0.28063	0.128186	0.400962
ENSG00000229833	PET100	10.1905	8.14978	0.280558	0.271071	0.579054
ENSG00000127191	TRAF2	38.4731	31.6377	0.280521	0.0210613	0.154717
ENSG00000110700	RPS13	256.431	206.349	0.280481	0.0801497	0.318747
[truncated: 10,740 more rows]

## Sheet: RASi + IL3 vs. RASi
D1091 - FM225 - RASi + IL3 vs. RASi - RNA-Seq analysis
ensID	geneID	RASi_IL3	RASi	logFC	P.Value	Adj.P.Value
ENSG00000102970	CCL17	3.43677	0.0227036	4.78567	1.22818e-06	0.000799287
ENSG00000102962	CCL22	4.30004	0.534224	2.82674	0.000309814	0.0181671
ENSG00000179388	EGR3	3.5725	0.478154	2.76058	2.956e-05	0.00420682
ENSG00000185640	KRT79	6.10996	0.972473	2.66456	5.39581e-06	0.00151386
ENSG00000272398	CD24	15.7873	2.52045	2.59482	2.69541e-10	3.41401e-06
ENSG00000127954	STEAP4	6.68882	1.08737	2.50617	6.9865e-06	0.00173512
ENSG00000155011	DKK2	1.65934	0.239077	2.35763	0.00069375	0.0303001
ENSG00000274736	CCL23	0.897981	0.143102	2.01761	0.00201689	0.0572448
ENSG00000165795	NDRG2	1.18976	0.237357	1.95521	0.000792735	0.0324944
ENSG00000175899	A2M	4.6877	1.29892	1.87668	0.00350584	0.0807364
ENSG00000139572	GPR84	10.1613	2.721	1.87331	0.000129051	0.0111194
ENSG00000108691	CCL2	12.4001	3.55519	1.80068	5.5596e-05	0.00646036
ENSG00000117090	SLAMF1	15.1649	4.37046	1.77944	1.6499e-06	0.000870733
ENSG00000110848	CD69	17.3254	5.32299	1.73269	2.95583e-06	0.00124795
ENSG00000104921	FCER2	14.2997	4.45268	1.65121	2.77165e-05	0.00403513
ENSG00000205426	KRT81	1.23652	0.331612	1.62196	0.00258104	0.0666165
ENSG00000170542	SERPINB9	4.79563	1.53594	1.58625	0.00214937	0.059571
ENSG00000100985	MMP9	82.4509	27.7288	1.57721	8.69275e-09	2.20205e-05
ENSG00000135074	ADAM19	7.09868	2.36187	1.55561	2.19602e-05	0.00341689
ENSG00000123610	TNFAIP6	9.97423	3.49912	1.55474	0.000770958	0.0320033
ENSG00000147689	FAM83A	2.97924	1.0423	1.54616	0.00444017	0.0927928
ENSG00000152315	KCNK13	1.71169	0.535944	1.54466	0.000887735	0.0352478
ENSG00000160883	HK3	4.40061	1.51014	1.53953	0.000545792	0.0258435
ENSG00000137491	SLCO2B1	2.59114	0.881659	1.52059	0.0029797	0.0731304
ENSG00000134460	IL2RA	5.2958	1.8187	1.49671	3.3923e-05	0.00462009
ENSG00000104951	IL4I1	20.3759	7.16026	1.4911	0.000620039	0.0281519
ENSG00000125538	IL1B	189.718	68.6412	1.4816	8.49517e-09	2.20205e-05
ENSG00000092068	SLC7A8	17.62	6.43615	1.4493	2.2334e-07	0.000222944
ENSG00000273604	EPOP	2.83291	0.993115	1.43481	0.001398	0.0465977
ENSG00000056558	TRAF1	74.0975	27.9716	1.41287	1.39128e-05	0.00267
ENSG00000260314	MRC1	66.7164	25.3965	1.39592	3.63262e-09	1.53369e-05
ENSG00000198142	SOWAHC	40.7483	15.6631	1.37877	1.63627e-06	0.000870733
ENSG00000169429	CXCL8	428.133	176.01	1.37777	0.000165038	0.0126161
ENSG00000143333	RGS16	19.4515	7.47605	1.36806	0.000199912	0.0140671
ENSG00000128342	LIF	11.7415	4.53111	1.35881	7.72981e-06	0.00187936
ENSG00000008517	IL32	46.5222	18.1547	1.34903	0.000161415	0.0125428
ENSG00000186431	FCAR	6.3457	2.47883	1.34049	0.00100388	0.0378085
ENSG00000114554	PLXNA1	72.7465	29.3782	1.33707	1.24919e-05	0.00261429
ENSG00000101017	CD40	23.3659	9.206	1.33091	1.13112e-05	0.00255835
ENSG00000035720	STAP1	3.76516	1.52356	1.30931	0.000885268	0.0352478
ENSG00000168685	IL7R	78.8507	32.0483	1.29574	1.78877e-08	3.23665e-05
ENSG00000276085	CCL3L3	93.9112	38.4931	1.29114	5.80153e-06	0.00151386
ENSG00000158714	SLAMF8	32.1763	13.356	1.28153	4.11563e-05	0.00521286
ENSG00000172116	CD8B	3.8328	1.53766	1.27437	0.000245307	0.0159337
ENSG00000118785	SPP1	11.773	5.1675	1.24829	0.000693149	0.0303001
ENSG00000107282	APBA1	4.11531	1.83315	1.22251	0.00314035	0.0754756
ENSG00000178860	MSC	17.4295	7.55826	1.19747	1.3072e-05	0.00261429
ENSG00000145911	N4BP3	11.365	4.96282	1.19176	0.000510824	0.0247897
ENSG00000104835	SARS2	2.77364	1.17646	1.16758	0.00445429	0.0927928
ENSG00000277632	CCL3	83.8333	38.0407	1.16587	0.000496093	0.0241674
ENSG00000073849	ST6GAL1	15.0756	6.72579	1.15019	6.90855e-05	0.00736937
ENSG00000117009	KMO	19.9152	8.91567	1.14756	3.97732e-06	0.00133228
ENSG00000130396	AFDN	10.2998	4.61882	1.14636	0.00194681	0.0561692
ENSG00000119508	NR4A3	29.4	13.3308	1.12954	1.2205e-05	0.00261429
ENSG00000137331	IER3	136.817	62.7547	1.12351	1.54241e-07	0.000195361
ENSG00000175040	CHST2	63.3651	29.4463	1.11025	1.14572e-06	0.000799287
ENSG00000255561	FDXACB1	1.61212	0.70347	1.09755	0.00479682	0.0981524
ENSG00000056736	IL17RB	4.71828	2.15926	1.09632	0.00218768	0.0601029
ENSG00000136052	SLC41A2	7.899	3.64463	1.09536	0.000785964	0.0323215
ENSG00000221955	SLC12A8	5.27448	2.4262	1.08951	0.00159729	0.0499753
ENSG00000167600	CYP2S1	17.1897	8.14512	1.08402	0.000118393	0.0104136
ENSG00000131242	RAB11FIP4	3.9884	1.8992	1.03894	0.00122343	0.0428066
ENSG00000271503	CCL5	15.792	7.67144	1.03212	0.00244451	0.0649101
ENSG00000254126	CD8B2	4.50107	2.16786	1.02095	0.00184113	0.0540947
ENSG00000156206	CFAP161	0.938276	0.204332	2.18342	0.0114964	0.162123
ENSG00000078081	LAMP3	1.88861	0.422426	1.93273	0.00558231	0.106164
ENSG00000137819	PAQR5	1.61212	0.481936	1.85053	0.00714634	0.125351
ENSG00000124374	PAIP2B	0.634001	0.122119	1.83396	0.0573164	0.366466
ENSG00000168280	KIF5C	0.851213	0.19195	1.79066	0.00757938	0.12783
ENSG00000138135	CH25H	2.34156	0.635359	1.69983	0.00994993	0.149433
ENSG00000164181	ELOVL7	0.789152	0.19195	1.67589	0.0132405	0.174329
ENSG00000175445	LPL	2.1892	0.612656	1.62171	0.0157896	0.193041
ENSG00000016391	CHDH	1.32638	0.417266	1.55061	0.0389552	0.305699
ENSG00000240204	SMKR1	1.67139	0.555207	1.54839	0.00762902	0.127963
ENSG00000168386	FILIP1L	2.12479	0.70003	1.50425	0.0165343	0.198318
ENSG00000228570	NUTM2E	0.528408	0.0925346	1.49491	0.0712752	0.407191
ENSG00000183977	PP2D1	1.36667	0.424146	1.48541	0.00532396	0.103648
ENSG00000275302	CCL4	19.6099	6.98517	1.48007	0.00892042	0.139661
ENSG00000181634	TNFSF15	18.6875	6.61021	1.47225	0.0143964	0.18271
ENSG00000145020	AMT	1.24858	0.404883	1.46512	0.017615	0.204041
ENSG00000276070	CCL4L2	24.9001	9.34808	1.42049	0.0199646	0.218747
ENSG00000170500	LONRF2	2.23039	0.794285	1.40398	0.0123939	0.169368
ENSG00000169442	CD52	3.43633	1.34021	1.40034	0.00887289	0.139633
ENSG00000198929	NOS1AP	0.696061	0.25146	1.39199	0.0669435	0.39575
ENSG00000049249	TNFRSF9	16.7432	6.40622	1.37545	0.0204127	0.219994
ENSG00000227507	LTB	2.16833	0.778461	1.36729	0.00657979	0.11838
ENSG00000103241	FOXF1	0.938276	0.361196	1.34353	0.104054	0.474325
ENSG00000260097	SPDYE6	1.58991	0.602335	1.31959	0.0081763	0.132821
ENSG00000175189	INHBC	0.891507	0.308908	1.30888	0.0243809	0.241634
ENSG00000187513	GJA4	0.838711	0.281044	1.3086	0.035588	0.294806
ENSG00000122877	EGR2	11.704	4.77603	1.28929	0.0277118	0.260191
ENSG00000126262	FFAR2	1.13049	0.483656	1.26515	0.0890566	0.442345
ENSG00000112320	SOBP	1.42594	0.546265	1.2635	0.0337519	0.288697
ENSG00000188906	LRRK2	0.779888	0.260061	1.24998	0.0441389	0.323158
ENSG00000169627	BOLA2B	0.953568	0.356035	1.23334	0.0239013	0.237811
ENSG00000149635	OCSTAMP	1.62831	0.619536	1.22532	0.0363298	0.29822
ENSG00000104972	LILRB1	1.57551	0.563808	1.22237	0.080156	0.425284
ENSG00000026751	SLAMF7	2.27716	1.02958	1.21014	0.0728224	0.408976
ENSG00000145107	TM4SF19	4.49415	1.89576	1.20819	0.0296345	0.270396
ENSG00000115590	IL1R2	2.35774	0.966971	1.20484	0.00929023	0.143968
ENSG00000085831	TTC39A	2.31421	0.979354	1.19997	0.00649329	0.117157
ENSG00000165521	EML5	2.25773	0.914683	1.19242	0.0172509	0.201769
ENSG00000205078	SYCE1L	0.820182	0.303748	1.18977	0.0340492	0.289208
ENSG00000166592	RRAD	2.45686	1.04368	1.18767	0.0930856	0.451917
ENSG00000166866	MYO1A	0.935039	0.371858	1.18672	0.0137701	0.178336
ENSG00000174945	AMZ1	3.67117	1.62882	1.1834	0.00830197	0.133953
ENSG00000170442	KRT86	1.26432	0.534224	1.17309	0.0464261	0.331286
ENSG00000184545	DUSP8	3.57206	1.54488	1.17235	0.0688529	0.400469
ENSG00000121594	CD80	2.84731	1.1259	1.17049	0.0201386	0.219463
ENSG00000211452	DIO1	0.550174	0.141382	1.16094	0.11408	0.491063
ENSG00000107954	NEURL1	1.11196	0.44685	1.14726	0.0215174	0.227495
ENSG00000188848	BEND4	0.74562	0.284484	1.13922	0.0243773	0.241634
ENSG00000277399	GPR179	0.770623	0.281044	1.12523	0.0470226	0.334205
ENSG00000173391	OLR1	3.71794	1.67732	1.10899	0.00646661	0.117009
ENSG00000178115	GOLGA8Q	1.99141	0.949769	1.0995	0.039496	0.306871
ENSG00000182196	ARL6IP4	1.0624	0.44513	1.09828	0.0343325	0.289658
ENSG00000163082	SGPP2	2.94129	1.31613	1.09756	0.0470889	0.334205
ENSG00000115009	CCL20	5.19947	2.41382	1.08938	0.0353532	0.293499
ENSG00000198185	ZNF334	0.872978	0.371858	1.08774	0.0783006	0.421665
ENSG00000175344	CHRNA7	1.87242	0.797725	1.06759	0.013294	0.174489
ENSG00000172215	CXCR6	0.882243	0.406603	1.04932	0.0801138	0.425282
ENSG00000013619	MAMLD1	2.58746	1.23597	1.04819	0.0359321	0.296686
ENSG00000166343	MSS51	1.31667	0.567248	1.04675	0.026144	0.251063
ENSG00000112378	PERP	0.925775	0.403163	1.04019	0.0831022	0.431913
ENSG00000081041	CXCL2	6.69161	3.41003	1.0371	0.00957849	0.146878
ENSG00000196611	MMP1	16.302	8.18503	1.03517	0.0560895	0.362279
ENSG00000120875	DUSP4	8.05326	3.9243	1.03371	0.00801572	0.131512
ENSG00000125845	BMP2	2.09376	0.982794	1.02934	0.0473662	0.335537
ENSG00000198576	ARC	5.21432	2.6467	1.02638	0.0499178	0.34479
ENSG00000204252	HLA-DOA	3.52942	1.64602	1.02595	0.00518622	0.101897
ENSG00000179331	RAB39A	0.925328	0.396282	1.00807	0.0728769	0.408976
ENSG00000168916	ZNF608	1.01239	0.45029	1.00363	0.0895273	0.443354
ENSG00000054277	OPN3	67.4754	33.7205	0.999479	3.27561e-07	0.000276592
ENSG00000100024	UPB1	1.37594	0.673886	0.997396	0.128001	0.513989
ENSG00000160867	FGFR4	3.98282	1.96215	0.995787	0.0179745	0.206218
ENSG00000175264	CHST1	3.40161	1.74405	0.993157	0.0488023	0.34038
ENSG00000130513	GDF15	5.36757	2.65323	0.992476	0.0113568	0.161081
ENSG00000115828	QPCT	3.62764	1.76642	0.990046	0.0212241	0.225713
ENSG00000136689	IL1RN	106.754	53.795	0.987793	1.25881e-07	0.000177156
ENSG00000131355	ADGRE3	7.07513	3.51529	0.983237	0.00225053	0.0611576
ENSG00000198400	NTRK1	21.0623	10.8967	0.982828	0.000141387	0.0117816
ENSG00000232810	TNF	107.073	54.2866	0.98116	2.46425e-07	0.000222944
ENSG00000120949	TNFRSF8	4.79005	2.409	0.980118	0.00147842	0.0486965
ENSG00000141086	CTRL	2.64304	1.30202	0.97454	0.0183821	0.208908
ENSG00000255398	HCAR3	8.52005	4.3825	0.965776	0.00706055	0.124553
ENSG00000116771	AGMAT	1.55051	0.70691	0.965754	0.0371294	0.301162
ENSG00000169618	PROKR1	0.835921	0.350875	0.965143	0.07862	0.422074
ENSG00000137868	STRA6	4.24356	2.15066	0.962988	0.0440746	0.323158
ENSG00000158286	RNF207	3.00056	1.51874	0.962723	0.0115199	0.162123
ENSG00000158050	DUSP2	18.2575	9.33018	0.95799	0.000160263	0.0125428
ENSG00000198910	L1CAM	33.8712	17.3972	0.956628	0.000725792	0.0308757
ENSG00000128617	OPN1SW	1.55564	0.70863	0.954638	0.104525	0.47486
ENSG00000243725	TTC4	2.02244	0.991395	0.951203	0.0063268	0.115469
ENSG00000185055	EFCAB10	1.43565	0.692807	0.948196	0.0751477	0.413904
ENSG00000148680	HTR7	11.2803	5.78084	0.944604	0.000356783	0.0193992
ENSG00000205856	C22orf42	1.64918	0.837972	0.94298	0.053889	0.354234
ENSG00000143147	GPR161	32.9969	17.3917	0.935359	2.02065e-05	0.00336758
ENSG00000197635	DPP4	1.79875	0.891979	0.927706	0.0217499	0.228807
ENSG00000135437	RDH5	1.16152	0.562088	0.920838	0.0519071	0.35083
ENSG00000173110	HSPA6	31.6222	16.6102	0.913596	0.0145333	0.183895
ENSG00000175206	NPPA	0.962832	0.467833	0.913376	0.113417	0.490168
ENSG00000180316	PNPLA1	1.24903	0.607495	0.91139	0.0579925	0.368003
ENSG00000105479	ODAD1	1.59081	0.775021	0.908568	0.0336877	0.288693
ENSG00000188522	FAM83G	11.1478	5.93151	0.905603	0.00048363	0.0238352
ENSG00000111886	GABRR2	0.966069	0.488817	0.903047	0.0509689	0.347096
ENSG00000053524	MCF2L2	5.45743	2.88543	0.900808	0.00343711	0.0800051
ENSG00000178726	THBD	24.81	13.6796	0.900257	0.000825897	0.0335282
ENSG00000196653	ZNF502	1.94185	1.15342	0.897605	0.0924267	0.450702
ENSG00000150667	FSIP1	27.2576	14.9345	0.896642	0.000228864	0.0151769
ENSG00000069812	HES2	1.87332	1.08599	0.896327	0.155311	0.556048
ENSG00000120738	EGR1	73.4803	39.4494	0.894554	2.80428e-06	0.00122479
ENSG00000168356	SCN11A	0.801653	0.432747	0.887431	0.141584	0.536114
ENSG00000173848	NET1	74.8209	40.4215	0.886971	2.07981e-07	0.000222944
ENSG00000167680	SEMA6B	33.3364	18.6287	0.884158	0.000363808	0.0196085
ENSG00000123685	BATF3	1.852	0.89714	0.883004	0.0824647	0.430176
ENSG00000185215	TNFAIP2	155.511	84.8811	0.879395	1.3252e-06	0.000799287
ENSG00000109072	VTN	1.35741	0.785684	0.879298	0.114817	0.492152
ENSG00000112149	CD83	82.5759	45.3107	0.864755	4.14981e-06	0.00133228
ENSG00000198286	CARD11	3.04733	1.64086	0.860777	0.0330341	0.285604
ENSG00000234511	C5orf58	7.11543	3.8782	0.860378	0.00301143	0.0734342
ENSG00000110375	UPK2	1.22079	0.633639	0.851316	0.0883384	0.440478
ENSG00000147036	LANCL3	4.2334	2.35671	0.851047	0.00820038	0.132821
ENSG00000142513	ACP4	1.20784	0.584792	0.849865	0.108371	0.481563
ENSG00000112164	GLP1R	3.67207	1.98107	0.84752	0.0118185	0.16385
ENSG00000143994	ABHD1	2.072	1.10835	0.845097	0.0176559	0.204041
ENSG00000167994	RAB3IL1	1.60933	0.883379	0.843842	0.0563616	0.363367
ENSG00000259207	ITGB3	3.87678	2.13139	0.842845	0.00604902	0.111039
ENSG00000233436	BTBD18	1.07445	0.558648	0.838076	0.0814271	0.428109
ENSG00000168078	PBK	2.97366	1.53078	0.836366	0.0133876	0.175173
ENSG00000091137	SLC26A4	1.05592	0.542825	0.831891	0.123109	0.505911
ENSG00000102554	KLF5	1.77375	1.02132	0.830472	0.095081	0.456117
ENSG00000189221	MAOA	31.4135	17.6879	0.830312	1.75652e-05	0.0030065
ENSG00000118514	ALDH8A1	1.08695	0.562088	0.827587	0.13179	0.520077
ENSG00000047365	ARAP2	8.79285	4.92257	0.826034	0.00585152	0.109234
ENSG00000116157	GPX7	3.24925	1.82558	0.824983	0.0102477	0.151987
ENSG00000140961	OSGIN1	23.1218	13.1007	0.823039	6.977e-05	0.00736937
ENSG00000198840	MT-ND3	24.0476	13.755	0.820456	3.87651e-05	0.00511458
ENSG00000249992	TMEM158	39.3591	22.4419	0.819706	4.1702e-05	0.00522968
ENSG00000183762	KREMEN1	26.6467	15.1186	0.819591	7.2146e-05	0.00736937
ENSG00000184185	KCNJ12	0.776651	0.403163	0.81478	0.071498	0.407191
ENSG00000113070	HBEGF	51.8302	29.447	0.814516	3.36118e-06	0.00124931
ENSG00000172243	CLEC7A	2.88894	1.59889	0.81365	0.0784974	0.422017
ENSG00000160678	S100A1	0.832237	0.58101	0.813523	0.238047	0.650349
ENSG00000184371	CSF1	37.1737	21.3243	0.807233	0.000249759	0.015977
ENSG00000106003	LFNG	53.5738	31.2495	0.807133	0.000217472	0.0145741
ENSG00000100505	TRIM9	0.975334	0.577911	0.806589	0.186536	0.595431
ENSG00000073756	PTGS2	22.7703	12.9655	0.805386	0.000898455	0.0354241
ENSG00000058335	RASGRF1	7.06955	4.00755	0.80482	0.0123982	0.169368
ENSG00000187678	SPRY4	12.0092	6.83725	0.803645	0.000191164	0.013618
ENSG00000112276	BVES	1.30785	0.743717	0.80257	0.078566	0.422017
ENSG00000139537	CCDC65	1.96641	1.08565	0.801051	0.0223662	0.231089
ENSG00000112818	MEP1A	0.972543	0.493977	0.798739	0.256223	0.667556
ENSG00000134070	IRAK2	47.9855	27.5478	0.797369	0.000153851	0.0122884
ENSG00000090339	ICAM1	128.172	74.0897	0.79725	1.32955e-05	0.00261429
ENSG00000006118	TMEM132A	6.36791	3.65357	0.796545	0.00746791	0.127135
ENSG00000152784	PRDM8	22.3363	12.9542	0.792308	7.75954e-05	0.00759765
ENSG00000118503	TNFAIP3	345.585	199.799	0.791336	6.35265e-07	0.000502892
ENSG00000102755	FLT1	47.9131	27.6944	0.789135	7.21232e-05	0.00736937
ENSG00000140379	BCL2A1	11.6799	6.78944	0.787262	0.00307066	0.0746507
ENSG00000131016	AKAP12	85.5504	49.8648	0.786934	1.29815e-05	0.00261429
ENSG00000244482	LILRA6	2.06921	1.13106	0.785942	0.0628615	0.383779
ENSG00000162692	VCAM1	2.28363	1.81458	0.785207	0.238016	0.650349
ENSG00000135925	WNT10A	0.634001	0.282764	0.784981	0.348579	0.743375
ENSG00000183395	PMCH	0.934592	0.474714	0.778702	0.174906	0.578987
ENSG00000155761	SPAG17	1.51903	0.844852	0.778449	0.0304641	0.274437
ENSG00000185022	MAFF	68.3104	40.0452	0.773903	0.000265546	0.0166457
ENSG00000154025	SLC5A10	1.3074	0.70863	0.771019	0.0862467	0.437446
ENSG00000185245	GP1BA	27.547	16.2816	0.770488	0.0012956	0.0444718
ENSG00000163814	CDCP1	29.9084	17.7391	0.765621	0.00017543	0.0132262
ENSG00000112195	TREML2	8.26857	4.85274	0.764103	0.036618	0.299032
ENSG00000122641	INHBA	25.4402	14.9397	0.763984	0.000165346	0.0126161
ENSG00000160013	PTGIR	26.3765	15.5462	0.763154	0.00179267	0.0537554
ENSG00000099204	ABLIM1	1.18004	0.6388	0.761935	0.0531511	0.353301
ENSG00000137094	DNAJB5	2.50642	1.43824	0.754118	0.0516022	0.349515
ENSG00000105205	CLC	170.544	103.28	0.753976	0.000133094	0.0113139
ENSG00000136367	ZFHX2	12.3732	7.50838	0.753822	0.00260625	0.0668234
ENSG00000064300	NGFR	6.93617	4.11969	0.75264	0.00427069	0.0909118
ENSG00000157423	HYDIN	3.05057	1.76814	0.751038	0.0727874	0.408976
ENSG00000119703	ZC2HC1C	3.99722	2.32506	0.749203	0.0138104	0.178336
ENSG00000069702	TGFBR3	3.73045	2.23975	0.748723	0.0204258	0.219994
ENSG00000086300	SNX10	23.0671	13.959	0.747523	0.000936638	0.0361691
ENSG00000167210	LOXHD1	0.962832	0.546265	0.746563	0.0968761	0.459249
ENSG00000122859	NEUROG3	2.08405	1.36359	0.746407	0.126033	0.510338
ENSG00000068976	PYGM	1.32593	0.736494	0.746158	0.283947	0.692432
ENSG00000110446	SLC15A3	14.6675	8.87851	0.745765	0.00175631	0.0529654
ENSG00000151012	SLC7A11	90.0229	53.7472	0.745426	1.23659e-05	0.00261429
ENSG00000074047	GLI2	9.06743	5.75951	0.74337	0.0178404	0.205424
ENSG00000069667	RORA	6.05437	3.58684	0.741034	0.00544346	0.104624
ENSG00000072694	FCGR2B	15.0412	8.95626	0.739645	0.00111602	0.0408542
ENSG00000164626	KCNK5	50.314	30.1856	0.73682	2.44193e-06	0.00110463
ENSG00000081985	IL12RB2	0.783125	0.404883	0.736802	0.193256	0.604687
ENSG00000162738	VANGL2	2.34201	1.36497	0.736788	0.0260039	0.250658
ENSG00000180611	MB21D2	30.2307	18.1385	0.736029	0.000463312	0.0230256
ENSG00000196735	HLA-DQA1	33.1099	19.8599	0.734869	0.000319938	0.0184672
ENSG00000145390	USP53	19.6493	11.7698	0.733973	0.00157355	0.0499474
ENSG00000146192	FGD2	13.6191	8.10281	0.733589	0.00492331	0.099112
ENSG00000077150	NFKB2	229.198	138.188	0.733485	5.65132e-06	0.00151386
ENSG00000054356	PTPRN	0.581204	0.25834	0.732013	0.380198	0.760625
ENSG00000168334	XIRP1	5.36478	3.19262	0.731338	0.321953	0.726632
ENSG00000173372	C1QA	4.10694	2.54798	0.730715	0.0429629	0.31991
ENSG00000175857	GAPT	2.91026	1.72617	0.72746	0.0120698	0.166205
ENSG00000119862	LGALSL	1.87934	1.11351	0.726048	0.128625	0.514742
ENSG00000120217	CD274	1.08695	0.616096	0.724756	0.139774	0.532464
ENSG00000141622	RNF165	2.04376	1.19745	0.724599	0.0560629	0.362279
ENSG00000119714	GPR68	114.536	69.6979	0.722829	1.34161e-05	0.00261429
ENSG00000121410	A1BG	1.77654	1.03336	0.720643	0.0776771	0.419943
ENSG00000148600	CDHR1	2.31098	1.3808	0.717743	0.21326	0.628174
ENSG00000186522	SEPTIN10	15.9008	9.67143	0.714593	0.00728523	0.125715
ENSG00000182782	HCAR2	4.71549	2.84002	0.713539	0.0434252	0.321564
ENSG00000167131	CCDC103	1.90111	1.1259	0.71033	0.0316966	0.28016
ENSG00000131389	SLC6A6	445.899	273.682	0.709718	3.82033e-06	0.00133228
ENSG00000158715	SLC45A3	85.7093	53.3241	0.701037	4.06754e-05	0.00521286
ENSG00000215788	TNFRSF25	0.900772	0.516681	0.700144	0.160957	0.561545
ENSG00000140749	IGSF6	6.78983	4.15581	0.699305	0.03941	0.306741
ENSG00000023445	BIRC3	100.206	62.3161	0.69884	0.000710713	0.0306187
ENSG00000158270	COLEC12	3.64293	2.20088	0.696686	0.0896279	0.443354
ENSG00000140030	GPR65	9.57966	5.99859	0.696505	0.0085222	0.135881
ENSG00000180871	CXCR2	1.32314	0.778461	0.695211	0.0409965	0.311077
ENSG00000170075	GPR37L1	3.03115	1.8101	0.694697	0.0342448	0.289208
ENSG00000143067	ZNF697	50.909	31.8632	0.692882	0.000185767	0.0136007
ENSG00000198695	MT-ND6	46.9113	28.2967	0.692162	0.014337	0.182464
ENSG00000140450	ARRDC4	19.2598	11.8778	0.691121	0.000381518	0.0201701
ENSG00000117091	CD48	3.61559	2.22359	0.690843	0.0301844	0.272888
ENSG00000106069	CHN2	1.95346	1.16958	0.690491	0.0508048	0.346941
ENSG00000151650	VENTX	3.82956	2.36187	0.687738	0.0233585	0.235402
ENSG00000180155	LYNX1	1.0624	0.651182	0.687619	0.137361	0.528498
ENSG00000165646	SLC18A2	9.03785	5.54865	0.687308	0.00234091	0.062951
ENSG00000163126	ANKRD23	3.95089	2.66424	0.686784	0.0708292	0.405938
ENSG00000147614	ATP6V0D2	1.56815	0.8937	0.685648	0.179417	0.586231
ENSG00000149557	FEZ1	5.43979	3.31302	0.685456	0.046333	0.331286
ENSG00000181856	SLC2A4	0.928565	0.600615	0.684615	0.239521	0.652142
ENSG00000182902	SLC25A18	1.04063	0.614376	0.681335	0.129983	0.516738
ENSG00000181408	UTS2R	3.36366	2.08083	0.681015	0.040933	0.311073
ENSG00000186564	FOXD2	2.67408	1.63742	0.680201	0.0947972	0.455782
ENSG00000137502	RAB30	0.932249	0.513241	0.680001	0.257124	0.668457
ENSG00000176681	LRRC37A	3.17145	2.17542	0.679963	0.0778041	0.420397
ENSG00000184451	CCR10	0.68356	0.481936	0.679575	0.378065	0.759865
ENSG00000222011	FAM185A	4.02869	2.53765	0.677282	0.014904	0.186563
ENSG00000137460	FHDC1	0.838711	0.51152	0.676042	0.151103	0.549905
ENSG00000158062	UBXN11	14.2451	8.89675	0.67315	0.00159798	0.0499753
ENSG00000159388	BTG2	112.734	70.8365	0.672782	5.56791e-06	0.00151386
ENSG00000160593	JAML	29.1896	18.4086	0.671458	0.000163167	0.0126016
ENSG00000187116	LILRA5	11.0102	6.8142	0.669228	0.0131289	0.173945
ENSG00000180815	MAP3K15	6.14567	3.72994	0.668704	0.0194361	0.215756
ENSG00000283787	PRR33	7.26734	4.517	0.668555	0.00777996	0.129659
ENSG00000131979	GCH1	11.7053	7.35153	0.668374	0.00396706	0.0866323
ENSG00000186652	PRG2	2.20215	1.37529	0.666519	0.0677742	0.398158
ENSG00000111012	CYP27B1	0.907246	0.535944	0.66602	0.258092	0.669465
ENSG00000108798	ABI3	1.87655	1.13622	0.665137	0.084547	0.434655
ENSG00000080031	PTPRH	7.01117	4.388	0.664699	0.0102202	0.151987
ENSG00000078814	MYH7B	3.49336	2.065	0.664251	0.0771459	0.418271
ENSG00000100906	NFKBIA	317.528	200.591	0.662584	1.63625e-06	0.000870733
ENSG00000031081	ARHGAP31	191.189	121.247	0.662488	9.29435e-05	0.00865605
ENSG00000140406	TLNRD1	151.187	97.0534	0.66154	0.000192703	0.0136356
ENSG00000179761	PIPOX	2.06876	1.35947	0.660556	0.0970538	0.459249
ENSG00000159450	TCHH	1.32035	0.806325	0.659774	0.15628	0.557044
ENSG00000213658	LAT	1.27358	0.781902	0.659494	0.173501	0.577362
ENSG00000215183	MSMP	6.33186	4.15339	0.658209	0.068362	0.399204
ENSG00000132481	TRIM47	25.9672	16.734	0.656124	0.00293745	0.0728096
ENSG00000029153	BMAL2	36.149	23.1347	0.655578	0.000628539	0.0282308
ENSG00000099985	OSM	135.456	86.0569	0.655388	4.88346e-06	0.00145478
ENSG00000110324	IL10RA	117.557	74.7928	0.653138	3.06624e-06	0.00124865
ENSG00000099250	NRP1	274.072	174.662	0.652919	5.13201e-06	0.00147732
ENSG00000132003	ZSWIM4	60.569	38.9543	0.652883	0.000994168	0.0378085
ENSG00000151490	PTPRO	2.68379	1.67216	0.652093	0.0399671	0.308255
ENSG00000163734	CXCL3	1.28932	0.775021	0.648366	0.238845	0.651565
ENSG00000203772	SPRN	1.85479	1.14516	0.647662	0.121441	0.503989
ENSG00000204642	HLA-F	4.86785	3.17026	0.646193	0.0487363	0.340294
ENSG00000181885	CLDN7	4.32326	2.7038	0.645791	0.0227186	0.232658
ENSG00000170681	CAVIN4	0.758122	0.44341	0.645466	0.246184	0.657863
ENSG00000110844	PRPF40B	12.7276	8.03814	0.644994	0.00320217	0.0766704
ENSG00000115919	KYNU	8.57374	5.44579	0.643946	0.054127	0.354759
ENSG00000143367	TUFT1	2.5379	1.60921	0.640117	0.0881448	0.44014
ENSG00000104998	IL27RA	64.6957	41.7056	0.639971	7.32718e-05	0.00742449
ENSG00000162543	UBXN10	0.816499	0.422426	0.639828	0.242976	0.656051
ENSG00000108960	MMD	20.4149	13.1895	0.63918	0.0037784	0.084703
ENSG00000105523	FAM83E	0.956358	0.541105	0.638787	0.246349	0.657863
ENSG00000105246	EBI3	6.50129	4.17025	0.638758	0.089641	0.443354
ENSG00000146070	PLA2G7	13.5144	8.8486	0.638173	0.0108632	0.15707
ENSG00000178175	ZNF366	4.91652	3.17542	0.636699	0.0229594	0.23433
ENSG00000130222	GADD45G	0.984598	0.714133	0.636221	0.264699	0.676634
ENSG00000035664	DAPK2	0.674295	0.375299	0.635679	0.237324	0.649806
ENSG00000164855	TMEM184A	5.48846	3.50153	0.633788	0.00871421	0.138015
ENSG00000137877	SPTBN5	0.966069	0.589952	0.630669	0.239222	0.652024
ENSG00000137267	TUBB2A	2.90468	1.9023	0.629851	0.133878	0.523849
ENSG00000050344	NFE2L3	20.1592	13.023	0.626775	0.0106244	0.154831
ENSG00000161010	MRNIP	169.497	109.438	0.626751	0.000207471	0.0143178
ENSG00000228253	MT-ATP8	137.997	90.197	0.625575	0.00489075	0.0989557
ENSG00000138030	KHK	3.88046	2.60129	0.624637	0.0958278	0.457569
ENSG00000136732	GYPC	52.7916	34.2719	0.623059	2.92589e-05	0.00420682
ENSG00000166920	C15orf48	5.50509	3.58134	0.621763	0.132897	0.522415
ENSG00000141526	SLC16A3	822.61	540.688	0.621365	8.41347e-05	0.0080124
ENSG00000137078	SIT1	1.25505	0.776741	0.621118	0.156945	0.558076
ENSG00000242574	HLA-DMB	8.20885	5.27826	0.62089	0.0316432	0.280066
ENSG00000065923	SLC9A7	9.77789	6.46779	0.620227	0.0128603	0.172187
ENSG00000135114	OASL	2.72776	1.72445	0.617218	0.0720904	0.408681
ENSG00000140323	DISP2	0.789152	0.597174	0.616901	0.256622	0.667839
ENSG00000183019	MCEMP1	13.2508	8.93563	0.615613	0.0157271	0.192902
ENSG00000085999	RAD54L	12.8692	8.38213	0.615242	0.00100013	0.0378085
ENSG00000222046	DCDC2B	1.78301	1.13278	0.614785	0.126565	0.511511
ENSG00000204577	LILRB3	9.88349	6.48328	0.614751	0.0161847	0.19542
ENSG00000155026	RSPH10B	1.13651	0.687647	0.613982	0.247522	0.658103
ENSG00000064195	DLX3	1.8386	1.33917	0.613359	0.180296	0.587352
ENSG00000125726	CD70	21.2202	13.8517	0.612076	0.0259	0.250399
ENSG00000157557	ETS2	325.016	212.979	0.612008	4.24255e-06	0.00133228
ENSG00000169330	MINAR1	1.84508	1.17474	0.611067	0.233423	0.648782
ENSG00000234776	FREY1	1.01608	0.617816	0.608465	0.232854	0.648782
ENSG00000101162	TUBB1	1.02813	0.692807	0.608345	0.305599	0.711558
ENSG00000183696	UPP1	52.5813	34.4528	0.607326	9.78823e-05	0.00896198
ENSG00000153531	ADPRHL1	9.66951	6.44681	0.607261	0.010592	0.154831
ENSG00000108379	WNT3	1.38241	0.874436	0.6072	0.308591	0.714555
ENSG00000178127	NDUFV2	6.46613	4.16647	0.605857	0.0308229	0.275708
ENSG00000198435	NRARP	7.88326	5.27723	0.601418	0.0189517	0.212804
ENSG00000162772	ATF3	16.2236	10.6666	0.600561	0.0128877	0.17237
ENSG00000176749	CDK5R1	2.00346	1.3003	0.597112	0.0651994	0.391197
ENSG00000155659	VSIG4	4.97757	3.16957	0.593463	0.0847954	0.434655
ENSG00000069869	NEDD4	25.4397	17.0381	0.592298	0.000913106	0.0354767
ENSG00000170873	MTSS1	7.91663	5.18607	0.591735	0.0282778	0.262724
ENSG00000104856	RELB	139.077	92.7504	0.591238	0.000242382	0.0158248
ENSG00000157927	RADIL	3.13116	2.10009	0.590546	0.145781	0.542895
ENSG00000134489	HRH4	5.24256	3.42998	0.586373	0.00821529	0.132845
ENSG00000185338	SOCS1	66.4829	44.3492	0.585887	0.000329767	0.0187847
ENSG00000109320	NFKB1	191.057	127.363	0.584681	1.5421e-05	0.00277393
ENSG00000162391	FAM151A	3.46881	2.30614	0.584279	0.100531	0.467499
ENSG00000076641	PAG1	242.41	162.022	0.582765	2.23908e-05	0.00341689
ENSG00000196408	NOXO1	1.87934	1.22187	0.582596	0.0870766	0.438534
ENSG00000163874	ZC3H12A	46.9529	31.1419	0.582167	0.00247279	0.0652039
ENSG00000102145	GATA1	2.54716	1.67732	0.58189	0.0458091	0.329152
ENSG00000108179	PPIF	213.98	143.071	0.581871	1.2494e-05	0.00261429
ENSG00000197580	BCO2	0.621499	0.354315	0.581173	0.290283	0.697803
ENSG00000100368	CSF2RB	457.076	307.563	0.579702	4.11366e-05	0.00521286
ENSG00000129810	SGO1	8.11063	5.43857	0.579314	0.0052576	0.102925
ENSG00000138316	ADAMTS14	25.4707	17.1296	0.579233	0.0160902	0.194837
ENSG00000132016	BRME1	2.49392	1.69865	0.578958	0.0897761	0.443547
ENSG00000183092	BEGAIN	1.93169	1.2549	0.578829	0.16655	0.569066
ENSG00000213694	S1PR3	25.9047	17.305	0.578409	0.000616612	0.0281519
ENSG00000160345	PIERCE1	1.55933	1.0141	0.577208	0.112018	0.486737
ENSG00000134531	EMP1	85.6108	57.5762	0.577077	0.00176625	0.0531386
ENSG00000163376	KBTBD8	16.9183	11.7175	0.57684	0.0173253	0.201769
ENSG00000167995	BEST1	790.956	530.712	0.575189	7.45635e-05	0.00749541
ENSG00000120833	SOCS2	57.4987	38.6056	0.57457	0.000344043	0.0191845
ENSG00000167100	SAMD14	13.0943	8.76465	0.574532	0.0348173	0.291471
ENSG00000164023	SGMS2	4.53489	3.10215	0.574064	0.0703451	0.404892
ENSG00000123119	NECAB1	2.317	1.59511	0.572845	0.12625	0.510887
ENSG00000198355	PIM3	300.231	203.787	0.570011	0.000126499	0.0109742
ENSG00000147883	CDKN2B	7.29279	4.93495	0.569592	0.0275861	0.259588
ENSG00000000938	FGR	21.4169	14.3556	0.568698	0.00553123	0.105369
ENSG00000175643	RMI2	6.93896	4.71239	0.567777	0.0277812	0.260607
ENSG00000172738	TMEM217	3.68691	2.51495	0.567272	0.082029	0.428799
ENSG00000197122	SRC	124.461	85.0318	0.566789	0.000293686	0.0175637
ENSG00000143924	EML4	59.7704	40.3616	0.565853	5.7151e-05	0.00658067
ENSG00000143443	C1orf56	10.0354	6.73749	0.564431	0.00716013	0.125351
ENSG00000114315	HES1	0.993863	0.635359	0.564233	0.133346	0.523061
ENSG00000188277	C15orf62	1.69595	1.14344	0.563693	0.226399	0.642288
ENSG00000157017	GHRL	3.66559	2.47883	0.563155	0.0541205	0.354759
ENSG00000113263	ITK	0.528408	0.287925	0.562842	0.387386	0.765496
ENSG00000143498	TAF1A	6.15215	4.09286	0.562644	0.0375037	0.302099
ENSG00000112033	PPARD	44.311	30.0903	0.561282	0.000821202	0.0334449
ENSG00000165644	COMTD1	5.33241	3.52767	0.561124	0.0314426	0.279084
ENSG00000171115	GIMAP8	9.03317	6.09009	0.560849	0.0593986	0.374079
ENSG00000161791	FMNL3	111.741	76.3408	0.56021	0.000237885	0.0156929
ENSG00000182022	CHST15	1.91037	1.3058	0.556554	0.340663	0.738209
ENSG00000135423	GLS2	0.934592	0.562088	0.555498	0.308908	0.714616
ENSG00000198743	SLC5A3	559.379	380.72	0.555031	2.16325e-05	0.00341689
ENSG00000224420	ADM5	2.60599	1.74715	0.554825	0.140768	0.534548
ENSG00000120549	KIAA1217	41.5637	28.4515	0.554234	0.000670061	0.0296748
ENSG00000151882	CCL28	0.975334	0.6388	0.553636	0.337945	0.73534
ENSG00000143217	NECTIN4	0.776651	0.495697	0.553272	0.379735	0.760395
ENSG00000095303	PTGS1	19.3242	13.1685	0.552965	0.00220178	0.0601029
ENSG00000134107	BHLHE40	100.982	68.9545	0.55258	4.66821e-05	0.00568534
ENSG00000183569	SERHL2	1.81036	1.15032	0.552554	0.155584	0.556048
ENSG00000077063	CTTNBP2	0.96886	0.64396	0.550985	0.307483	0.713375
ENSG00000158517	NCF1	35.8956	24.5214	0.549835	0.00362714	0.0826283
ENSG00000148204	CRB2	2.04097	1.36153	0.548812	0.0772082	0.418271
ENSG00000148483	TMEM236	1.07166	0.710351	0.548305	0.290208	0.697803
ENSG00000139289	PHLDA1	102.816	70.3374	0.546851	6.22964e-05	0.00690697
ENSG00000116852	KIF21B	27.998	19.1715	0.546652	0.000707344	0.0306083
ENSG00000197461	PDGFA	47.6661	32.5124	0.546535	0.00184072	0.0540947
ENSG00000204099	NEU4	2.38554	1.67594	0.54556	0.162549	0.563831
ENSG00000138623	SEMA7A	130.903	90.5663	0.544554	0.000288259	0.0175637
ENSG00000097021	ACOT7	61.7012	42.426	0.54357	0.000330727	0.0187847
ENSG00000255423	EBLN2	2.00625	1.33539	0.542435	0.0961152	0.457954
ENSG00000182010	RTKN2	2.42494	1.51496	0.541572	0.183641	0.592234
ENSG00000167286	CD3D	1.74596	1.18678	0.541501	0.192223	0.603694
ENSG00000196497	IPO4	1.57183	1.07361	0.540743	0.134885	0.525457
ENSG00000171860	C3AR1	245.492	168.743	0.54044	8.27338e-06	0.00194057
ENSG00000147650	LRP12	139.881	96.2268	0.539667	1.5328e-05	0.00277393
ENSG00000119782	FKBP1B	4.01385	2.71756	0.539481	0.0771596	0.418271
ENSG00000174939	ASPHD1	2.10303	1.42792	0.539464	0.122011	0.504655
ENSG00000169181	GSG1L	46.5622	32.1202	0.539073	0.00209889	0.0589459
ENSG00000148826	NKX6-2	4.55945	3.09836	0.538955	0.053756	0.354234
ENSG00000179344	HLA-DQB1	9.6348	6.72785	0.53735	0.0208951	0.22334
ENSG00000101342	TLDC2	47.8485	32.8034	0.537346	0.00222294	0.0605499
ENSG00000216490	IFI30	3.11263	2.11385	0.536505	0.154494	0.555127
ENSG00000100628	ASB2	2.12758	1.43308	0.536458	0.292299	0.700124
ENSG00000133401	PDZD2	2.94319	1.75609	0.536198	0.221653	0.638204
ENSG00000171236	LRG1	51.957	36.0889	0.535743	0.000537204	0.0255798
ENSG00000110719	TCIRG1	149.51	103.427	0.534204	0.000734121	0.030999
ENSG00000084444	FAM234B	33.882	23.6761	0.533646	0.00274191	0.0695972
ENSG00000167987	VPS37C	28.35	19.6167	0.533286	0.000773173	0.0320033
ENSG00000100385	IL2RB	3.66559	2.52768	0.531111	0.0782961	0.421665
ENSG00000138378	STAT4	26.9296	18.7054	0.528964	0.00134967	0.0457082
ENSG00000160145	KALRN	0.652529	0.399722	0.52824	0.413252	0.785806
ENSG00000114923	SLC4A3	0.810918	0.518401	0.527841	0.258974	0.670866
ENSG00000139567	ACVRL1	5.65187	3.73888	0.52425	0.15855	0.558423
ENSG00000136206	SPDYE1	0.928565	0.649462	0.524185	0.263411	0.675029
ENSG00000137265	IRF4	107.613	75.0453	0.523563	9.9674e-05	0.00901765
ENSG00000258227	CLEC5A	3.54337	2.41726	0.522864	0.109079	0.482713
ENSG00000115165	CYTIP	40.2277	27.9647	0.522807	0.000349526	0.0193191
ENSG00000157036	EXOG	2.64628	1.82042	0.522614	0.0735344	0.410483
ENSG00000181409	AATK	111.461	79.2172	0.521381	0.00367852	0.0833491
ENSG00000130052	STARD8	15.6489	10.8799	0.521344	0.00796599	0.131206
ENSG00000135083	CCNJL	12.5066	8.75433	0.521317	0.0113891	0.161105
ENSG00000160326	SLC2A6	354.238	247.358	0.520699	0.000123574	0.0107944
ENSG00000124145	SDC4	220.572	153.786	0.519983	2.23221e-05	0.00341689
ENSG00000129007	CALML4	0.929012	0.780523	0.51758	0.42088	0.788663
ENSG00000236699	ARHGEF38	1.45095	0.96181	0.517107	0.191738	0.603335
ENSG00000204475	NCR3	2.47863	1.78534	0.516704	0.191544	0.603058
ENSG00000037897	METTL1	7.5109	5.24146	0.516549	0.0143626	0.182464
ENSG00000197753	LHFPL5	15.8666	10.9731	0.516247	0.0185086	0.209686
ENSG00000123240	OPTN	94.7415	66.3478	0.515024	0.000356583	0.0193992
ENSG00000152229	PSTPIP2	141.23	101.049	0.513933	0.00389363	0.0859177
ENSG00000058056	USP13	53.2131	37.2863	0.513303	0.000248387	0.015977
ENSG00000129450	SIGLEC9	7.51413	5.2559	0.511615	0.0216412	0.228423
ENSG00000114805	PLCH1	1.35741	1.00344	0.510787	0.24599	0.657739
ENSG00000146232	NFKBIE	119.156	83.9661	0.510578	0.00033633	0.0190176
ENSG00000136026	CKAP4	87.6581	62.6539	0.510432	0.00399244	0.0869959
ENSG00000131844	MCCC2	48.9302	34.3524	0.508742	0.000249241	0.015977
ENSG00000198899	MT-ATP6	843.082	596.009	0.507771	0.00889683	0.139637
ENSG00000172803	SNX32	150.483	106.123	0.506839	0.0020151	0.0572448
ENSG00000155980	KIF5A	4.72431	3.29203	0.506774	0.0571038	0.36588
ENSG00000117461	PIK3R3	4.00693	2.79462	0.506596	0.0317687	0.28021
ENSG00000171368	TPPP	1.01284	0.719293	0.506549	0.263689	0.675406
ENSG00000148459	PDSS1	16.9539	11.9769	0.505695	0.00530999	0.103631
ENSG00000243244	STON1	203.735	143.251	0.50555	4.52094e-05	0.00555944
ENSG00000102349	KLF8	1.35138	0.921564	0.504324	0.211993	0.627148
ENSG00000134183	GNAT2	3.02746	2.15616	0.502641	0.235742	0.649503
ENSG00000131095	GFAP	0.869741	0.586512	0.502562	0.313496	0.718283
ENSG00000132522	GPS2	136.286	96.1147	0.5025	0.00123429	0.0429198
ENSG00000213741	RPS29	237.263	150.106	0.502274	0.45604	0.809857
ENSG00000196924	FLNA	2726.6	1966.72	0.502022	0.0046478	0.0958779
ENSG00000162526	TSSK3	1.17402	0.797725	0.501772	0.29356	0.701157
ENSG00000141314	RHBDL3	5.27448	4.03471	0.501752	0.169033	0.572607
ENSG00000143842	SOX13	5.60979	3.9783	0.501733	0.100944	0.468036
ENSG00000170390	DCLK2	5.80289	4.09698	0.501563	0.0602985	0.37697
ENSG00000179921	GPBAR1	1.25784	1.14722	0.501111	0.353134	0.745963
ENSG00000137193	PIM1	341.647	241.502	0.501012	1.52629e-05	0.00277393
ENSG00000178809	TRIM73	0.845185	0.558648	0.500511	0.331549	0.730458
ENSG00000188763	FZD9	1.29535	0.95149	0.500345	0.249012	0.659692
ENSG00000124731	TREM1	41.1933	29.1347	0.498808	0.000206809	0.0143178
ENSG00000173334	TRIB1	64.5193	45.6788	0.498488	0.000150207	0.0122744
ENSG00000157827	FMNL2	11.453	8.16129	0.49781	0.0298141	0.27081
ENSG00000158488	CD1E	0.674295	0.479874	0.497335	0.467753	0.814111
ENSG00000143858	SYT2	2.81717	1.97075	0.496878	0.161113	0.561545
ENSG00000187479	C11orf96	13.8167	9.82072	0.496587	0.0188106	0.21197
ENSG00000076716	GPC4	1.96317	1.36325	0.49633	0.156303	0.557044
ENSG00000133048	CHI3L1	201.184	142.78	0.495391	7.85961e-05	0.00759765
ENSG00000239388	ASB14	4.52797	3.14205	0.494125	0.0733906	0.410259
ENSG00000102760	RGCC	24.7685	17.4739	0.493193	0.00324207	0.0773335
ENSG00000147174	GCNA	1.73301	1.19573	0.493186	0.194904	0.605651
ENSG00000175274	TP53I11	70.338	50.6639	0.491925	0.0014802	0.0486965
ENSG00000127666	TICAM1	51.3383	36.8467	0.491459	0.0019192	0.0556261
ENSG00000060566	CREB3L3	2.08361	1.38596	0.490708	0.236717	0.649806
ENSG00000157470	FAM81A	1.76449	1.22359	0.489847	0.162471	0.563831
ENSG00000177191	B3GNT8	10.2947	7.31746	0.489831	0.0323516	0.282402
ENSG00000164266	SPINK1	1.0499	0.745437	0.489291	0.50614	0.833711
ENSG00000197147	LRRC8B	13.173	9.35598	0.48911	0.0049983	0.0996407
ENSG00000137825	ITPKA	2.89129	1.99517	0.488998	0.09896	0.463743
ENSG00000100379	KCTD17	8.69183	6.28272	0.488986	0.0601997	0.37697
ENSG00000139318	DUSP6	175.453	125.039	0.488714	5.85052e-05	0.00663322
ENSG00000154252	GAL3ST2	0.96886	0.673886	0.4873	0.331484	0.730458
ENSG00000023330	ALAS1	229.393	163.765	0.485751	2.17334e-05	0.00341689
ENSG00000174586	ZNF497	9.62687	6.88644	0.485319	0.0165782	0.198391
ENSG00000205323	SARNP	8.81093	6.19123	0.485178	0.0794538	0.424153
ENSG00000257335	MGAM	2.0317	1.44685	0.484227	0.154092	0.554281
ENSG00000162746	FCRLB	2.4476	1.73339	0.484155	0.148618	0.547534
ENSG00000135476	ESPL1	28.3337	20.2345	0.48401	0.000860186	0.0345877
ENSG00000100647	SUSD6	261.741	188.813	0.483305	0.000383783	0.0201701
ENSG00000196126	HLA-DRB1	67.1016	48.139	0.481804	0.000983827	0.037647
ENSG00000137133	HINT2	2.88615	2.03508	0.481728	0.106151	0.477596
ENSG00000086570	FAT2	1.03739	0.724454	0.481706	0.247581	0.658103
ENSG00000099974	DDTL	8.46491	6.07565	0.480927	0.0524497	0.351867
ENSG00000064886	CHI3L2	0.85445	0.563808	0.480884	0.372577	0.756623
ENSG00000132763	MMACHC	43.9818	31.4742	0.48033	0.00296487	0.0731304
ENSG00000101445	PPP1R16B	51.9285	37.4979	0.479623	0.00244045	0.0649101
ENSG00000105376	ICAM5	27.3629	19.5083	0.478772	0.0120855	0.166205
ENSG00000197905	TEAD4	5.67464	4.07428	0.477664	0.0859211	0.436708
ENSG00000006576	PHTF2	25.5412	18.5338	0.477386	0.00540159	0.104418
ENSG00000160401	CFAP157	5.27727	3.77879	0.477224	0.0619654	0.381924
ENSG00000120049	KCNIP2	1.9942	1.4262	0.476922	0.180742	0.5882
ENSG00000105499	PLA2G4C	18.2646	13.1847	0.476072	0.0334368	0.287896
ENSG00000167578	RAB4B	1.78949	1.26212	0.476033	0.205956	0.618746
ENSG00000160223	ICOSLG	36.0203	25.9517	0.475891	0.00396678	0.0866323
ENSG00000160271	RALGDS	51.3554	37.038	0.475506	0.0108609	0.15707
ENSG00000164047	CAMP	0.907246	0.616096	0.475278	0.346668	0.742961
ENSG00000145247	OCIAD2	1.57183	1.11179	0.475234	0.189185	0.599348
ENSG00000099998	GGT5	350.118	254.484	0.475121	0.000899566	0.0354241
ENSG00000152503	TRIM36	19.2371	13.8534	0.475047	0.0110539	0.158695
ENSG00000123297	TSFM	0.953568	0.658063	0.475007	0.285066	0.693288
ENSG00000181036	FCRL6	0.71459	0.553487	0.474693	0.495007	0.827255
ENSG00000055118	KCNH2	31.5982	23.0515	0.474651	0.00717508	0.125351
ENSG00000162551	ALPL	1.01887	0.70863	0.474424	0.194822	0.605651
ENSG00000255833	TIFAB	6.38968	4.57858	0.474162	0.0402475	0.308899
ENSG00000124508	BTN2A2	9.38053	6.73955	0.472999	0.0167617	0.198972
ENSG00000144655	CSRNP1	71.8819	52.2044	0.472974	0.00284074	0.0714645
ENSG00000111305	GSG1	57.8138	41.7903	0.472229	0.00179524	0.0537554
ENSG00000204323	SMIM5	1.87566	1.39146	0.471583	0.250536	0.661854
ENSG00000116990	MYCL	25.9954	18.6597	0.47062	0.0128069	0.172018
ENSG00000178623	GPR35	15.1348	11.0746	0.47054	0.0219873	0.229951
ENSG00000118162	KPTN	9.20037	6.79081	0.470377	0.0438063	0.322609
ENSG00000183248	PRR36	0.798416	0.623318	0.470053	0.383638	0.763247
ENSG00000087589	CASS4	20.3977	14.7378	0.46925	0.00140658	0.0467605
ENSG00000263874	LASP1NB	1.18328	0.856893	0.467445	0.353026	0.745873
ENSG00000157483	MYO1E	32.0554	23.2283	0.467353	0.00288851	0.0720194
ENSG00000244682	FCGR2C	14.7717	10.6305	0.467119	0.0162735	0.196305
ENSG00000095917	TPSD1	3.56324	2.55382	0.466316	0.228731	0.645276
ENSG00000144959	NCEH1	33.0562	24.0549	0.466124	0.00963555	0.147164
ENSG00000125319	HROB	8.8308	6.47467	0.466075	0.0385211	0.30413
ENSG00000177096	PHETA2	4.17369	2.90986	0.465889	0.0889477	0.441982
ENSG00000184716	SERINC4	10.8996	7.91533	0.465218	0.0362558	0.297998
ENSG00000116514	RNF19B	246.856	179.416	0.464514	0.000184379	0.0135776
ENSG00000178104	PDE4DIP	19.2181	13.9401	0.464433	0.010878	0.157104
ENSG00000160588	MPZL3	9.58155	6.98827	0.464027	0.0353608	0.293499
ENSG00000154920	EME1	10.1808	7.29442	0.463864	0.0190027	0.213173
ENSG00000204618	RNF39	3.07233	2.28275	0.462899	0.204537	0.617301
ENSG00000154310	TNIK	15.5326	11.2889	0.462898	0.00864142	0.13733
ENSG00000241322	FBXW10B	9.9826	7.21083	0.461636	0.0402467	0.308899
ENSG00000067082	KLF6	550.735	400.169	0.461448	5.86548e-05	0.00663322
ENSG00000114631	PODXL2	4.91373	3.56104	0.461396	0.0451481	0.326884
ENSG00000091262	ABCC6	3.10203	2.09631	0.46139	0.255092	0.665911
ENSG00000131669	NINJ1	69.8317	50.762	0.461011	0.000319894	0.0184672
ENSG00000240445	FOXO3B	6.90424	5.087	0.460893	0.118842	0.499919
ENSG00000099954	CECR2	11.2543	8.16748	0.460356	0.0642158	0.387774
ENSG00000149289	ZC3H12C	28.7844	20.9087	0.460203	0.00494113	0.099112
ENSG00000027869	SH2D2A	1.16754	0.794285	0.457401	0.325457	0.728391
ENSG00000125618	PAX8	4.68401	3.38457	0.457306	0.0505075	0.346941
ENSG00000161011	SQSTM1	861.856	632.029	0.456812	0.000515615	0.0248318
ENSG00000158079	PTPDC1	4.30238	3.31405	0.455997	0.170604	0.575385
ENSG00000106366	SERPINE1	112.51	82.8055	0.45589	0.0171489	0.201492
ENSG00000004799	PDK4	1.9414	1.3894	0.455244	0.224985	0.641093
ENSG00000137801	THBS1	1381.4	1018.26	0.454876	0.0127459	0.171745
ENSG00000188687	SLC4A5	11.7356	8.30852	0.45399	0.0564013	0.363367
ENSG00000105538	RASIP1	0.643265	0.429307	0.453908	0.502452	0.83121
ENSG00000160408	ST6GALNAC6	1.49682	1.03852	0.453635	0.324014	0.727653
ENSG00000103811	CTSH	349.915	256.28	0.453204	0.000188935	0.013618
ENSG00000070961	ATP2B1	286.845	209.54	0.452964	6.63262e-05	0.00718024
ENSG00000198502	HLA-DRB5	11.194	7.99101	0.452621	0.0574955	0.36719
ENSG00000175130	MARCKSL1	48.2507	35.2227	0.452342	0.00077051	0.0320033
ENSG00000162654	GBP4	3.54661	2.5865	0.451405	0.242221	0.654989
ENSG00000196866	H2AC7	2.39893	1.69108	0.451243	0.276312	0.684758
ENSG00000137496	IL18BP	21.8222	16.0457	0.451123	0.0117627	0.163553
ENSG00000151690	MFSD6	23.766	17.359	0.450989	0.00248131	0.0652039
ENSG00000178752	ERFE	0.776651	0.544545	0.450266	0.520024	0.839916
ENSG00000232653	GOLGA8N	9.54026	6.93976	0.450141	0.0344061	0.289753
ENSG00000165802	NSMF	121.266	89.4012	0.449928	0.00161876	0.0501706
ENSG00000128322	IGLL1	6.11967	4.46128	0.449213	0.0251069	0.245563
ENSG00000222009	BTBD19	3.12189	2.3113	0.449041	0.21166	0.627148
ENSG00000118985	ELL2	66.7265	49.4665	0.448848	0.00279731	0.0705791
ENSG00000108370	RGS9	2.2267	1.58307	0.448765	0.188345	0.597589
ENSG00000243156	MICAL3	40.4833	30.5554	0.448677	0.0214536	0.22701
ENSG00000187556	NANOS3	0.643265	0.483656	0.448532	0.588689	0.868733
ENSG00000160469	BRSK1	4.00693	2.92912	0.448091	0.158184	0.558272
ENSG00000103642	LACTB	49.207	36.1181	0.447858	0.00112335	0.0410039
ENSG00000106546	AHR	175.024	128.551	0.447607	0.000158566	0.0125428
ENSG00000055163	CYFIP2	46.9087	34.5206	0.447106	0.00105397	0.039361
ENSG00000140105	WARS1	283.242	207.65	0.447074	6.00355e-05	0.00672929
ENSG00000139908	TSSK4	1.41623	1.04746	0.446477	0.261472	0.673678
ENSG00000221926	TRIM16	143.823	105.714	0.445829	0.000171676	0.0130207
ENSG00000185267	CDNF	1.82331	1.32473	0.445738	0.317899	0.722405
ENSG00000106266	SNX8	128.692	96.2075	0.445415	0.00470548	0.0967526
ENSG00000182759	MAFA	1.25461	0.870996	0.445187	0.38268	0.76199
ENSG00000120832	MTERF2	1.74596	1.28276	0.445111	0.21167	0.627148
ENSG00000089041	P2RX7	24.4829	18.0023	0.445094	0.0543915	0.355665
ENSG00000229474	PATL2	1.78949	1.27072	0.444872	0.206625	0.619435
ENSG00000101096	NFATC2	11.3372	8.47879	0.444019	0.0600035	0.376426
ENSG00000161040	FBXL13	0.894744	0.668384	0.44396	0.315432	0.719867
ENSG00000162461	SLC25A34	1.41344	1.01066	0.443543	0.391994	0.769291
ENSG00000140678	ITGAX	25.498	18.6789	0.443368	0.0165554	0.198383
ENSG00000102934	PLLP	16.1759	11.8534	0.442461	0.030653	0.274966
ENSG00000213190	MLLT11	7.58869	5.56653	0.44173	0.0496703	0.344348
ENSG00000104825	NFKBIB	36.4545	26.8172	0.441672	0.00399744	0.0869959
ENSG00000164620	RELL2	5.72141	4.23492	0.441641	0.0518705	0.35077
ENSG00000188786	MTF1	71.0471	52.2931	0.44126	0.00057366	0.0268605
ENSG00000025708	TYMP	180.023	133.027	0.441148	0.00149894	0.0488442
ENSG00000138346	DNA2	7.26868	5.48363	0.440633	0.0467032	0.333076
ENSG00000135587	SMPD2	17.4597	12.8916	0.440367	0.0222568	0.230503
ENSG00000118515	SGK1	93.3534	69.0289	0.439427	0.00560482	0.106433
ENSG00000183049	CAMK1D	20.1476	14.8757	0.439013	0.011698	0.163356
ENSG00000205643	CDPF1	4.10326	3.00583	0.438743	0.0836502	0.433694
ENSG00000204954	UQCC6	128.841	95.2176	0.438301	0.0019343	0.0559358
ENSG00000146700	SSC4D	0.891507	0.633639	0.437646	0.399359	0.775101
ENSG00000179348	GATA2	352.961	262.418	0.437414	0.00108469	0.0400544
ENSG00000138678	GPAT3	36.154	26.7711	0.437315	0.00591906	0.109582
ENSG00000186073	CDIN1	1.01005	0.64052	0.437239	0.334479	0.733342
ENSG00000059804	SLC2A3	471.697	348.276	0.437225	9.02669e-05	0.00846904
ENSG00000142634	EFHD2	352.702	260.735	0.43716	0.00015426	0.0122884
ENSG00000149970	CNKSR2	1.24255	0.89886	0.437092	0.417875	0.787879
ENSG00000135604	STX11	99.8998	73.9153	0.436737	0.000524493	0.0251638
ENSG00000171017	LRRC8E	1.54404	1.14172	0.436386	0.235212	0.649486
ENSG00000213347	MXD3	98.5105	72.7918	0.43608	0.00115246	0.0418254
ENSG00000130522	JUND	270.06	202.009	0.435993	0.00404732	0.0876296
ENSG00000122515	ZMIZ2	256.381	190.716	0.43383	0.00268777	0.06836
ENSG00000185800	DMWD	25.7634	19.3208	0.432984	0.0251732	0.246021
ENSG00000126353	CCR7	1.06842	0.783622	0.432341	0.510252	0.834615
ENSG00000120519	SLC10A7	11.1344	8.17608	0.43198	0.0271918	0.257215
ENSG00000188305	PEAK3	17.3152	13.0106	0.43156	0.0293675	0.269542
ENSG00000154146	NRGN	3.96016	2.94666	0.431493	0.0901579	0.444507
ENSG00000165244	ZNF367	10.4651	7.74849	0.430926	0.0153633	0.189845
ENSG00000172361	CFAP53	0.71459	0.601993	0.430828	0.465342	0.813641
ENSG00000102908	NFAT5	182.55	135.035	0.430292	0.00403908	0.0876011
ENSG00000117525	F3	51.0512	37.9145	0.430235	0.000745092	0.0312495
ENSG00000231389	HLA-DPA1	118.685	88.1037	0.430105	0.000183696	0.0135776
ENSG00000160606	TLCD1	1.98493	1.45407	0.429021	0.222636	0.639581
ENSG00000186827	TNFRSF4	121.633	90.4037	0.428555	0.00411024	0.0883877
ENSG00000198223	CSF2RA	40.3402	29.985	0.428344	0.00162007	0.0501706
ENSG00000186810	CXCR3	2.46657	1.80666	0.427255	0.0882088	0.44021
ENSG00000138670	RASGEF1B	11.6794	8.66283	0.426872	0.0854453	0.43582
ENSG00000001561	ENPP4	5.8136	4.28997	0.426451	0.128543	0.514577
ENSG00000158296	SLC13A3	0.612235	0.438249	0.426151	0.516764	0.837852
ENSG00000135525	MAP7	1.31064	0.942547	0.425633	0.371775	0.755847
ENSG00000127831	VIL1	5.76818	4.27483	0.425503	0.0518341	0.350711
ENSG00000127564	PKMYT1	33.1484	24.8891	0.425039	0.00628826	0.115097
ENSG00000188501	LCTL	0.984598	0.764359	0.424423	0.35139	0.744906
ENSG00000104885	DOT1L	135.665	103.306	0.423983	0.0139342	0.178808
ENSG00000118971	CCND2	980.291	738.678	0.423897	0.0073903	0.12683
ENSG00000211445	GPX3	3.58322	2.46645	0.423826	0.230646	0.646265
ENSG00000130592	LSP1	42.7571	31.8687	0.423371	0.00126389	0.0437389
ENSG00000206127	GOLGA8O	3.97958	2.92018	0.423067	0.0807264	0.426211
ENSG00000155158	TTC39B	7.15572	5.28033	0.42227	0.0437299	0.322533
ENSG00000181649	PHLDA2	47.4925	35.7889	0.422083	0.0059264	0.109582
ENSG00000102780	DGKH	14.3656	10.7388	0.421996	0.0412633	0.3117
ENSG00000227268	KLLN	1.82331	1.40488	0.421901	0.206258	0.61886
ENSG00000151726	ACSL1	689.024	515.121	0.4209	0.000147429	0.0121255
ENSG00000143226	FCGR2A	310.203	231.677	0.420819	8.70608e-05	0.0082292
ENSG00000171766	GATM	1.76125	1.3003	0.420748	0.301883	0.709952
ENSG00000183793	NPIPA5	1.16799	0.850013	0.420584	0.492788	0.825686
ENSG00000142669	SH3BGRL3	220.805	165.089	0.420482	0.000177749	0.0133217
ENSG00000102890	ELMO3	5.01329	3.71962	0.420466	0.251818	0.664009
ENSG00000103966	EHD4	66.2638	49.5508	0.420293	0.000494485	0.0241674
ENSG00000168389	MFSD2A	52.7611	39.4136	0.419827	0.0026378	0.0673595
ENSG00000123836	PFKFB2	4.00603	2.90779	0.419393	0.182986	0.591495
ENSG00000008128	CDK11A	4.25606	3.14377	0.419303	0.227989	0.644433
ENSG00000179583	CIITA	193.556	147.147	0.418514	0.0106329	0.154831
ENSG00000172216	CEBPB	141.938	106.221	0.418495	0.000375794	0.0199992
ENSG00000101057	MYBL2	53.0408	40.19	0.418432	0.00568392	0.107291
ENSG00000184574	LPAR5	12.3371	9.20772	0.417298	0.00725613	0.12556
ENSG00000104419	NDRG1	676.117	508.738	0.416977	0.000546824	0.0258435
ENSG00000167378	IRGQ	129.128	98.4841	0.416917	0.00774514	0.129249
ENSG00000187144	SPATA21	34.4095	25.7676	0.416863	0.00564543	0.106883
ENSG00000243927	MRPS6	69.3528	52.5002	0.416697	0.00443821	0.0927928
ENSG00000168461	RAB31	249.377	186.796	0.416406	0.000191378	0.013618
ENSG00000185761	ADAMTSL5	3.51044	2.65805	0.416161	0.194742	0.605651
ENSG00000123329	ARHGAP9	27.5769	20.5678	0.415874	0.00972673	0.147895
ENSG00000169896	ITGAM	69.4755	52.6939	0.415518	0.00499607	0.0996407
ENSG00000186806	VSIG10L	4.82666	3.60816	0.415446	0.110157	0.484075
ENSG00000119969	HELLS	11.7703	8.66489	0.414945	0.0430987	0.320545
ENSG00000116668	SWT1	10.592	8.05465	0.414602	0.0476127	0.335781
ENSG00000176928	GCNT4	0.863714	0.614376	0.413277	0.487785	0.824871
ENSG00000138166	DUSP5	79.7903	60.237	0.41316	0.00275561	0.069805
ENSG00000111674	ENO2	30.1611	22.584	0.412722	0.00750019	0.127347
ENSG00000269335	IKBKG	45.0859	33.8519	0.412441	0.00335062	0.0791771
ENSG00000136982	DSCC1	10.26	7.75641	0.411638	0.031818	0.280255
ENSG00000139351	SYCP3	3.25483	2.39833	0.411501	0.121897	0.504655
ENSG00000095539	SEMA4G	3.55074	2.6866	0.411441	0.151216	0.549905
ENSG00000100151	PICK1	5.67229	4.23458	0.410931	0.0502245	0.34578
ENSG00000171246	NPTX1	7.03573	5.3732	0.41079	0.0571092	0.36588
ENSG00000072778	ACADVL	369.085	277.316	0.410598	0.000240985	0.0158151
ENSG00000159335	PTMS	135.849	102.151	0.410574	0.000618589	0.0281519
ENSG00000161533	ACOX1	438.507	330.683	0.410263	0.000723233	0.0308757
ENSG00000109099	PMP22	73.2852	55.3764	0.410208	0.0193243	0.215081
ENSG00000125885	MCM8	6.072	4.52595	0.410008	0.0733971	0.410259
ENSG00000114737	CISH	184.656	139.726	0.40963	0.000977992	0.037647
ENSG00000163629	PTPN13	68.9848	51.8886	0.407718	0.000726431	0.0308757
ENSG00000005961	ITGA2B	26.0876	19.79	0.406835	0.0220026	0.229951
ENSG00000034053	APBA2	1.15549	0.864115	0.406722	0.424407	0.790753
ENSG00000109738	GLRB	2.12758	1.57619	0.406374	0.253479	0.664264
ENSG00000110047	EHD1	353.899	269.847	0.405379	0.00229067	0.0617312
ENSG00000116985	BMP8B	3.63691	2.75643	0.404871	0.168992	0.572607
ENSG00000178531	CTXN1	2.44805	1.82593	0.404752	0.252147	0.664009
ENSG00000130429	ARPC1B	27.0152	20.3999	0.404173	0.00509548	0.101066
ENSG00000148926	ADM	9.3745	7.08527	0.403879	0.114998	0.492402
ENSG00000132514	CLEC10A	72.8211	55.0798	0.402217	0.00121435	0.0428066
ENSG00000068366	ACSL4	321.275	245.558	0.402049	0.00379241	0.084867
ENSG00000115415	STAT1	594.507	450.114	0.401691	0.000266784	0.0166457
ENSG00000123700	KCNJ2	22.2655	16.8609	0.401414	0.0130876	0.173579
ENSG00000179630	LACC1	41.9129	31.9248	0.400808	0.00596043	0.110051
ENSG00000152484	USP12	82.2717	62.5814	0.400168	0.00227708	0.0614956
ENSG00000101160	CTSZ	285.88	217.804	0.399911	0.00314945	0.075551
ENSG00000117479	SLC19A2	4.75902	3.58684	0.399717	0.152436	0.551464
ENSG00000164116	GUCY1A1	30.1899	22.9834	0.399361	0.0195382	0.216132
ENSG00000130021	PUDP	13.9757	10.4681	0.398926	0.029674	0.270396
ENSG00000255150	EID3	2.96351	2.2659	0.398308	0.236346	0.649503
ENSG00000130812	ANGPTL6	10.1169	7.66112	0.397606	0.024805	0.244308
ENSG00000124762	CDKN1A	1207.53	918.84	0.397419	0.00117689	0.0421087
ENSG00000125898	FAM110A	20.3778	15.5376	0.39672	0.0158964	0.193786
ENSG00000171631	P2RY6	17.6916	13.5427	0.39668	0.0257686	0.249721
ENSG00000162783	IER5	106.086	80.4185	0.396205	0.00429046	0.0910259
ENSG00000139132	FGD4	8.36769	6.34981	0.395794	0.0182052	0.207736
ENSG00000204161	TMEM273	4.82064	3.66355	0.395474	0.109297	0.482714
ENSG00000140287	HDC	44.5716	33.8196	0.395438	0.00570798	0.107585
ENSG00000140859	KIFC3	58.0873	44.8673	0.395385	0.0173318	0.201769
ENSG00000163719	MTMR14	156.866	119.715	0.39534	0.0011008	0.0404136
ENSG00000134827	TCN1	6.80278	5.37528	0.395072	0.141849	0.536316
ENSG00000064309	CDON	4.02267	3.04401	0.394353	0.103142	0.472474
ENSG00000188677	PARVB	64.9393	49.7778	0.394268	0.00326191	0.0775148
ENSG00000157350	ST3GAL2	412.541	316.444	0.393875	0.00199601	0.0570689
ENSG00000145901	TNIP1	234.19	178.816	0.393558	0.000648736	0.0290349
ENSG00000169710	FASN	4546.37	3603.91	0.393017	0.0527836	0.352429
ENSG00000130066	SAT1	185.33	143.113	0.392777	0.0079211	0.130839
ENSG00000136371	MTHFS	2.0192	1.54144	0.392759	0.218677	0.635557
ENSG00000169607	CKAP2L	10.4434	7.99033	0.392699	0.0437479	0.322533
ENSG00000184602	SNN	144.145	110.079	0.392467	0.00117339	0.0421024
ENSG00000180616	SSTR2	33.4721	25.4773	0.392319	0.0025595	0.0664315
ENSG00000136295	TTYH3	329.79	257.105	0.391282	0.0131953	0.174235
ENSG00000170271	FAXDC2	7.20807	5.36908	0.390797	0.17183	0.57592
ENSG00000167595	PROSER3	17.8288	13.6979	0.389697	0.0276343	0.259849
ENSG00000168237	GLYCTK	10.6448	8.17298	0.389689	0.0767957	0.417286
ENSG00000136425	CIB2	1.14946	0.846572	0.389626	0.333586	0.732651
ENSG00000164048	ZNF589	8.84654	6.92875	0.389153	0.116141	0.494504
ENSG00000146112	PPP1R18	157.089	120.806	0.388341	0.0020057	0.0572167
ENSG00000204576	PRR3	9.39537	7.24626	0.387901	0.0718802	0.408395
ENSG00000108352	RAPGEFL1	2.85747	2.25729	0.387826	0.414865	0.787455
ENSG00000257704	INAFM1	8.79932	6.69587	0.387474	0.0458411	0.329152
ENSG00000163607	GTPBP8	8.61035	6.74025	0.387397	0.0733226	0.410259
ENSG00000186818	LILRB4	3.1344	2.44684	0.387279	0.278918	0.688248
ENSG00000134490	TMEM241	5.41389	4.20362	0.387252	0.0930696	0.451917
ENSG00000059915	PSD	8.58948	6.5366	0.387249	0.0747059	0.412838
ENSG00000169682	SPNS1	4.10046	3.15615	0.38709	0.193544	0.604687
ENSG00000213638	ADAT3	10.6356	8.19396	0.386488	0.119712	0.500935
ENSG00000057704	TMCC3	3.87823	2.76297	0.386006	0.35586	0.747907
ENSG00000205560	CPT1B	1.93214	1.49569	0.385952	0.411107	0.784554
ENSG00000100139	MICALL1	88.7242	69.0498	0.385933	0.0187614	0.211604
ENSG00000167968	DNASE1L2	3.36735	2.67628	0.384206	0.433088	0.798452
ENSG00000253309	SERPINE3	2.02847	1.53422	0.383989	0.206927	0.6199
ENSG00000214530	STARD10	15.9249	12.27	0.383801	0.0546778	0.356249
ENSG00000120162	MOB3B	88.4623	67.7839	0.383767	0.00196374	0.0564098
ENSG00000154269	ENPP3	3.07557	2.42758	0.383478	0.210177	0.625319
ENSG00000196230	TUBB	827.982	635.81	0.382714	0.00123402	0.0429198
ENSG00000162129	CLPB	66.5441	51.2102	0.382448	0.00291005	0.072272
ENSG00000172292	CERS6	301.247	231.061	0.382209	0.000429697	0.0218576
ENSG00000111664	GNB3	1.10269	0.883037	0.382085	0.491811	0.825482
ENSG00000108515	ENO3	435.26	333.906	0.381207	0.00420945	0.0897591
ENSG00000066583	ISOC1	18.0099	13.8173	0.379961	0.054825	0.356658
ENSG00000105835	NAMPT	126.333	98.769	0.379857	0.0129904	0.173031
ENSG00000144596	GRIP2	1.32269	0.923284	0.379776	0.437546	0.801093
ENSG00000167604	NFKBID	28.8093	22.1144	0.379004	0.0220039	0.229951
ENSG00000101464	PIGU	12.9141	9.85478	0.378887	0.0436578	0.322431
ENSG00000103056	SMPD3	18.6994	14.6095	0.378514	0.0325979	0.283965
ENSG00000159640	ACE	9.24111	7.28134	0.377258	0.136398	0.52607
ENSG00000167642	SPINT2	27.2848	21.0989	0.37713	0.0164724	0.19795
ENSG00000182472	CAPN12	5.81126	4.44235	0.376489	0.0820115	0.428799
ENSG00000284753	EEF1AKMT4	5.04432	3.86444	0.376071	0.120969	0.503186
ENSG00000008283	CYB561	33.7592	26.1192	0.375785	0.00717355	0.125351
ENSG00000185361	TNFAIP8L1	75.4999	58.3877	0.375642	0.00261279	0.0668557
ENSG00000130487	KLHDC7B	283.982	222.971	0.375441	0.0135644	0.176805
ENSG00000136059	VILL	12.7271	9.68966	0.375021	0.128329	0.514467
ENSG00000204394	VARS1	88.4972	69.2765	0.374392	0.0128425	0.172131
ENSG00000197253	TPSB2	20.8275	16.1292	0.374368	0.0485955	0.339873
ENSG00000114656	CFAP92	4.58255	3.4544	0.374082	0.219489	0.636022
ENSG00000221829	FANCG	20.8432	16.1258	0.373677	0.0150315	0.187288
ENSG00000138495	COX17	21.4679	17.1853	0.373568	0.0738404	0.411285
ENSG00000112486	CCR6	1.84184	1.42242	0.37342	0.350433	0.744355
ENSG00000099814	CEP170B	28.4931	22.488	0.372788	0.0607176	0.378311
ENSG00000213516	RBMXL1	30.8157	24.0422	0.372627	0.0261022	0.251063
ENSG00000115525	ST3GAL5	7.82767	6.03746	0.371808	0.129559	0.516361
ENSG00000092964	DPYSL2	580.265	452.259	0.371797	0.00493815	0.099112
ENSG00000135912	TTLL4	59.8247	46.7589	0.371557	0.0165874	0.198391
ENSG00000135596	MICAL1	93.1071	71.9174	0.371392	0.00579914	0.108818
ENSG00000180644	PRF1	9.10583	6.9315	0.371273	0.0606309	0.378115
ENSG00000121797	CCRL2	15.4112	11.8985	0.371206	0.0560247	0.36223
ENSG00000105926	PALS2	9.19156	7.10385	0.371103	0.0453607	0.327533
ENSG00000158859	ADAMTS4	1.85992	1.3949	0.371098	0.374545	0.757946
ENSG00000144136	SLC20A1	540.834	418.613	0.3707	0.000432243	0.0218992
ENSG00000185664	PMEL	5.66537	4.36702	0.37043	0.106409	0.477596
ENSG00000204899	MZT1	8.60711	7.10626	0.37036	0.174824	0.578907
ENSG00000173559	NABP1	133.026	103.354	0.370318	0.00906166	0.141349
ENSG00000197497	ZNF665	2.30774	1.76126	0.369849	0.183341	0.591644
ENSG00000196189	SEMA4A	171.984	135.443	0.367793	0.0129346	0.172634
ENSG00000159202	UBE2Z	148.367	115.308	0.367464	0.0025344	0.0661468
ENSG00000125384	PTGER2	7.46926	5.70241	0.367416	0.112806	0.489276
ENSG00000161653	NAGS	0.820182	0.609215	0.36724	0.5322	0.84496
ENSG00000116824	CD2	1.95949	1.49741	0.367231	0.317601	0.722405
ENSG00000111206	FOXM1	46.0222	36.0297	0.36678	0.00793368	0.130844
ENSG00000188215	DCUN1D3	237.904	184.463	0.36667	0.00120077	0.0427218
ENSG00000185347	TEDC1	11.9226	9.20944	0.366617	0.0312346	0.278408
ENSG00000179820	MYADM	307.196	240.98	0.366491	0.00721013	0.12547
ENSG00000143882	ATP6V1C2	125.749	97.5044	0.36644	0.00460524	0.0954323
ENSG00000182287	AP1S2	25.2031	19.7625	0.36643	0.0525367	0.351867
ENSG00000083454	P2RX5	9.74452	7.54244	0.365813	0.0609833	0.378894
ENSG00000028277	POU2F2	43.7178	34.0775	0.365681	0.0315504	0.279649
ENSG00000161929	SCIMP	34.7549	26.952	0.365533	0.00388557	0.0859177
ENSG00000173846	PLK3	28.7315	22.2627	0.365212	0.0316543	0.280066
ENSG00000171848	RRM2	40.8015	31.6551	0.364898	0.00599911	0.110604
ENSG00000203668	CHML	50.0357	38.8205	0.364892	0.00532722	0.103648
ENSG00000149489	ROM1	4.27783	3.36049	0.364459	0.159896	0.560169
ENSG00000112576	CCND3	538.702	419.633	0.364218	0.00209496	0.0589459
ENSG00000175305	CCNE2	11.2181	8.93563	0.364192	0.122715	0.505794
ENSG00000162729	IGSF8	54.2045	42.4363	0.36416	0.0149062	0.186563
ENSG00000134470	IL15RA	4.61179	3.59268	0.364129	0.305745	0.711558
ENSG00000132510	KDM6B	131.721	104.169	0.364064	0.0219709	0.229951
ENSG00000186854	TRABD2A	10.1595	8.01441	0.363768	0.119023	0.500181
ENSG00000121073	SLC35B1	73.4386	57.2091	0.363745	0.00196851	0.0564098
ENSG00000153064	BANK1	0.925328	0.943925	0.363174	0.544534	0.851177
ENSG00000204923	FBXO48	4.35473	3.37735	0.363039	0.166294	0.568804
ENSG00000164823	OSGIN2	81.6172	63.4444	0.363007	0.00154708	0.0497341
ENSG00000170113	NIPA1	61.9824	48.148	0.362993	0.00182927	0.0540947
ENSG00000106799	TGFBR1	192.752	149.873	0.362964	0.00085506	0.0344911
ENSG00000086848	ALG9	5.03785	3.92877	0.362933	0.146902	0.54452
ENSG00000078269	SYNJ2	104.052	81.6483	0.362605	0.00791908	0.130839
ENSG00000100060	MFNG	8.53858	6.6226	0.362472	0.0409459	0.311073
ENSG00000198053	SIRPA	192.603	151.269	0.362158	0.00602474	0.110915
ENSG00000003987	MTMR7	2.59951	2.01409	0.362025	0.214119	0.629681
ENSG00000214029	ZNF891	5.54918	4.16441	0.361936	0.345242	0.74151
ENSG00000160111	CPAMD8	4.07457	3.11591	0.361935	0.274286	0.684034
ENSG00000120262	CCDC170	4.61592	3.58718	0.361897	0.30541	0.711558
ENSG00000075618	FSCN1	767.783	604.413	0.36169	0.0107688	0.15624
ENSG00000002549	LAP3	107.823	83.994	0.361523	0.00213929	0.0595522
ENSG00000177374	HIC1	72.2231	56.8345	0.361353	0.0295961	0.270396
ENSG00000154864	PIEZO2	1.01284	0.752318	0.360299	0.401292	0.776355
ENSG00000128422	KRT17	4.14031	3.19778	0.360253	0.119144	0.50019
ENSG00000182240	BACE2	25.6782	20.0216	0.360247	0.00985617	0.148794
ENSG00000166886	NAB2	90.2154	70.4602	0.360137	0.00429321	0.0910259
ENSG00000155252	PI4K2A	20.2699	15.8623	0.359475	0.0374692	0.302099
ENSG00000130810	PPAN	12.1111	9.68346	0.359302	0.0981469	0.462474
ENSG00000119314	PTBP3	344.512	269.901	0.359176	0.0034935	0.0807364
ENSG00000123358	NR4A1	8.64227	6.86236	0.359083	0.15476	0.555457
ENSG00000138463	SLC49A4	7.61046	5.91018	0.359029	0.0844785	0.434655
ENSG00000147202	DIAPH2	55.3991	43.1284	0.358842	0.00410553	0.0883877
ENSG00000267534	S1PR2	18.3025	14.2593	0.358578	0.0272772	0.257446
ENSG00000213889	PPM1N	3.44191	2.6584	0.358179	0.233275	0.648782
ENSG00000123342	MMP19	39.3237	30.6644	0.357697	0.00788314	0.130836
ENSG00000254505	CHMP4A	1.77978	1.36669	0.357639	0.35407	0.746694
ENSG00000158402	CDC25C	6.14657	4.76502	0.356608	0.116535	0.495218
ENSG00000159128	IFNGR2	174.336	136.215	0.355947	0.000805729	0.0329205
ENSG00000142156	COL6A1	495.293	393.379	0.35574	0.0538523	0.354234
ENSG00000182253	SYNM	1.54683	1.23425	0.355677	0.416423	0.787879
ENSG00000015475	BID	78.9689	61.5459	0.355476	0.00252321	0.0660362
ENSG00000114784	EIF1B	52.4699	41.7686	0.354756	0.0295362	0.270396
ENSG00000101187	SLCO4A1	56.5444	44.5708	0.354503	0.0470989	0.334205
ENSG00000148840	PPRC1	59.2999	46.7142	0.354271	0.00976365	0.147926
ENSG00000263528	IKBKE	92.6854	72.6975	0.354261	0.00723332	0.12556
ENSG00000204444	APOM	9.05772	7.0691	0.354169	0.0521809	0.351368
ENSG00000285077	ARHGAP11B	2.19936	1.69658	0.353847	0.187273	0.59628
ENSG00000135519	KCNH3	1.60286	1.28448	0.353568	0.416427	0.787879
ENSG00000161013	MGAT4B	221.065	174.057	0.353174	0.00549248	0.105363
ENSG00000144802	NFKBIZ	44.8838	35.264	0.353092	0.0196656	0.216972
ENSG00000077585	GPR137B	3.18027	2.45957	0.353	0.201945	0.614126
ENSG00000106686	SPATA6L	1.14946	0.872716	0.352421	0.367396	0.755064
ENSG00000096696	DSP	77.5321	61.259	0.35205	0.0336507	0.288571
ENSG00000165682	CLEC1B	1.29535	1.02098	0.351568	0.422287	0.789389
ENSG00000135740	SLC9A5	10.4804	8.2146	0.351388	0.0526926	0.352429
ENSG00000042832	TG	1.79183	1.34227	0.351277	0.346241	0.742296
ENSG00000213949	ITGA1	10.1336	7.78496	0.35086	0.0847964	0.434655
ENSG00000182310	SPACA6	12.3626	9.69482	0.350661	0.0884017	0.440478
ENSG00000101665	SMAD7	64.4017	50.8356	0.350658	0.00801212	0.131512
ENSG00000130821	SLC6A8	14.7393	11.7151	0.350462	0.0713945	0.407191
ENSG00000116819	TFAP2E	27.3889	21.4667	0.350264	0.0209585	0.22364
ENSG00000241945	PWP2	3.90736	3.03885	0.35023	0.145191	0.542647
ENSG00000188229	TUBB4B	371.121	291.912	0.349963	0.00151671	0.0490067
ENSG00000125730	C3	30.7818	24.1794	0.349802	0.0524604	0.351867
ENSG00000075275	CELSR1	159.999	129.534	0.349376	0.0497631	0.344614
ENSG00000166342	NETO1	31.9772	25.1044	0.34899	0.00940776	0.145315
ENSG00000143851	PTPN7	151.2	118.883	0.348336	0.00129242	0.0444718
ENSG00000239382	ALKBH6	1.99699	1.56552	0.348293	0.275483	0.684544
ENSG00000134287	ARF3	285.796	225.636	0.348009	0.0047595	0.0975467
ENSG00000112245	PTP4A1	3.38264	2.63913	0.347395	0.171079	0.575593
ENSG00000113555	PCDH12	1.11843	0.864115	0.346408	0.47708	0.818702
ENSG00000067191	CACNB1	7.15014	5.68211	0.346273	0.142794	0.537264
ENSG00000182134	TDRKH	15.7137	12.3515	0.346267	0.0508115	0.346941
ENSG00000171522	PTGER4	77.802	61.2879	0.346152	0.00735768	0.12661
ENSG00000162734	PEA15	149.659	117.723	0.346002	0.00330894	0.0783384
ENSG00000120318	ARAP3	24.3662	19.4326	0.345474	0.0390269	0.305699
ENSG00000107140	TESK1	70.8432	56.0612	0.344296	0.0104414	0.153714
ENSG00000100092	SH3BP1	18.6184	14.6483	0.34417	0.0296701	0.270396
ENSG00000088808	PPP1R13B	8.98037	7.066	0.344004	0.0495991	0.344043
ENSG00000104312	RIPK2	51.8213	40.7308	0.343902	0.00819842	0.132821
ENSG00000103187	COTL1	146.895	116.163	0.343767	0.00386488	0.0857314
ENSG00000156500	PABIR3	4.17224	3.25729	0.343761	0.171772	0.575878
ENSG00000181045	SLC26A11	65.8019	51.71	0.343742	0.0169451	0.200586
ENSG00000134243	SORT1	17.8672	14.0866	0.343619	0.0493442	0.343214
ENSG00000138074	SLC5A6	59.5963	46.9667	0.34354	0.0030125	0.0734342
ENSG00000174951	FUT1	6.27158	4.94699	0.343159	0.234844	0.649412
ENSG00000160973	FOXH1	3.6253	2.94942	0.342915	0.320182	0.725187
ENSG00000170006	TMEM154	71.5551	56.3853	0.342495	0.00158111	0.0499474
ENSG00000204396	VWA7	5.55052	4.35326	0.341766	0.142948	0.537264
ENSG00000165046	LETM2	2.2526	1.71069	0.341642	0.28706	0.695734
ENSG00000173080	RXFP4	1.32314	1.07017	0.341392	0.610543	0.879743
ENSG00000166689	PLEKHA7	17.7306	13.9727	0.341356	0.0246872	0.243716
ENSG00000119900	OGFRL1	67.9403	53.7087	0.341326	0.00670797	0.120344
ENSG00000185650	ZFP36L1	44.933	35.4546	0.340198	0.00863556	0.13733
ENSG00000074416	MGLL	34.4933	27.4481	0.340194	0.0212964	0.225955
ENSG00000153015	CWC27	10.2934	8.21702	0.33982	0.128838	0.514996
ENSG00000167371	PRRT2	4.0259	3.15753	0.339463	0.356711	0.748363
ENSG00000121210	TMEM131L	98.9475	78.2028	0.339178	0.00365146	0.0828842
ENSG00000105982	RNF32	4.0931	3.14721	0.338938	0.220643	0.636742
ENSG00000086015	MAST2	89.9178	71.8186	0.338921	0.0143492	0.182464
ENSG00000128165	ADM2	19.4071	15.7096	0.338921	0.0832476	0.432137
ENSG00000187474	FPR3	2.28921	1.82249	0.338428	0.360643	0.750731
ENSG00000099364	FBXL19	134.505	108.497	0.338421	0.0277074	0.260191
ENSG00000111266	DUSP16	14.3387	11.3267	0.338102	0.0499716	0.34479
ENSG00000008294	SPAG9	174.864	138.388	0.337988	0.00148588	0.0487568
ENSG00000154978	VOPP1	73.8358	58.5758	0.337444	0.00604876	0.111039
ENSG00000128965	CHAC1	8.08518	6.37458	0.337435	0.136305	0.52607
ENSG00000104472	CHRAC1	41.5591	33.0125	0.337361	0.00804416	0.131637
ENSG00000172840	PDP2	22.4562	17.768	0.337131	0.0414506	0.312136
ENSG00000128791	TWSG1	77.2245	61.1562	0.336801	0.00487554	0.0989557
ENSG00000131725	WDR44	30.083	23.8929	0.33653	0.0174135	0.202534
ENSG00000196139	AKR1C3	6.51982	5.20637	0.335542	0.2071	0.620272
ENSG00000160213	CSTB	287.266	228.589	0.33534	0.00284933	0.0714645
ENSG00000171757	LRRC34	1.40373	1.14482	0.335333	0.36012	0.750314
ENSG00000111424	VDR	102.074	81.6128	0.335291	0.0108148	0.156728
ENSG00000006638	TBXA2R	24.2536	19.4061	0.335112	0.0279425	0.2613
ENSG00000143434	SEMA6C	4.28062	3.55794	0.334974	0.285461	0.693656
ENSG00000196116	TDRD7	22.6581	17.9407	0.334915	0.0189308	0.212757
ENSG00000090674	MCOLN1	59.3276	47.2601	0.334661	0.0256019	0.249058
ENSG00000198369	SPRED2	43.9771	34.9461	0.334456	0.00822284	0.132845
ENSG00000106397	PLOD3	265.889	213.241	0.33443	0.0120754	0.166205
ENSG00000143801	PSEN2	10.279	8.21495	0.334366	0.0881023	0.44014
ENSG00000089048	ESF1	12.6585	10.0137	0.334295	0.068043	0.398443
ENSG00000138018	SELENOI	83.5957	66.9085	0.334196	0.0109772	0.158177
ENSG00000198712	MT-CO2	584.88	465.865	0.334045	0.0341247	0.289208
ENSG00000013523	ANGEL1	14.5966	11.5534	0.333891	0.0451897	0.326884
ENSG00000196557	CACNA1H	9.71349	7.86785	0.333872	0.250561	0.661854
ENSG00000115904	SOS1	159.184	125.952	0.333747	0.00307693	0.0746598
ENSG00000140534	TICRR	22.9769	18.5761	0.333357	0.0810505	0.427257
ENSG00000151651	ADAM8	321.115	256.45	0.333306	0.0166712	0.198632
ENSG00000167103	PIP5KL1	2.71482	2.1541	0.333297	0.281611	0.690282
ENSG00000248333	CDK11B	24.6719	19.585	0.333257	0.0431448	0.320567
ENSG00000197321	SVIL	47.1171	37.8542	0.333253	0.039715	0.307754
ENSG00000148339	SLC25A25	30.5794	24.337	0.333247	0.0210493	0.224231
ENSG00000119686	FLVCR2	64.4257	51.2725	0.333228	0.00383487	0.0856658
ENSG00000135124	P2RX4	59.4777	47.2429	0.333195	0.00964365	0.147164
ENSG00000164949	GEM	1.39447	1.07877	0.332287	0.496322	0.827528
ENSG00000114166	KAT2B	29.7719	23.4498	0.332227	0.0296035	0.270396
ENSG00000140650	PMM2	13.9659	11.0859	0.332147	0.0705508	0.404892
ENSG00000168394	TAP1	148.244	118.039	0.331568	0.00445002	0.0927928
ENSG00000104756	KCTD9	31.7798	25.3311	0.331559	0.0153344	0.189673
ENSG00000244405	ETV5	24.9215	19.8048	0.331446	0.0177758	0.205053
ENSG00000110841	PPFIBP1	132.559	105.283	0.331246	0.0013889	0.0464162
ENSG00000151743	AMN1	2.96909	2.42758	0.330927	0.352038	0.745046
ENSG00000155324	GRAMD2B	9.02904	7.21702	0.330909	0.135558	0.52607
ENSG00000151576	QTRT2	15.3358	12.173	0.330545	0.0172845	0.201769
ENSG00000116701	NCF2	105.309	83.7119	0.330387	0.00168148	0.0511599
ENSG00000120539	MASTL	22.4609	17.875	0.33019	0.0180525	0.206738
ENSG00000157227	MMP14	928.429	741.792	0.3297	0.00787037	0.130836
ENSG00000168255	POLR2J3	1.20828	0.944267	0.329383	0.521217	0.840649
ENSG00000136636	KCTD3	48.0702	38.3572	0.329168	0.0113796	0.161105
ENSG00000119723	COQ6	14.2465	11.3033	0.329073	0.0491162	0.341817
ENSG00000141664	ZCCHC2	64.8329	51.8108	0.329037	0.00999512	0.149467
ENSG00000223802	CERS1	2.43923	1.81182	0.328939	0.401565	0.776404
ENSG00000115541	HSPE1	13.4259	10.9673	0.328486	0.138348	0.530844
ENSG00000144677	CTDSPL	17.5815	14.0993	0.328466	0.0629522	0.384081
ENSG00000164211	STARD4	62.1846	51.1064	0.328344	0.0725579	0.408976
ENSG00000144843	ADPRH	29.5227	23.4581	0.328299	0.0122942	0.168709
ENSG00000204564	C6orf136	6.90837	5.49326	0.328198	0.0970639	0.459249
ENSG00000168000	BSCL2	5.78715	4.63465	0.327866	0.136055	0.52607
ENSG00000198804	MT-CO1	4656.17	3689.73	0.327687	0.0668239	0.39575
ENSG00000089818	NECAP1	33.6986	26.8987	0.327582	0.0155102	0.191005
ENSG00000172458	IL17D	2.00346	1.58135	0.327191	0.308081	0.714044
ENSG00000148154	UGCG	70.2018	56.3217	0.3271	0.0160628	0.194837
ENSG00000176105	YES1	40.6347	32.7497	0.326774	0.0214467	0.22701
ENSG00000173085	COQ2	10.8032	8.59988	0.326321	0.0318015	0.280255
ENSG00000185163	DDX51	24.1624	19.3955	0.326282	0.0822764	0.42956
ENSG00000133612	AGAP3	129.078	103.252	0.326045	0.00444664	0.0927928
ENSG00000185499	MUC1	32.0485	25.6005	0.326006	0.0405922	0.30991
ENSG00000184661	CDCA2	15.0028	11.9745	0.32546	0.0463577	0.331286
ENSG00000145428	RNF175	1.81404	1.4434	0.325096	0.417405	0.787879
ENSG00000198763	MT-ND2	237.295	189.254	0.324936	0.0410398	0.311077
ENSG00000116663	FBXO6	44.8777	35.7872	0.324782	0.0172942	0.201769
ENSG00000176720	BOK	10.5948	8.53968	0.324682	0.126613	0.511539
ENSG00000197785	ATAD3A	44.242	35.7332	0.324555	0.0379505	0.303574
ENSG00000115594	IL1R1	240.693	192.221	0.324422	0.00134067	0.0456478
ENSG00000157570	TSPAN18	1.98493	1.60955	0.324155	0.355578	0.74785
ENSG00000176927	EFCAB5	1.80523	1.42104	0.323613	0.366616	0.754333
ENSG00000117877	POLR1G	15.0199	11.9425	0.32345	0.0489955	0.341351
ENSG00000137135	ARHGEF39	11.8967	9.49392	0.323376	0.0622253	0.382781
ENSG00000155629	PIK3AP1	384.705	308.068	0.322844	0.00238724	0.0636564
ENSG00000113742	CPEB4	68.2292	54.2322	0.322768	0.0171179	0.201492
ENSG00000164171	ITGA2	3.07468	2.4176	0.322485	0.413485	0.786041
ENSG00000243660	ZNF487	1.81081	1.47299	0.322466	0.350988	0.744659
ENSG00000089820	ARHGAP4	12.0448	9.49186	0.322459	0.136682	0.526687
ENSG00000170684	ZNF296	12.7418	10.2222	0.322386	0.0687502	0.400469
ENSG00000130590	SAMD10	16.1954	13.0257	0.322303	0.0769584	0.417934
ENSG00000143552	NUP210L	1.33564	1.06639	0.321906	0.464952	0.813184
ENSG00000173171	MTX1	12.7882	10.2803	0.321847	0.0640647	0.387623
ENSG00000196396	PTPN1	114.643	91.7188	0.321824	0.00183344	0.0540947
ENSG00000065320	NTN1	15.5391	12.4829	0.321676	0.0602845	0.37697
ENSG00000141505	ASGR1	0.891507	0.70175	0.32157	0.55109	0.853731
ENSG00000115556	PLCD4	3.16822	2.51529	0.321196	0.244828	0.657193
ENSG00000107798	LIPA	194.723	158.562	0.320709	0.0346636	0.290761
ENSG00000213903	LTB4R	7.12971	5.64324	0.320577	0.155802	0.556239
ENSG00000126457	PRMT1	268.672	215.474	0.320568	0.00284405	0.0714645
ENSG00000154229	PRKCA	568.112	460.43	0.319888	0.0180092	0.206429
ENSG00000008300	CELSR3	1.43844	1.14344	0.319882	0.461806	0.811896
ENSG00000197405	C5AR1	19.2052	15.3852	0.319403	0.0700522	0.403989
ENSG00000112309	B3GAT2	8.79151	6.86545	0.319346	0.191235	0.602834
ENSG00000136830	NIBAN2	416.372	337.491	0.319266	0.015038	0.187288
ENSG00000166508	MCM7	152.726	122.207	0.319245	0.00414645	0.0888645
ENSG00000204389	HSPA1A	76.7038	61.8383	0.31905	0.0165056	0.198162
ENSG00000088826	SMOX	56.0885	45.0303	0.319022	0.00968311	0.147589
ENSG00000106178	CCL24	16.8923	13.5809	0.318759	0.0361406	0.297438
ENSG00000166484	MAPK7	14.3604	11.4939	0.318638	0.0612177	0.379251
ENSG00000109339	MAPK10	3.37337	2.69692	0.318557	0.238259	0.650666
ENSG00000182325	FBXL6	121.598	97.7098	0.318512	0.00739991	0.12683
ENSG00000179750	APOBEC3B	4.19635	3.34776	0.318406	0.211076	0.626549
ENSG00000203965	EFCAB7	0.767386	0.671824	0.318345	0.49565	0.827268
ENSG00000143889	HNRNPLL	15.4353	12.3563	0.317834	0.0340596	0.289208
ENSG00000178301	AQP11	0.947094	0.70691	0.317615	0.498713	0.829289
ENSG00000106258	CYP3A5	2.37259	1.85035	0.31744	0.385428	0.764503
ENSG00000110660	SLC35F2	45.8888	36.824	0.317323	0.00530923	0.103631
ENSG00000160050	CCDC28B	11.0194	8.82623	0.317256	0.148504	0.547534
ENSG00000188672	RHCE	2.23597	1.73683	0.317164	0.331462	0.730458
ENSG00000196937	FAM3C	11.3812	9.3756	0.31703	0.114486	0.491874
ENSG00000160211	G6PD	368.877	298.294	0.316481	0.00763331	0.127963
ENSG00000171223	JUNB	293.06	235.547	0.316242	0.00219802	0.0601029
ENSG00000144535	DIS3L2	27.0357	21.9128	0.315694	0.0709957	0.406603
ENSG00000142530	GARIN5A	8.44314	6.7798	0.315621	0.163301	0.564323
ENSG00000110046	ATG2A	83.6831	68.3339	0.315578	0.0382265	0.303733
ENSG00000006695	COX10	15.1409	12.0722	0.315521	0.0804797	0.425894
ENSG00000069399	BCL3	50.6627	41.2619	0.315362	0.0309708	0.276456
ENSG00000118200	CAMSAP2	11.8828	9.52626	0.314969	0.104102	0.474325
ENSG00000101213	PTK6	0.993863	0.775021	0.314788	0.607479	0.878643
ENSG00000151287	TEX30	23.7341	19.906	0.314193	0.135644	0.52607
ENSG00000204103	MAFB	63.4383	51.1431	0.313968	0.0116507	0.163239
ENSG00000130827	PLXNA3	153.183	124.176	0.313908	0.0296677	0.270396
ENSG00000186710	CFAP73	8.00972	6.5132	0.313728	0.203242	0.616
ENSG00000177602	HASPIN	14.6309	11.7509	0.313553	0.0298477	0.27081
ENSG00000164403	SHROOM1	3.20014	2.49259	0.313536	0.295034	0.70216
ENSG00000284922	LRTOMT	6.77778	5.48741	0.313457	0.128071	0.513989
ENSG00000251322	SHANK3	20.2532	16.7099	0.31337	0.116009	0.494403
ENSG00000138079	SLC3A1	5.54728	4.46816	0.313223	0.142687	0.537212
ENSG00000105821	DNAJC2	17.6676	14.3329	0.313032	0.0577775	0.36719
ENSG00000196664	TLR7	1.89876	1.36153	0.312992	0.467632	0.814051
ENSG00000124920	MYRF	26.5614	21.5654	0.312896	0.0641448	0.387623
ENSG00000173599	PC	47.7497	38.7703	0.312833	0.0279921	0.2613
ENSG00000011422	PLAUR	179.864	145.593	0.312601	0.0106414	0.154831
ENSG00000271383	NBPF19	1.54035	1.19745	0.3126	0.387809	0.765496
ENSG00000027075	PRKCH	1.31064	1.03164	0.312522	0.426857	0.792425
ENSG00000112419	PHACTR2	172.928	139.073	0.312498	0.00363777	0.0827217
ENSG00000107263	RAPGEF1	397.262	323.927	0.312425	0.0230475	0.234625
ENSG00000176597	B3GNT5	93.9668	76.0261	0.3124	0.00695212	0.123327
ENSG00000270647	TAF15	69.5364	56.2102	0.312368	0.0242069	0.240474
ENSG00000048162	NOP16	27.2547	21.9448	0.312208	0.0392983	0.306741
ENSG00000117010	ZNF684	3.78648	3.13621	0.312168	0.287786	0.696049
ENSG00000075218	GTSE1	19.6873	15.8565	0.312086	0.0222238	0.230503
ENSG00000198722	UNC13B	40.449	33.0067	0.312052	0.0454808	0.327858
ENSG00000070423	RNF126	56.1636	45.2722	0.311859	0.00543311	0.104624
ENSG00000267796	LIN37	2.30495	1.84141	0.311824	0.337699	0.735166
ENSG00000141506	PIK3R5	283.178	230.633	0.311225	0.0170137	0.200834
ENSG00000174749	FAM241A	17.1591	13.8933	0.311177	0.0530084	0.352896
ENSG00000176049	JAKMIP2	5.00726	4.05157	0.310962	0.361004	0.751064
ENSG00000174600	CMKLR1	2.19612	1.77708	0.310932	0.419311	0.7882
ENSG00000253304	TMEM200B	13.8395	11.0526	0.310779	0.0879431	0.44014
ENSG00000106211	HSPB1	171.773	138.701	0.310756	0.00336076	0.0792307
ENSG00000171365	CLCN5	33.0743	26.7755	0.310754	0.0381743	0.303574
ENSG00000163959	SLC51A	5.87421	4.71446	0.31043	0.179597	0.586284
ENSG00000124334	IL9R	36.4722	29.5581	0.310185	0.0367897	0.299857
ENSG00000159387	IRX6	1.42271	1.16408	0.309952	0.422491	0.789389
ENSG00000198855	FICD	16.2551	13.2651	0.309645	0.0846899	0.434655
ENSG00000134955	SLC37A2	35.9683	29.0442	0.309253	0.0169784	0.200605
ENSG00000204574	ABCF1	119.193	96.7741	0.309116	0.019144	0.214014
ENSG00000188163	FAM166A	12.2811	9.88677	0.3087	0.0902975	0.445023
ENSG00000101412	E2F1	31.1046	25.2589	0.308628	0.0283559	0.262925
ENSG00000141736	ERBB2	11.7596	9.47088	0.308625	0.0388817	0.305695
ENSG00000231925	TAPBP	468.625	382.387	0.308474	0.0151267	0.187899
ENSG00000165695	AK8	1.02166	0.778461	0.308373	0.519255	0.83921
ENSG00000141371	CHCT1	1.0874	0.844852	0.308265	0.527915	0.844492
ENSG00000171867	PRNP	96.322	78.0075	0.30801	0.0124502	0.169368
ENSG00000134146	DPH6	3.44514	2.76297	0.3079	0.280701	0.689958
ENSG00000197632	SERPINB2	286.105	236.604	0.307856	0.0502637	0.345812
ENSG00000064199	SPA17	2.25539	1.85345	0.307705	0.39517	0.772272
ENSG00000043462	LCP2	158.222	127.808	0.307661	0.00518899	0.101897
ENSG00000160124	MIX23	3.88973	3.09802	0.307475	0.2379	0.650349
ENSG00000138639	ARHGAP24	3.74339	3.01993	0.307296	0.237214	0.649806
ENSG00000198003	ODAD3	36.5649	29.7504	0.30674	0.0810931	0.427257
ENSG00000160957	RECQL4	61.0485	49.4975	0.306615	0.0318679	0.280304
ENSG00000164430	CGAS	127.196	102.958	0.306195	0.00586899	0.109319
ENSG00000130203	APOE	2.38598	1.91674	0.305514	0.480638	0.820895
ENSG00000185291	IL3RA	130.54	105.66	0.305422	0.00408721	0.0883424
ENSG00000157833	GAREM2	4.19077	3.37425	0.305366	0.248504	0.658897
ENSG00000160818	GPATCH4	7.36222	5.97348	0.305202	0.182454	0.590889
ENSG00000147155	EBP	123.655	100.039	0.304754	0.00584067	0.109234
ENSG00000163507	CIP2A	10.2257	8.28031	0.304419	0.0704564	0.404892
ENSG00000185753	CXorf38	46.3316	37.4982	0.304328	0.0048801	0.0989557
ENSG00000134363	FST	131.287	106.307	0.304184	0.00312439	0.0752347
ENSG00000125775	SDCBP2	2.37627	1.90608	0.303872	0.331645	0.730541
ENSG00000125753	VASP	491.06	398.435	0.30378	0.00355937	0.0815245
ENSG00000147168	IL2RG	47.2578	38.2664	0.303761	0.0113967	0.161105
ENSG00000155380	SLC16A1	40.1243	32.4969	0.303689	0.0190183	0.213173
ENSG00000168803	ADAL	3.36366	2.80632	0.30346	0.294637	0.701673
ENSG00000111252	SH2B3	185.545	151.883	0.303193	0.0213035	0.225955
ENSG00000140479	PCSK6	8.46446	6.87234	0.302473	0.235147	0.649486
ENSG00000177469	CAVIN1	327.271	268.07	0.302083	0.0157477	0.192902
ENSG00000139626	ITGB7	50.8861	41.6778	0.301634	0.0592481	0.373802
ENSG00000154511	DIPK1A	3.25483	2.62193	0.301292	0.261883	0.674189
ENSG00000103319	EEF2K	72.5634	59.3354	0.301272	0.0231137	0.234625
ENSG00000141068	KSR1	52.3354	43.4118	0.301041	0.0945692	0.455253
ENSG00000102977	ACD	18.1599	14.808	0.301018	0.0448844	0.325792
ENSG00000138386	NAB1	52.5957	42.7197	0.300891	0.00928822	0.143968
ENSG00000088727	KIF9	9.4773	7.69036	0.300714	0.146499	0.543717
ENSG00000122965	RBM19	50.1347	40.6967	0.300662	0.0255179	0.248432
ENSG00000104450	SPAG1	5.32315	4.28549	0.299492	0.215226	0.631306
ENSG00000171119	NRTN	2.59393	2.1455	0.299177	0.358688	0.749446
ENSG00000110031	LPXN	133.93	108.836	0.299079	0.00288574	0.0720194
ENSG00000205476	CCDC85C	60.962	49.6946	0.298958	0.0194893	0.216008
ENSG00000167996	FTH1	2184.48	1776	0.298939	0.00762615	0.127963
ENSG00000171792	RHNO1	14.7629	12.0223	0.298852	0.0666069	0.395334
ENSG00000147166	ITGB1BP2	1.00636	0.816988	0.298718	0.589778	0.869138
ENSG00000239697	TNFSF12	12.5617	10.2641	0.298182	0.140339	0.533633
ENSG00000159625	DRC7	2.00067	1.59717	0.298182	0.392292	0.76956
ENSG00000162571	TTLL10	0.929012	0.724454	0.298027	0.54913	0.852927
ENSG00000161955	TNFSF13	44.5235	36.2148	0.297916	0.0172415	0.201769
ENSG00000104689	TNFRSF10A	36.5634	29.7896	0.297916	0.0233098	0.235402
ENSG00000130307	USHBP1	1.01842	0.876498	0.297669	0.597064	0.873116
ENSG00000167797	CDK2AP2	115.109	94.1133	0.297525	0.0112173	0.159639
ENSG00000116016	EPAS1	57.6591	47.4359	0.297423	0.0508301	0.346941
ENSG00000163932	PRKCD	214.986	175.492	0.29716	0.00549856	0.105363
ENSG00000187066	TMEM262	12.2607	9.95625	0.296925	0.0769808	0.417934
ENSG00000179598	PLD6	19.4533	15.7395	0.296812	0.0630335	0.384392
ENSG00000065970	FOXJ2	94.0858	76.8189	0.296657	0.00726634	0.12556
ENSG00000181450	ZNF678	5.54449	4.50668	0.296619	0.13306	0.522415
ENSG00000146410	MTFR2	3.81148	3.09114	0.296427	0.188288	0.597589
ENSG00000257093	DENND11	126.866	103.905	0.296406	0.0114757	0.162041
ENSG00000156515	HK1	240.103	196.876	0.296196	0.00956667	0.146874
ENSG00000101974	ATP11C	25.7093	20.9128	0.295907	0.0244762	0.2422
ENSG00000279170	TSTD3	6.29848	5.33331	0.295906	0.253988	0.664947
ENSG00000065268	WDR18	49.1473	40.1797	0.295598	0.0180853	0.206927
ENSG00000163399	ATP1A1	452.213	370.661	0.295469	0.011903	0.164769
ENSG00000142235	LMTK3	5.56581	4.4998	0.295423	0.18819	0.597548
ENSG00000105011	ASF1B	25.1318	20.5788	0.295333	0.0393192	0.306741
ENSG00000187688	TRPV2	166.013	136.081	0.295324	0.0102607	0.152002
ENSG00000137507	LRRC32	1.73066	1.35637	0.295316	0.552048	0.853858
ENSG00000104093	DMXL2	278.486	226.758	0.295292	0.00352943	0.0811319
ENSG00000167992	VWCE	3.6772	3.15822	0.295229	0.438921	0.801968
ENSG00000072786	STK10	221.691	183.521	0.295201	0.0351255	0.292504
ENSG00000163235	TGFA	63.7319	51.9777	0.294741	0.00844132	0.135639
ENSG00000108786	HSD17B1	15.8878	12.9906	0.294719	0.0896317	0.443354
ENSG00000172780	RAB43	15.433	12.6435	0.294391	0.083909	0.433792
ENSG00000105672	ETV2	1.57462	1.32507	0.294149	0.445399	0.804835
ENSG00000130653	PNPLA7	21.8996	18.0621	0.293993	0.129367	0.516098
ENSG00000137474	MYO7A	1.49403	1.29892	0.293765	0.442191	0.803226
ENSG00000184838	PRR16	6.09098	4.99	0.293689	0.155027	0.555623
ENSG00000219200	RNASEK	14.014	11.3281	0.293228	0.0990259	0.463743
ENSG00000017260	ATP2C1	398.416	326.715	0.292974	0.0099803	0.149467
ENSG00000065989	PDE4A	35.3719	29.6544	0.292904	0.123993	0.506283
ENSG00000133055	MYBPH	7.85033	6.3959	0.292661	0.149246	0.548273
ENSG00000121406	ZNF549	12.9877	10.5775	0.292578	0.0445536	0.324354
ENSG00000184788	SATL1	1.90714	1.5638	0.29232	0.471439	0.816508
ENSG00000070190	DAPP1	25.8352	21.1076	0.292288	0.0270082	0.256244
ENSG00000175792	RUVBL1	94.4754	77.2995	0.292257	0.0124631	0.169368
ENSG00000119242	CCDC92	34.3608	28.3841	0.292218	0.0474577	0.335614
ENSG00000167470	MIDN	110.844	91.4796	0.291944	0.0201513	0.219463
ENSG00000105851	PIK3CG	66.1991	54.1878	0.291725	0.0146839	0.185062
ENSG00000119636	BBOF1	4.11297	3.35154	0.291716	0.296312	0.703221
ENSG00000180773	SLC36A4	27.9694	22.8492	0.291684	0.0327053	0.284455
ENSG00000157881	PANK4	34.896	28.3332	0.291414	0.0258882	0.250399
ENSG00000110060	PUS3	5.45553	4.39489	0.291164	0.258365	0.669898
ENSG00000065978	YBX1	1248.68	1020.73	0.291141	0.0106678	0.154953
ENSG00000125089	SH3TC1	43.9752	36.5963	0.290954	0.0855134	0.43582
ENSG00000254986	DPP3	159.508	130.934	0.290901	0.0127705	0.171893
ENSG00000143079	CTTNBP2NL	14.4054	11.7265	0.290883	0.11753	0.496565
ENSG00000132199	ENOSF1	46.8679	38.2753	0.290579	0.00872581	0.138015
ENSG00000108556	CHRNE	7.36735	6.04159	0.290526	0.24233	0.655079
ENSG00000131462	TUBG1	45.282	37.0373	0.290481	0.0297061	0.270494
ENSG00000109534	GAR1	3.80222	3.15375	0.290286	0.271536	0.681881
ENSG00000165417	GTF2A1	53.7248	44.5044	0.290253	0.040315	0.308911
ENSG00000144668	ITGA9	52.7362	43.482	0.290166	0.0400104	0.308255
ENSG00000139438	FAM222A	4.4015	3.81112	0.290126	0.403997	0.778753
ENSG00000158161	EYA3	83.6685	68.5675	0.28983	0.0152043	0.188376
ENSG00000052795	FNIP2	47.2635	38.6626	0.28981	0.0292017	0.269388
ENSG00000169914	OTUD3	13.2698	10.8861	0.289715	0.087018	0.438476
ENSG00000111846	GCNT2	0.633554	0.601993	0.289715	0.580076	0.86526
ENSG00000129932	DOHH	19.8299	16.4423	0.28919	0.110778	0.484853
ENSG00000139266	MARCHF9	29.2596	23.9293	0.288925	0.0207068	0.221889
ENSG00000164167	LSM6	7.21309	5.96901	0.288907	0.183901	0.592544
ENSG00000150540	HNMT	2.49113	2.03164	0.288822	0.325656	0.728391
ENSG00000104341	LAPTM4B	280.163	229.354	0.288745	0.00725237	0.12556
ENSG00000132507	EIF5A	733.717	600.642	0.288682	0.00673707	0.120427
ENSG00000151748	SAV1	13.7005	11.2125	0.288539	0.108785	0.482713
ENSG00000188368	PRR19	3.32381	2.71756	0.288528	0.340996	0.738264
ENSG00000175471	MCTP1	49.371	40.6658	0.288163	0.0361956	0.297697
ENSG00000189350	TOGARAM2	1.01887	0.820428	0.288103	0.477091	0.818702
ENSG00000156265	MAP3K7CL	1.51859	1.20605	0.287639	0.463557	0.812723
ENSG00000075239	ACAT1	20.4079	16.9855	0.287422	0.104256	0.474491
ENSG00000063180	CA11	5.98863	4.91329	0.287404	0.202873	0.615373
ENSG00000141349	G6PC3	48.9788	40.4143	0.287313	0.0264311	0.252091
ENSG00000177943	MAMDC4	12.3223	10.132	0.286815	0.371169	0.755847
ENSG00000123094	RASSF8	8.31858	6.80044	0.286758	0.11694	0.495869
ENSG00000156535	CD109	5.87332	4.78773	0.286537	0.27459	0.684034
ENSG00000024422	EHD2	85.0824	70.8599	0.286458	0.0545313	0.356046
ENSG00000176148	TCP11L1	20.3491	16.6676	0.286359	0.0291206	0.269135
ENSG00000105697	HAMP	1.19902	0.965251	0.286357	0.595364	0.871778
ENSG00000163362	INAVA	1.9942	1.63191	0.286356	0.362823	0.751779
ENSG00000109790	KLHL5	39.1434	32.1453	0.286312	0.0278384	0.260607
ENSG00000120694	HSPH1	136.571	112.349	0.286268	0.00949452	0.146059
ENSG00000088882	CPXM1	17.48	14.3013	0.286247	0.071707	0.408015
ENSG00000090061	CCNK	84.7401	69.4795	0.286066	0.00697604	0.123578
ENSG00000186891	TNFRSF18	73.7872	60.7251	0.285983	0.0231489	0.234625
ENSG00000088836	SLC4A11	5.97378	4.8665	0.285737	0.198014	0.608974
ENSG00000111912	NCOA7	67.0443	55.5319	0.285736	0.0313438	0.278828
ENSG00000099625	CBARP	6.60733	5.49188	0.285594	0.259819	0.672154
ENSG00000154945	ANKRD40	49.4901	40.6011	0.285546	0.0129917	0.173031
ENSG00000186480	INSIG1	1009.01	828.088	0.285445	0.00377332	0.084703
ENSG00000162367	TAL1	26.6267	22.0157	0.285415	0.0513552	0.348775
ENSG00000134873	CLDN10	1.10593	0.90058	0.285358	0.378401	0.760091
ENSG00000118420	UBE3D	2.95379	2.40694	0.285116	0.310828	0.716497
ENSG00000273983	H3C8	84.7141	69.9081	0.285084	0.0814686	0.428109
ENSG00000165168	CYBB	484.949	398.005	0.285082	0.00561766	0.106517
ENSG00000196365	LONP1	177.306	147.299	0.284754	0.0307626	0.275364
ENSG00000165914	TTC7B	75.9362	62.6807	0.284371	0.0159328	0.193891
ENSG00000167397	VKORC1	2.79909	2.26383	0.28432	0.322962	0.727094
ENSG00000101353	MROH8	45.6157	37.4133	0.283937	0.0257482	0.249714
ENSG00000198886	MT-ND4	713.36	584.017	0.283735	0.0900797	0.444468
ENSG00000131503	ANKHD1	2.27303	1.80288	0.283634	0.483227	0.822094
ENSG00000141524	TMC6	163.172	134.498	0.28359	0.0133323	0.174805
ENSG00000105185	PDCD5	24.356	20.1712	0.28355	0.0803446	0.425793
ENSG00000014914	MTMR11	0.866951	0.656343	0.283477	0.629681	0.887201
ENSG00000124171	PARD6B	2.78659	2.25867	0.283444	0.265669	0.677463
ENSG00000149428	HYOU1	1049.92	867.636	0.283237	0.0163502	0.197042
ENSG00000006453	BAIAP2L1	4.19914	3.64703	0.283114	0.368538	0.755482
ENSG00000108671	PSMD11	136.498	112.185	0.283067	0.00392731	0.0862102
ENSG00000164070	HSPA4L	45.6327	37.534	0.282953	0.0174583	0.202868
ENSG00000213024	NUP62	112.091	93.3816	0.28284	0.0323257	0.282402
ENSG00000178149	DALRD3	48.2884	39.7803	0.282548	0.0317637	0.28021
ENSG00000204977	TRIM13	67.1683	55.2852	0.282233	0.0111134	0.158695
ENSG00000113273	ARSB	288.822	237.665	0.282135	0.00371801	0.0839435
ENSG00000100297	MCM5	73.0222	60.4011	0.281623	0.0181939	0.207736
ENSG00000168884	TNIP2	74.1261	61.0471	0.28158	0.0124712	0.169368
ENSG00000008516	MMP25	133.409	110.968	0.281395	0.0375768	0.302189
ENSG00000161036	LRWD1	36.5486	30.0755	0.281291	0.0203197	0.219635
ENSG00000137309	HMGA1	351.142	290.067	0.2812	0.00938092	0.145078
ENSG00000174032	SLC25A30	60.9482	50.2594	0.280918	0.016654	0.198625
ENSG00000116750	UCHL5	32.8672	27.3566	0.28088	0.0569352	0.36569
ENSG00000170396	ZNF804A	13.6075	11.1661	0.280787	0.0512206	0.348421
ENSG00000170989	S1PR1	2.77967	2.33057	0.280357	0.357384	0.748574
ENSG00000125657	TNFSF9	53.0481	43.5849	0.280351	0.0366316	0.299032
ENSG00000170236	USP50	5.3736	4.53421	0.280216	0.249674	0.660616
ENSG00000167476	JSRP1	97.3759	80.3976	0.280216	0.0865546	0.437844
ENSG00000096384	HSP90AB1	949.869	781.682	0.280205	0.00888863	0.139637
ENSG00000176871	WSB2	112.688	93.2616	0.280075	0.0184543	0.209447
ENSG00000032444	PNPLA6	202.652	168.64	0.280024	0.0342307	0.289208
ENSG00000137310	TCF19	21.5494	17.7102	0.279722	0.0352978	0.293361
ENSG00000063761	ADCK1	6.46837	5.30681	0.279668	0.219015	0.635665
ENSG00000088367	EPB41L1	7.00425	5.77086	0.279358	0.18438	0.593025
ENSG00000103507	BCKDK	55.0373	45.4738	0.278977	0.0176057	0.204041
ENSG00000183484	GPR132	56.3617	46.8876	0.278786	0.0755518	0.414352
ENSG00000120889	TNFRSF10B	81.963	67.6215	0.278752	0.0239431	0.23804
ENSG00000133316	WDR74	21.6986	17.8506	0.278622	0.0509035	0.347072
ENSG00000149084	HSD17B12	70.0699	58.0568	0.278565	0.0236457	0.237261
ENSG00000168071	CCDC88B	11.3456	9.29337	0.278559	0.104222	0.474491
ENSG00000174840	PDE12	57.6243	47.6664	0.278483	0.0159356	0.193891
ENSG00000070882	OSBPL3	42.3757	34.9279	0.278482	0.0297669	0.27081
ENSG00000160221	GATD3	6.291	5.13722	0.278393	0.248011	0.65826
ENSG00000146350	TBC1D32	3.10292	2.55176	0.278247	0.347249	0.743186
ENSG00000275713	H2BC9	78.0425	64.3543	0.27819	0.010479	0.153798
ENSG00000108106	UBE2S	131.677	108.792	0.278083	0.0117106	0.163356
ENSG00000169860	P2RY1	5.62508	4.86202	0.277911	0.359049	0.749742
ENSG00000088832	FKBP1A	151.546	124.889	0.277806	0.00792307	0.130839
ENSG00000122566	HNRNPA2B1	552.554	455.504	0.27771	0.00844931	0.135639
ENSG00000102921	N4BP1	85.8414	70.83	0.277603	0.00624488	0.114468
ENSG00000135414	GDF11	516.729	427.518	0.277553	0.0074386	0.126967
ENSG00000124466	LYPD3	2.01597	1.71207	0.277551	0.609445	0.879484
ENSG00000002822	MAD1L1	17.5236	14.499	0.277396	0.112283	0.487548
ENSG00000198042	MAK16	22.3178	19.0546	0.27726	0.148815	0.547774
ENSG00000110057	UNC93B1	87.8091	72.9366	0.277254	0.0382484	0.303733
ENSG00000110395	CBL	176.584	148.069	0.276885	0.0575343	0.36719
ENSG00000169136	ATF5	40.674	33.5433	0.276798	0.0219252	0.229951
ENSG00000079257	LXN	4.57887	3.92499	0.276342	0.377109	0.759331
ENSG00000160117	ANKLE1	5.96686	4.92601	0.276315	0.212896	0.628152
ENSG00000143156	NME7	10.361	8.59576	0.276147	0.178001	0.584537
ENSG00000183741	CBX6	381.999	319.855	0.275768	0.0405092	0.30965
ENSG00000001460	STPG1	6.74675	5.55587	0.275764	0.129013	0.514996
ENSG00000096746	HNRNPH3	49.3608	40.7913	0.275547	0.0224772	0.231273
ENSG00000162520	SYNC	26.0428	21.5971	0.275475	0.104485	0.47486
ENSG00000117450	PRDX1	268.507	222.845	0.27546	0.0198547	0.218352
ENSG00000110172	CHORDC1	33.718	28.3666	0.275327	0.079243	0.423856
ENSG00000156011	PSD3	15.3196	12.6425	0.275038	0.0519975	0.351253
ENSG00000047597	XK	5.19624	4.26761	0.274857	0.17435	0.578395
ENSG00000173692	PSMD1	125.836	104.011	0.274606	0.0043864	0.092597
ENSG00000173530	TNFRSF10D	16.1907	13.3804	0.27443	0.152533	0.551522
ENSG00000116212	LRRC42	28.2559	23.3972	0.274382	0.0410187	0.311077
ENSG00000085449	WDFY1	41.8435	34.6434	0.274154	0.0199608	0.218747
ENSG00000161999	JMJD8	80.8378	67.3683	0.273954	0.0231839	0.234625
ENSG00000173540	GMPPB	57.3806	47.6106	0.273489	0.0267515	0.254572
ENSG00000168350	DEGS2	2.13685	1.74199	0.273267	0.406812	0.781182
ENSG00000187775	DNAH17	5.38934	4.49326	0.273233	0.278901	0.688248
ENSG00000164889	SLC4A2	249.462	208.168	0.273201	0.0233802	0.235402
ENSG00000083799	CYLD	110.945	92.233	0.272737	0.0147889	0.185646
ENSG00000100490	CDKL1	1.68992	1.42586	0.272679	0.46442	0.812927
ENSG00000049089	COL9A2	7.1978	5.92085	0.272504	0.266406	0.677695
ENSG00000109736	MFSD10	336.179	279.793	0.272383	0.0230758	0.234625
ENSG00000197483	ZNF628	27.7442	23.1977	0.272189	0.0662874	0.394416
ENSG00000119333	DYNC2I2	39.4916	32.8557	0.271695	0.0481431	0.338237
ENSG00000163823	CCR1	51.0166	42.1838	0.271677	0.0360183	0.296924
ENSG00000169379	ARL13B	4.80534	3.98518	0.271626	0.204817	0.617433
ENSG00000108518	PFN1	1571.67	1302.27	0.271525	0.0172221	0.201769
ENSG00000145050	MANF	180.719	150.775	0.271373	0.0206486	0.221506
ENSG00000198853	RUSC2	58.0629	48.6509	0.271337	0.0704552	0.404892
ENSG00000131351	HAUS8	8.71918	7.22837	0.271046	0.123942	0.506283
ENSG00000141564	RPTOR	224.963	189.295	0.27093	0.0441087	0.323158
ENSG00000103335	PIEZO1	936.01	797.008	0.270806	0.130123	0.516877
ENSG00000159259	CHAF1B	9.34023	7.74505	0.270616	0.158033	0.558272
ENSG00000106244	PDAP1	160.874	133.849	0.270471	0.0128335	0.172131
ENSG00000171503	ETFDH	19.6789	16.3718	0.270333	0.078692	0.422074
ENSG00000077721	UBE2A	67.4989	56.8453	0.270261	0.0648618	0.39028
ENSG00000104695	PPP2CB	57.0431	47.2818	0.2702	0.0181923	0.207736
ENSG00000105329	TGFB1	366.021	306.482	0.270116	0.0265286	0.25283
ENSG00000203705	TATDN3	8.4024	7.19914	0.269976	0.233175	0.648782
ENSG00000004777	ARHGAP33	11.2492	9.23558	0.269973	0.185776	0.5942
ENSG00000178460	MCMDC2	3.05057	2.72238	0.269954	0.442412	0.803226
ENSG00000166860	ZBTB39	26.4933	22.1168	0.269822	0.0522178	0.351429
ENSG00000124635	H2BC11	73.1084	61.0289	0.269813	0.0524232	0.351867
ENSG00000135926	TMBIM1	219.752	182.282	0.269797	0.00751866	0.127347
ENSG00000137266	SLC22A23	1.62418	1.31097	0.269742	0.552196	0.853914
ENSG00000077092	RARB	1.15873	0.940827	0.269627	0.538224	0.847942
ENSG00000159761	C16orf86	3.79574	3.13311	0.269482	0.216503	0.632141
ENSG00000130751	NPAS1	1.81728	1.55898	0.269243	0.418423	0.787879
ENSG00000182372	CLN8	30.5517	25.6049	0.269204	0.10917	0.482713
ENSG00000099624	ATP5F1D	89.9455	75.0869	0.269176	0.0267909	0.254755
ENSG00000073111	MCM2	62.8205	52.7637	0.269076	0.0411673	0.311595
ENSG00000005238	ATOSB	86.7009	72.3583	0.269033	0.0381415	0.303574
ENSG00000269404	SPIB	9.40921	7.81144	0.268974	0.417842	0.787879
ENSG00000139645	ANKRD52	115.266	97.6729	0.268915	0.0757296	0.414453
ENSG00000104892	KLC3	1.49403	1.23941	0.268894	0.417114	0.787879
ENSG00000116176	TPSG1	3.00983	2.48743	0.268716	0.548868	0.852927
ENSG00000012660	ELOVL5	166.988	138.78	0.268715	0.0202933	0.219635
ENSG00000198673	TAFA2	10.2169	8.46538	0.268708	0.151115	0.549905
ENSG00000166881	NEMP1	51.3759	42.7576	0.268194	0.021074	0.224305
ENSG00000136450	SRSF1	35.7682	29.8636	0.268053	0.0384703	0.30413
ENSG00000118898	PPL	1.0624	0.867556	0.268049	0.487721	0.824871
ENSG00000148400	NOTCH1	526.702	453.529	0.26804	0.14574	0.542895
ENSG00000079387	SENP1	26.5387	22.0398	0.267815	0.0350694	0.292422
ENSG00000196352	CD55	186.67	156.957	0.267635	0.0375179	0.302099
ENSG00000168961	LGALS9	10.0252	8.28822	0.267604	0.159821	0.560126
ENSG00000155090	KLF10	64.912	53.8968	0.267573	0.0219651	0.229951
ENSG00000215251	FASTKD5	30.9592	25.7749	0.266607	0.0494684	0.343512
ENSG00000144043	TEX261	79.6434	66.4031	0.266534	0.0159718	0.194039
ENSG00000154016	GRAP	0.922538	0.769861	0.266434	0.527935	0.844492
ENSG00000122966	CIT	32.701	27.3624	0.26635	0.0679586	0.398278
ENSG00000235034	C19orf81	2.69673	2.19744	0.266207	0.36133	0.751249
ENSG00000163659	TIPARP	114.326	95.6541	0.266147	0.0201959	0.219635
ENSG00000111670	GNPTAB	177.621	147.677	0.266102	0.00539607	0.104418
ENSG00000100926	TM9SF1	13.0577	10.9329	0.266031	0.144393	0.540346
ENSG00000174437	ATP2A2	439.126	366.836	0.265932	0.0126603	0.171054
ENSG00000186088	GSAP	11.4512	9.59403	0.265875	0.228735	0.645276
ENSG00000239672	NME1	29.7953	24.9988	0.265707	0.112549	0.488368
ENSG00000197879	MYO1C	142.563	120.037	0.265676	0.0394506	0.306741
ENSG00000126453	BCL2L12	33.4105	27.7879	0.265252	0.0332721	0.287074
ENSG00000157191	NECAP2	119.117	99.1591	0.265176	0.0173008	0.201769
ENSG00000155115	GTF3C6	28.775	24.0009	0.264909	0.0507352	0.346941
ENSG00000136603	SKIL	48.9386	40.9361	0.264818	0.0467604	0.333296
ENSG00000198786	MT-ND5	573.698	473.925	0.264638	0.138796	0.531308
ENSG00000143382	ADAMTSL4	187.035	156.434	0.264592	0.0334694	0.287896
ENSG00000132334	PTPRE	230.822	192.503	0.264384	0.00711175	0.125115
ENSG00000181284	TMEM102	21.2466	17.7701	0.264197	0.146511	0.543717
ENSG00000123130	ACOT9	23.9017	20.1743	0.263838	0.0987521	0.463743
ENSG00000107731	UNC5B	3.59103	3.09699	0.263746	0.442729	0.803226
ENSG00000154359	LONRF1	37.8346	31.5843	0.263744	0.036659	0.299032
ENSG00000106327	TFR2	2.59438	2.08599	0.263652	0.397052	0.773714
ENSG00000130479	MAP1S	148.921	125.884	0.263625	0.0528665	0.352492
ENSG00000188153	COL4A5	2.3823	2.01753	0.263353	0.382645	0.76199
ENSG00000205609	EIF3CL	4.28341	3.64153	0.262834	0.302757	0.711086
ENSG00000136897	MRPL50	9.02669	7.68452	0.262476	0.243343	0.656201
ENSG00000176531	PHLDB3	9.802	8.13617	0.2624	0.226374	0.642288
ENSG00000149115	TNKS1BP1	124.422	104.899	0.262356	0.0545158	0.356046
ENSG00000169093	ASMTL	107.941	90.5932	0.262212	0.0305186	0.274538
ENSG00000143862	ARL8A	88.3231	73.6053	0.26219	0.016393	0.197183
ENSG00000205639	MFSD2B	2.89776	2.39317	0.261649	0.421479	0.789202
ENSG00000180667	YOD1	9.61951	7.99961	0.261629	0.161017	0.561545
ENSG00000158615	PPP1R15B	167.557	139.82	0.261462	0.0049041	0.0990675
ENSG00000197061	H4C3	88.8684	74.1606	0.261247	0.0364415	0.298623
ENSG00000128203	ASPHD2	12.0861	10.1437	0.261199	0.120058	0.501381
ENSG00000156970	BUB1B	14.4684	12.0749	0.261043	0.140985	0.534968
ENSG00000173542	MOB1B	39.2241	32.7119	0.260882	0.0363002	0.29817
ENSG00000139624	CERS5	59.7295	49.7727	0.260636	0.0136582	0.177796
ENSG00000065833	ME1	32.462	27.3132	0.260608	0.0820222	0.428799
ENSG00000164236	ANKRD33B	91.8945	77.9613	0.260566	0.092881	0.451605
ENSG00000088876	ZNF343	7.58222	6.33467	0.260417	0.164024	0.565061
ENSG00000189227	C15orf61	6.86808	5.73715	0.260405	0.269037	0.679329
ENSG00000147416	ATP6V1B2	363.37	303.623	0.260304	0.00852462	0.135881
ENSG00000213064	SFT2D2	188.893	159.388	0.260115	0.0379524	0.303574
ENSG00000151376	ME3	0.723408	0.600615	0.260101	0.647224	0.893408
ENSG00000139514	SLC7A1	259.248	219.183	0.260051	0.0509127	0.347072
ENSG00000103257	SLC7A5	480.897	408.391	0.259961	0.062598	0.383267
ENSG00000186352	ANKRD37	2.96306	2.45234	0.259916	0.408275	0.782213
ENSG00000111641	NOP2	2.5754	2.15066	0.259915	0.418297	0.787879
ENSG00000142549	IGLON5	1.35696	1.05951	0.259799	0.594387	0.871255
ENSG00000129566	TEP1	65.131	54.8332	0.259732	0.0837569	0.433758
ENSG00000197415	VEPH1	4.10973	3.41243	0.259688	0.284568	0.692847
ENSG00000198951	NAGA	85.4811	71.6576	0.259564	0.0186435	0.21065
ENSG00000150990	DHX37	49.7503	42.4394	0.259533	0.0916975	0.449091
ENSG00000161654	LSM12	42.1167	35.2385	0.259365	0.0231585	0.234625
ENSG00000134780	DAGLA	9.74218	8.13101	0.259299	0.171061	0.575593
ENSG00000160190	SLC37A1	36.668	30.5939	0.259178	0.0443425	0.323899
ENSG00000174721	FGFBP3	1.91316	1.59029	0.259126	0.468585	0.814735
ENSG00000173442	EHBP1L1	152.942	128.789	0.258753	0.0390027	0.305699
ENSG00000115267	IFIH1	49.128	40.9905	0.258731	0.0611713	0.379244
ENSG00000115539	PDCL3	16.9294	14.1919	0.258649	0.0794326	0.424153
ENSG00000139793	MBNL2	5.22035	4.24868	0.258367	0.257692	0.668837
ENSG00000137486	ARRB1	210.168	176.922	0.258232	0.0217166	0.228807
ENSG00000163171	CDC42EP3	89.0911	74.4681	0.258197	0.00836859	0.134856
ENSG00000143344	RGL1	20.633	17.2066	0.258142	0.122553	0.505425
ENSG00000159363	ATP13A2	129.425	110.432	0.258058	0.0883538	0.440478
ENSG00000137274	BPHL	4.3496	3.62846	0.258014	0.418089	0.787879
ENSG00000206418	RAB12	18.2322	15.2053	0.257912	0.0692663	0.400789
ENSG00000164124	TMEM144	1.49448	1.20605	0.25757	0.474033	0.817439
ENSG00000188290	HES4	3.15895	2.66562	0.257481	0.426247	0.791852
ENSG00000007237	GAS7	456.739	385.423	0.257032	0.0313554	0.278828
ENSG00000186111	PIP5K1C	180.785	153.066	0.257007	0.0470738	0.334205
ENSG00000126767	ELK1	75.3049	63.0997	0.257003	0.0126176	0.170742
ENSG00000260456	C16orf95	4.56547	3.77363	0.256942	0.368196	0.755482
ENSG00000178719	GRINA	401.202	338.278	0.256806	0.033866	0.288793
ENSG00000068885	IFT80	7.74708	6.49291	0.25671	0.178438	0.58469
ENSG00000197045	GMFB	37.523	31.9063	0.256565	0.0946587	0.455354
ENSG00000125741	OPA3	48.9348	41.0995	0.256433	0.0372525	0.301496
ENSG00000156502	SUPV3L1	19.1223	16.0525	0.256078	0.0762327	0.415475
ENSG00000173402	DAG1	93.8141	79.2038	0.255974	0.0450185	0.32639
ENSG00000116014	KISS1R	0.527962	0.572751	0.255908	0.714589	0.920221
ENSG00000167077	MEI1	13.7288	11.4781	0.255894	0.109746	0.483146
ENSG00000198417	MT1F	11.7943	9.89915	0.2558	0.105094	0.475534
ENSG00000143537	ADAM15	124.752	105.118	0.255691	0.022399	0.231089
ENSG00000067113	PLPP1	191.732	161.017	0.255645	0.0158413	0.193487
ENSG00000074370	ATP2A3	561.827	479.38	0.255631	0.0825587	0.430176
ENSG00000163291	PAQR3	30.9643	26.0308	0.25554	0.0799227	0.425069
ENSG00000131323	TRAF3	162.082	136.535	0.255472	0.0209538	0.22364
ENSG00000161642	ZNF385A	40.2874	34.1412	0.255462	0.083893	0.433792
ENSG00000170915	PAQR8	7.42986	6.25452	0.255399	0.308849	0.714616
ENSG00000113966	ARL6	2.50363	2.32094	0.255238	0.488527	0.825439
ENSG00000136238	RAC1	251.472	210.768	0.254514	0.00674109	0.120427
ENSG00000154839	SKA1	8.88449	7.43546	0.254439	0.225797	0.642095
ENSG00000146243	IRAK1BP1	4.1306	3.48708	0.254352	0.428214	0.793179
ENSG00000105723	GSK3A	54.4893	45.6722	0.254305	0.0576047	0.36719
ENSG00000205903	ZNF316	78.7869	67.2679	0.254194	0.117328	0.496559
ENSG00000155657	TTN	33.0925	27.6816	0.253939	0.0933191	0.452519
ENSG00000169230	PRELID1	325.528	272.843	0.253872	0.0176491	0.204041
ENSG00000173457	PPP1R14B	121.588	102.28	0.253785	0.0182328	0.207864
ENSG00000116128	BCL9	9.2064	7.85031	0.253734	0.228796	0.645276
ENSG00000110906	KCTD10	95.5021	80.0907	0.253532	0.0189156	0.212757
ENSG00000005187	ACSM3	75.3819	63.1854	0.253325	0.0194929	0.216008
ENSG00000109079	TNFAIP1	36.7741	31.177	0.253257	0.0656542	0.392893
ENSG00000182885	ADGRG3	17.1345	14.6673	0.253231	0.145446	0.542647
ENSG00000102226	USP11	61.8678	52.2687	0.253195	0.0345366	0.290658
ENSG00000116096	SPR	3.64796	2.87133	0.253192	0.412551	0.784825
ENSG00000198938	MT-CO3	664.524	560.449	0.253089	0.121207	0.50351
ENSG00000119737	GPR75	1.12769	0.935667	0.253005	0.574419	0.862744
ENSG00000106683	LIMK1	100.475	84.9785	0.252973	0.0373165	0.301628
ENSG00000254469	XNDC1N	1.52506	1.30718	0.252773	0.474122	0.817439
ENSG00000087884	AAMDC	8.54918	7.17092	0.252642	0.170415	0.575286
ENSG00000130347	RTN4IP1	3.27057	2.77329	0.252591	0.346072	0.74206
ENSG00000172375	C2CD2L	34.6081	29.1636	0.252308	0.0766266	0.416725
ENSG00000136826	KLF4	12.8465	10.7612	0.252274	0.139606	0.532124
ENSG00000166676	TVP23A	7.37383	6.1754	0.252194	0.211946	0.627148
ENSG00000145860	RNF145	81.8207	68.636	0.25209	0.0132263	0.174323
ENSG00000239900	ADSL	11.303	9.46916	0.251779	0.144404	0.540346
ENSG00000127946	HIP1	214.858	182.374	0.251599	0.0507592	0.346941
ENSG00000148110	MFSD14B	119.174	100.087	0.251594	0.00720418	0.12547
ENSG00000155307	SAMSN1	129.782	110.054	0.250872	0.0411819	0.311595
ENSG00000159423	ALDH4A1	65.9304	56.0664	0.250749	0.0690275	0.400469
ENSG00000042286	AIFM2	3.86428	3.2941	0.250679	0.345438	0.741579
ENSG00000160781	PAQR6	2.17435	1.81182	0.250614	0.451987	0.806955
ENSG00000189050	RNFT1	10.9802	9.32537	0.250557	0.172504	0.576375
ENSG00000134291	TMEM106C	12.0689	10.1998	0.250465	0.18208	0.590232
ENSG00000002933	TMEM176A	75.579	63.8572	0.250439	0.0591492	0.373802
ENSG00000165280	VCP	583.669	493.095	0.250395	0.0275667	0.259588
ENSG00000180448	ARHGAP45	298.719	253.731	0.250341	0.0638263	0.387176
ENSG00000111445	RFC5	17.89	15.4368	0.250304	0.255521	0.666375
ENSG00000173930	SLCO4C1	20.3093	17.0161	0.250294	0.189565	0.600108
ENSG00000205208	C4orf46	23.608	20.3047	0.250268	0.161102	0.561545
ENSG00000143942	CHAC2	3.12468	2.68248	0.250095	0.376033	0.758889
ENSG00000162068	NTN3	1.63065	1.44031	0.25005	0.529045	0.844492
ENSG00000081870	IFT25	18.7073	15.9765	0.249885	0.155518	0.556048
ENSG00000078124	ACER3	37.1377	31.3614	0.249873	0.0935504	0.453277
ENSG00000099866	MADCAM1	0.779888	0.630199	0.249831	0.604355	0.876172
ENSG00000126461	SCAF1	235.903	202.25	0.249815	0.0932466	0.452341
ENSG00000064545	TMEM161A	33.4965	28.3576	0.249759	0.0844634	0.434655
ENSG00000167703	SLC43A2	86.6727	73.7408	0.249662	0.0668634	0.39575
ENSG00000172687	ZNF738	4.35473	3.69314	0.249498	0.310046	0.715833
ENSG00000184730	APOBR	65.8207	57.7096	0.249466	0.208155	0.622253
ENSG00000139641	ESYT1	930.67	787.536	0.249198	0.0385385	0.30413
ENSG00000100077	GRK3	85.3421	71.853	0.249011	0.0238974	0.237811
ENSG00000176890	TYMS	75.9389	63.9068	0.248885	0.0183592	0.208908
ENSG00000104356	POP1	42.1963	35.5323	0.248753	0.0262178	0.251331
ENSG00000163464	CXCR1	3.2891	2.88405	0.248683	0.448569	0.805279
ENSG00000039650	PNKP	50.1926	42.2361	0.248561	0.0373509	0.301714
ENSG00000013503	POLR3B	17.8941	15.1922	0.248433	0.168697	0.572607
ENSG00000078804	TP53INP2	31.0199	26.2241	0.248274	0.088821	0.441829
ENSG00000108813	DLX4	11.923	9.99512	0.248214	0.16315	0.56399
ENSG00000133805	AMPD3	14.9491	12.5486	0.248166	0.115085	0.492402
ENSG00000054967	RELT	112.607	95.5443	0.247959	0.0399946	0.308255
ENSG00000179476	C14orf28	2.05626	1.72445	0.247835	0.418427	0.787879
ENSG00000135931	ARMC9	3.16453	2.58856	0.247795	0.338588	0.73636
ENSG00000182247	UBE2E2	23.22	19.4725	0.24773	0.102554	0.471446
ENSG00000142188	TMEM50B	50.5706	43.3118	0.247674	0.133559	0.523572
ENSG00000127533	F2RL3	9.777	8.1833	0.247539	0.254489	0.665571
ENSG00000132024	CC2D1A	47.9442	40.5481	0.247536	0.086067	0.437274
ENSG00000156052	GNAQ	299.613	252.596	0.247357	0.011339	0.161009
ENSG00000160789	LMNA	859.778	728.861	0.247346	0.0346603	0.290761
ENSG00000198742	SMURF1	60.154	50.8088	0.247274	0.0458206	0.329152
ENSG00000161677	JOSD2	31.1008	26.3394	0.2471	0.0739292	0.411355
ENSG00000005844	ITGAL	175.416	149.267	0.247055	0.0455057	0.327858
ENSG00000141510	TP53	129.974	109.78	0.246934	0.0129012	0.17237
ENSG00000197265	GTF2E2	28.0823	23.6466	0.246933	0.0488317	0.340397
ENSG00000068323	TFE3	163.537	138.982	0.24676	0.0381804	0.303574
ENSG00000134265	NAPG	30.4812	25.8213	0.246705	0.0719288	0.408395
ENSG00000161888	SPC24	34.7221	29.317	0.246547	0.0610793	0.378894
ENSG00000242612	DECR2	9.31612	7.82692	0.246539	0.175317	0.579884
ENSG00000156860	FBRS	219.536	187.352	0.246454	0.0633193	0.385522
ENSG00000197622	CDC42SE1	335.07	282.52	0.246113	0.0126677	0.171054
ENSG00000087266	SH3BP2	109.814	93.4535	0.245947	0.0610573	0.378894
ENSG00000165271	NOL6	40.7686	34.717	0.24594	0.0674597	0.397047
ENSG00000196182	STK40	219.985	187.594	0.245533	0.0460984	0.330437
ENSG00000004766	VPS50	10.9157	9.36184	0.245297	0.204135	0.616934
ENSG00000120137	PANK3	163.201	137.623	0.24508	0.0163822	0.197183
ENSG00000105464	GRIN2D	6.93248	5.93357	0.245073	0.265628	0.677463
ENSG00000206053	JPT2	58.1847	49.0909	0.245004	0.0259551	0.250569
ENSG00000106780	MEGF9	93.3839	78.7298	0.244962	0.0178707	0.205586
ENSG00000103855	CD276	125.568	106.73	0.244813	0.0360313	0.296924
ENSG00000138668	HNRNPD	143.524	121.16	0.244799	0.011254	0.159981
ENSG00000167641	PPP1R14A	5.55052	4.7664	0.244729	0.315796	0.720308
ENSG00000170852	KBTBD2	48.1901	40.6561	0.244719	0.0543628	0.355661
ENSG00000154642	C21orf91	33.0737	28.5633	0.244605	0.164052	0.565061
ENSG00000000460	C1orf112	6.08495	5.21325	0.24444	0.351399	0.744906
ENSG00000133027	PEMT	11.6993	9.84858	0.244438	0.154806	0.555461
ENSG00000125505	MBOAT7	752.211	643.859	0.24438	0.0751114	0.413904
ENSG00000181191	PJA1	18.718	15.8362	0.24433	0.100214	0.466566
ENSG00000042062	RIPOR3	1.31019	0.982794	0.244196	0.567817	0.86045
ENSG00000134769	DTNA	5.2305	4.42687	0.244039	0.333733	0.73272
ENSG00000112137	PHACTR1	69.4038	58.666	0.243994	0.040289	0.308899
ENSG00000085185	BCORL1	83.5448	71.8922	0.243968	0.0929214	0.451628
ENSG00000075624	ACTB	9762.71	8276.09	0.243909	0.136011	0.52607
ENSG00000114999	TTL	73.6965	62.2129	0.243724	0.0142341	0.181743
ENSG00000113916	BCL6	41.0576	34.726	0.243672	0.0988506	0.463743
ENSG00000241343	RPL36A	1.95067	1.64086	0.24356	0.489581	0.825439
ENSG00000166997	CNPY4	8.52608	7.17574	0.243494	0.215961	0.631576
ENSG00000163697	APBB2	10.8843	9.18674	0.243473	0.185764	0.5942
ENSG00000269713	NBPF9	5.53523	4.66905	0.242978	0.31366	0.718283
ENSG00000178665	ZNF713	1.36623	1.09631	0.242685	0.606166	0.877451
ENSG00000135111	TBX3	64.5818	54.7128	0.242412	0.0257356	0.249714
ENSG00000214655	ZSWIM8	174.636	148.221	0.242201	0.0384054	0.304027
ENSG00000092853	CLSPN	24.4825	20.7859	0.241995	0.0964961	0.458964
ENSG00000146063	TRIM41	50.2055	42.7238	0.241972	0.0690071	0.400469
ENSG00000111860	CEP85L	8.44783	7.07633	0.241925	0.227816	0.644232
ENSG00000123411	IKZF4	19.635	16.5025	0.241919	0.160216	0.560578
ENSG00000197587	DMBX1	1.82007	1.62538	0.241849	0.690018	0.911818
ENSG00000014216	CAPN1	438.315	373.414	0.241816	0.0397267	0.307754
ENSG00000147536	GINS4	17.0739	14.4038	0.241725	0.0691271	0.400469
ENSG00000182578	CSF1R	43.941	37.7676	0.241597	0.103251	0.472636
ENSG00000267060	PTGES3L	1.4102	1.17818	0.241521	0.496697	0.827528
ENSG00000165195	PIGA	7.42428	6.34603	0.241507	0.272585	0.682643
ENSG00000143450	OAZ3	18.7995	16.0364	0.241217	0.193178	0.604687
ENSG00000142856	ITGB3BP	8.37695	7.11589	0.241091	0.268604	0.679329
ENSG00000142405	NLRP12	33.3286	28.338	0.240999	0.101526	0.469144
ENSG00000173327	MAP3K11	205.796	177.11	0.240881	0.0843048	0.434655
ENSG00000156345	CDK20	1.19299	1.00378	0.240825	0.634229	0.88887
ENSG00000188191	PRKAR1B	40.0437	33.909	0.240739	0.0692626	0.400789
ENSG00000103356	EARS2	18.1196	15.433	0.240689	0.112343	0.48764
ENSG00000185130	H2BC13	84.3026	71.1802	0.240446	0.071141	0.406805
ENSG00000146826	TRAPPC14	31.6213	26.7054	0.240314	0.120729	0.503013
ENSG00000099992	TBC1D10A	21.7728	18.3876	0.240284	0.0918587	0.449228
ENSG00000198018	ENTPD7	78.7512	66.6336	0.240274	0.0347805	0.291356
ENSG00000166228	PCBD1	24.0795	20.4529	0.24025	0.0903394	0.445056
ENSG00000138131	LOXL4	17.2392	14.8609	0.240186	0.200379	0.611899
ENSG00000166337	TAF10	72.6652	61.5793	0.239925	0.0336221	0.288571
ENSG00000197586	ENTPD6	57.9433	48.9928	0.239885	0.0227127	0.232658
ENSG00000122884	P4HA1	60.0881	51.18	0.239762	0.0476002	0.335781
ENSG00000158122	PRXL2C	28.5898	24.3308	0.239613	0.0714374	0.407191
ENSG00000125966	MMP24	6.96307	5.91431	0.239606	0.299204	0.707053
ENSG00000197275	RAD54B	2.32671	1.96009	0.239571	0.434458	0.799832
ENSG00000166788	SAAL1	8.19446	6.92428	0.239532	0.185152	0.594005
ENSG00000158796	DEDD	46.3645	39.2296	0.239504	0.0235439	0.236673
ENSG00000163568	AIM2	1.39491	1.21465	0.239482	0.597545	0.873255
ENSG00000137494	ANKRD42	16.6279	14.1217	0.239315	0.125712	0.509828
ENSG00000165312	OTUD1	64.9147	55.1266	0.239284	0.037482	0.302099
ENSG00000166398	GARRE1	20.7863	17.6459	0.239039	0.08554	0.43582
ENSG00000176845	METRNL	198.446	169.958	0.238999	0.0537957	0.354234
ENSG00000176014	TUBB6	231.167	195.839	0.238932	0.0140699	0.180192
ENSG00000090924	PLEKHG2	70.4546	60.2483	0.238916	0.0858292	0.436416
ENSG00000171720	HDAC3	58.6844	49.7317	0.238893	0.0231285	0.234625
ENSG00000174946	GPR171	6.75556	5.80664	0.23883	0.324186	0.727825
ENSG00000131899	LLGL1	40.3115	34.3744	0.238815	0.129371	0.516098
ENSG00000009335	UBE3C	124.906	105.824	0.238803	0.0115077	0.162123
ENSG00000137076	TLN1	1574.17	1366.09	0.238448	0.134314	0.525
ENSG00000090520	DNAJB11	88.4467	74.9638	0.238397	0.018928	0.212757
ENSG00000152767	FARP1	24.8091	20.8344	0.23828	0.109177	0.482713
ENSG00000028137	TNFRSF1B	190.427	162.968	0.238244	0.0525327	0.351867
ENSG00000005486	RHBDD2	131.235	112.134	0.238198	0.0502318	0.34578
ENSG00000171962	DRC3	1.51256	1.28482	0.238077	0.459231	0.811471
ENSG00000133315	MACROD1	8.06665	6.83381	0.237982	0.327063	0.728942
ENSG00000078487	ZCWPW1	4.26722	3.55726	0.237967	0.351701	0.745043
ENSG00000185803	SLC52A2	333.458	286.18	0.237857	0.0732904	0.410259
ENSG00000132965	ALOX5AP	33.3998	28.7611	0.237809	0.142907	0.537264
ENSG00000145016	RUBCN	132.874	114.12	0.237651	0.0663572	0.394416
ENSG00000162909	CAPN2	228.082	193.724	0.237637	0.0124662	0.169368
ENSG00000154640	BTG3	8.51447	7.21909	0.237471	0.257618	0.668782
ENSG00000266094	RASSF5	127.665	108.976	0.237389	0.0303866	0.274129
ENSG00000124251	TP53TG5	1.61257	1.31269	0.237242	0.568301	0.860563
ENSG00000138061	CYP1B1	93.4087	79.5723	0.237183	0.119117	0.50019
ENSG00000198931	APRT	111.803	94.9595	0.237029	0.0216647	0.22848
ENSG00000149554	CHEK1	13.8445	11.7598	0.237012	0.142652	0.537212
ENSG00000172382	PRSS27	1.48756	1.22187	0.236916	0.489603	0.825439
ENSG00000160072	ATAD3B	26.3265	22.3105	0.236726	0.0845549	0.434655
ENSG00000128016	ZFP36	168.274	142.991	0.236702	0.0237674	0.237599
ENSG00000156313	RPGR	3.73692	3.2253	0.236648	0.384122	0.763653
ENSG00000151552	QDPR	14.5216	12.3367	0.236517	0.135557	0.52607
ENSG00000276043	UHRF1	73.4733	63.4585	0.236351	0.106653	0.478058
ENSG00000105699	LSR	2.06831	1.72789	0.236191	0.575392	0.862902
ENSG00000172081	MOB3A	232.92	201.582	0.236123	0.107079	0.479412
ENSG00000080603	SRCAP	40.4699	35.3455	0.235893	0.195256	0.605651
ENSG00000174371	EXO1	10.6916	9.07632	0.235671	0.130381	0.516877
ENSG00000198727	MT-CYB	245.045	207.065	0.235643	0.161647	0.562324
ENSG00000269720	CCDC194	0.801653	0.673886	0.235611	0.737468	0.930476
ENSG00000186517	ARHGAP30	189.738	162.836	0.235502	0.0542921	0.355381
ENSG00000161091	MFSD12	157.985	135.606	0.235468	0.130279	0.516877
ENSG00000167895	TMC8	69.6854	59.6598	0.235444	0.0856134	0.435844
ENSG00000154099	DNAAF1	1.33564	1.16442	0.235278	0.58443	0.8666
ENSG00000130962	PRRG1	9.66583	8.17952	0.235266	0.202675	0.615186
ENSG00000123908	AGO2	499.649	430.482	0.235166	0.106388	0.477596
ENSG00000091009	RBM27	21.1229	18.0594	0.235041	0.135905	0.52607
ENSG00000188735	TMEM120B	53.7947	45.7118	0.234936	0.0459067	0.329436
ENSG00000105552	BCAT2	32.7052	27.8399	0.234931	0.0567181	0.365036
ENSG00000107758	PPP3CB	43.789	37.1914	0.234928	0.0263074	0.251331
ENSG00000113356	POLR3G	2.81717	2.47298	0.234818	0.479681	0.820155
ENSG00000019169	MARCO	0.665031	0.513241	0.234485	0.703321	0.917717
ENSG00000135299	ANKRD6	4.05738	3.40211	0.234467	0.351666	0.745043
ENSG00000166401	SERPINB8	42.1834	35.9833	0.23445	0.0623861	0.38284
ENSG00000067225	PKM	3080.02	2618.42	0.234271	0.0521444	0.351368
ENSG00000138772	ANXA3	12.0402	10.6267	0.234245	0.310666	0.716357
ENSG00000143384	MCL1	331.733	282.221	0.234192	0.0156323	0.192045
ENSG00000135297	MTO1	79.0206	67.4702	0.234173	0.0427646	0.318997
ENSG00000089280	FUS	233.088	198.185	0.234169	0.0193549	0.215232
ENSG00000114480	GBE1	96.5968	82.0965	0.234148	0.0141105	0.180529
ENSG00000082438	COBLL1	2.53143	2.1541	0.234128	0.438864	0.801968
ENSG00000271303	SRXN1	10.3753	8.808	0.234026	0.193305	0.604687
ENSG00000186635	ARAP1	214.441	184.479	0.233953	0.0745275	0.412392
ENSG00000282933	RHOXF1P3	4.32649	3.69314	0.233875	0.402874	0.777747
ENSG00000061918	GUCY1B1	11.6443	9.92599	0.233823	0.205205	0.617936
ENSG00000149925	ALDOA	118.166	100.646	0.233727	0.031529	0.279649
ENSG00000167513	CDT1	49.1043	42.1219	0.233727	0.0736507	0.410738
ENSG00000214279	SCART1	6.66895	5.69415	0.233727	0.388495	0.765957
ENSG00000130529	TRPM4	7.52295	6.6391	0.233384	0.363322	0.752057
ENSG00000103496	STX4	73.5092	62.5834	0.233313	0.0474096	0.335614
ENSG00000096717	SIRT1	38.7827	32.964	0.233288	0.0529042	0.352492
ENSG00000165304	MELK	12.8321	10.9229	0.233286	0.108041	0.481168
ENSG00000179869	ABCA13	2.34803	2.00927	0.232943	0.378686	0.76032
ENSG00000095951	HIVEP1	60.0161	51.1318	0.232933	0.0651877	0.391197
ENSG00000112118	MCM3	81.1435	69.2958	0.232795	0.028253	0.262724
ENSG00000129484	PARP2	6.4985	5.51218	0.232736	0.209656	0.624677
ENSG00000023572	GLRX2	17.3644	14.7258	0.232712	0.157369	0.558272
ENSG00000112763	BTN2A1	30.1594	25.6208	0.232426	0.107361	0.479618
ENSG00000111859	NEDD9	24.1161	20.5197	0.232298	0.113545	0.490168
ENSG00000178951	ZBTB7A	178.096	153.415	0.232252	0.0725514	0.408976
ENSG00000143401	ANP32E	80.2004	68.5868	0.232173	0.0442205	0.323382
ENSG00000171552	BCL2L1	141.015	120.618	0.232076	0.0545341	0.356046
ENSG00000122970	IFT81	3.79295	3.24112	0.231972	0.359132	0.749742
ENSG00000104976	SNAPC2	26.1483	22.4749	0.231947	0.185917	0.594203
ENSG00000159147	DONSON	19.5248	16.5961	0.231748	0.0800534	0.425282
ENSG00000123975	CKS2	69.0449	63.0523	0.231736	0.325527	0.728391
ENSG00000164897	TMUB1	59.8328	51.1442	0.231544	0.0881601	0.44014
ENSG00000121858	TNFSF10	210.015	183.816	0.231516	0.14574	0.542895
ENSG00000162511	LAPTM5	518.976	443.848	0.231338	0.0310415	0.276882
ENSG00000115602	IL1RL1	25.6782	21.8551	0.231204	0.0537297	0.354234
ENSG00000166471	TMEM41B	32.819	28.165	0.230807	0.0984306	0.463293
ENSG00000198753	PLXNB3	1.6061	1.37736	0.230804	0.536761	0.847849
ENSG00000084090	STARD7	568.488	484.003	0.230659	0.0263024	0.251331
ENSG00000143321	HDGF	435.178	372.798	0.230546	0.0396104	0.307229
ENSG00000157654	PALM2AKAP2	213.275	182.884	0.23053	0.0332451	0.287036
ENSG00000020633	RUNX3	147.592	127.188	0.230389	0.0813597	0.428109
ENSG00000034533	ASTE1	10.0873	8.59576	0.230242	0.316813	0.721348
ENSG00000197808	ZNF461	4.95536	4.13861	0.230177	0.333137	0.732046
ENSG00000163947	ARHGEF3	34.3214	29.2479	0.230095	0.0494381	0.343512
ENSG00000156026	MCU	18.9542	16.1819	0.229919	0.106588	0.478058
ENSG00000132434	LANCL2	11.3691	9.67521	0.229833	0.160908	0.561545
ENSG00000149929	HIRIP3	10.0451	8.54587	0.2298	0.158335	0.558272
ENSG00000172426	RSPH9	8.20283	6.95937	0.229767	0.212541	0.628152
ENSG00000159314	ARHGAP27	74.0535	63.6608	0.229728	0.113191	0.489785
ENSG00000166140	ZFYVE19	16.6658	14.1836	0.229569	0.120414	0.502193
ENSG00000075790	BCAP29	1.68669	1.44891	0.229513	0.491597	0.825482
ENSG00000125503	PPP1R12C	114.24	97.4342	0.229282	0.0628723	0.383779
ENSG00000163686	ABHD6	7.32471	6.31575	0.229148	0.303067	0.711224
ENSG00000092929	UNC13D	277.358	238.096	0.229138	0.0568331	0.365405
ENSG00000176387	HSD11B2	0.71459	0.647742	0.229007	0.657461	0.898173
ENSG00000167900	TK1	55.0893	47.3919	0.228895	0.0757274	0.414453
ENSG00000198964	SGMS1	8.14445	6.93666	0.228848	0.199586	0.611109
ENSG00000101255	TRIB3	79.065	68.3962	0.228678	0.0864897	0.437844
ENSG00000198431	TXNRD1	447.229	381.727	0.228678	0.0151316	0.187899
ENSG00000002834	LASP1	693.707	597.452	0.228631	0.0572969	0.366466
ENSG00000162572	SCNN1D	1.24579	1.09287	0.228525	0.58485	0.86665
ENSG00000148803	FUOM	14.4859	12.3343	0.228497	0.195183	0.605651
ENSG00000277972	CISD3	20.4912	17.3484	0.228332	0.162932	0.56399
ENSG00000214706	IFRD2	47.1387	40.3647	0.228212	0.0470074	0.334205
ENSG00000108551	RASD1	6.75646	5.74266	0.228085	0.240139	0.652983
ENSG00000204220	PFDN6	23.4047	19.9067	0.227924	0.119117	0.50019
ENSG00000114450	GNB4	95.0784	81.5606	0.2279	0.0555426	0.360401
ENSG00000115687	PASK	59.7507	50.8934	0.227882	0.0854915	0.43582
ENSG00000026508	CD44	463.509	396.276	0.227864	0.027995	0.2613
ENSG00000138443	ABI2	31.1279	26.49	0.227777	0.074622	0.412555
ENSG00000171943	SRGAP2C	12.9674	11.0405	0.227656	0.230357	0.64608
ENSG00000169032	MAP2K1	103.716	88.5829	0.227436	0.016961	0.200586
ENSG00000247626	MARS2	13.6741	11.6618	0.227258	0.1201	0.501381
ENSG00000120685	PROSER1	58.3538	49.9213	0.227117	0.0404441	0.309589
ENSG00000163155	LYSMD1	3.29836	2.81698	0.226876	0.448025	0.804995
ENSG00000198719	DLL1	1.41299	1.1713	0.226727	0.6194	0.883138
ENSG00000141378	PTRH2	27.4139	23.4168	0.226608	0.0819158	0.428799
ENSG00000029534	ANK1	2.04331	1.66872	0.226341	0.488888	0.825439
ENSG00000206199	ANKUB1	8.08931	6.87543	0.226311	0.272442	0.682643
ENSG00000150991	UBC	1384.43	1186.95	0.226161	0.0336438	0.288571
ENSG00000196428	TSC22D2	83.8531	72.2245	0.226086	0.0726143	0.408976
ENSG00000127838	PNKD	133.417	114.491	0.226046	0.0349239	0.29194
ENSG00000161643	SIGLEC16	2.33643	1.96697	0.22596	0.712494	0.919963
ENSG00000154822	PLCL2	6.75556	5.77086	0.225862	0.237736	0.65019
ENSG00000103888	CEMIP	6.82644	6.63291	0.225702	0.612584	0.880503
ENSG00000137857	DUOX1	1.47182	1.23253	0.225658	0.611404	0.880305
ENSG00000138660	AP1AR	16.9072	14.6573	0.225529	0.213784	0.629279
ENSG00000068097	HEATR6	18.0609	15.466	0.225408	0.182983	0.591495
ENSG00000168528	SERINC2	63.9533	54.9773	0.225378	0.0539486	0.354234
ENSG00000135929	CYP27A1	13.6213	11.648	0.225213	0.24709	0.658007
ENSG00000204673	AKT1S1	44.2545	38.0152	0.225086	0.0683383	0.399204
ENSG00000228300	FAM174C	37.8569	32.4852	0.225082	0.0781264	0.421229
ENSG00000171621	SPSB1	4.33621	3.6952	0.225033	0.447884	0.804995
ENSG00000105518	TMEM205	39.5209	33.9217	0.224976	0.0754483	0.414352
ENSG00000132768	DPH2	19.5483	16.7041	0.224939	0.115159	0.492402
ENSG00000131876	SNRPA1	25.4169	21.8416	0.224898	0.113221	0.489785
ENSG00000184056	VPS33B	2.91071	2.47677	0.224848	0.465816	0.813831
ENSG00000013573	DDX11	21.7796	18.5665	0.224749	0.154971	0.555581
ENSG00000136940	PDCL	37.1302	31.7415	0.224502	0.0645495	0.38914
ENSG00000161217	PCYT1A	104.35	89.3311	0.223993	0.022139	0.230495
ENSG00000172716	SLFN11	156.643	134.069	0.223909	0.0227847	0.232923
ENSG00000130589	HELZ2	125.741	111.453	0.223908	0.197847	0.608857
ENSG00000169891	REPS2	6.71482	5.73956	0.223666	0.327102	0.728942
ENSG00000143322	ABL2	85.5799	74.3232	0.223659	0.113393	0.490168
ENSG00000154654	NCAM2	5.36992	4.54693	0.223628	0.380857	0.760741
ENSG00000103044	HAS3	9.75657	8.39107	0.223614	0.235452	0.649503
ENSG00000146904	EPHA1	42.4243	36.5691	0.223596	0.145205	0.542647
ENSG00000213465	ARL2	17.9787	15.1754	0.223516	0.188973	0.598982
ENSG00000121152	NCAPH	22.7727	19.4684	0.223458	0.0968852	0.459249
ENSG00000075702	WDR62	17.3054	14.8197	0.223334	0.159409	0.55959
ENSG00000102393	GLA	100.967	86.3425	0.223253	0.0287628	0.266309
ENSG00000007968	E2F2	19.7573	17.0811	0.223197	0.202496	0.615186
ENSG00000151693	ASAP2	20.8266	17.8482	0.223169	0.102673	0.471514
ENSG00000134109	EDEM1	284.545	244.442	0.223063	0.0248621	0.24468
ENSG00000124151	NCOA3	197.066	168.949	0.223017	0.0198716	0.218352
ENSG00000121542	SEC22A	6.06642	5.31439	0.222915	0.338205	0.735726
ENSG00000137812	KNL1	25.3203	21.6542	0.2229	0.103195	0.472546
ENSG00000167552	TUBA1A	655	567.465	0.222873	0.0941602	0.455165
ENSG00000132467	UTP3	27.6686	23.8468	0.222734	0.146358	0.543717
ENSG00000187098	MITF	13.0739	11.1922	0.222637	0.154065	0.554281
ENSG00000159069	FBXW5	182.681	157.856	0.222603	0.0727653	0.408976
ENSG00000105220	GPI	391.368	336.517	0.22256	0.0381612	0.303574
ENSG00000169184	MN1	5.36713	4.7117	0.222433	0.408993	0.782831
ENSG00000118094	TREH	0.950331	0.796005	0.222432	0.618932	0.88293
ENSG00000129245	FXR2	96.7788	83.4395	0.222334	0.0468449	0.333711
ENSG00000132600	PRMT7	29.9296	25.6823	0.222002	0.0535784	0.354008
ENSG00000109519	GRPEL1	41.8328	36.0198	0.221974	0.0759133	0.414805
ENSG00000103269	RHBDL1	1.57786	1.48331	0.221884	0.622363	0.883629
ENSG00000137216	TMEM63B	48.2285	41.4765	0.221772	0.105274	0.475534
ENSG00000100097	LGALS1	2048.24	1766.6	0.221522	0.116275	0.494504
ENSG00000179855	GIPC3	20.8289	18.078	0.22145	0.171019	0.575593
ENSG00000235194	PPP1R3E	6.85513	5.87338	0.221286	0.283956	0.692432
ENSG00000212864	RNF208	2.42304	2.08255	0.221263	0.57184	0.861843
ENSG00000121039	RDH10	262.942	226.381	0.220985	0.0338071	0.288793
ENSG00000163795	ZNF513	22.7077	19.4698	0.220882	0.0846044	0.434655
ENSG00000184937	WT1	68.161	58.636	0.220721	0.0633775	0.385562
ENSG00000170049	KCNAB3	1.27079	1.12211	0.220699	0.67299	0.904443
ENSG00000088247	KHSRP	389.879	335.57	0.22064	0.0292867	0.269542
ENSG00000223609	HBD	1.61492	1.40316	0.22062	0.596703	0.87283
ENSG00000196872	CRACDL	4.09488	3.42826	0.220597	0.449692	0.805744
ENSG00000071539	TRIP13	7.1075	6.08631	0.220595	0.260296	0.672564
ENSG00000144426	NBEAL1	25.5704	21.8317	0.220544	0.156713	0.557565
ENSG00000168496	FEN1	50.5191	43.4961	0.220485	0.0433148	0.321324
ENSG00000146856	AGBL3	0.571493	0.628137	0.220399	0.753109	0.934938
ENSG00000123684	LPGAT1	68.64	58.8916	0.220249	0.03941	0.306741
ENSG00000051341	POLQ	12.608	10.8135	0.220171	0.127101	0.512206
ENSG00000128973	CLN6	27.7428	24.0023	0.220148	0.115728	0.49404
ENSG00000111671	SPSB2	11.1566	9.53555	0.220043	0.236909	0.649806
ENSG00000175352	NRIP3	25.6412	22.0102	0.220037	0.0664111	0.394542
ENSG00000116221	MRPL37	65.044	55.8531	0.220025	0.044735	0.325207
ENSG00000132471	WBP2	348.454	299.829	0.220011	0.034245	0.289208
ENSG00000103064	SLC7A6	76.8152	66.1747	0.219988	0.0379413	0.303574
ENSG00000151929	BAG3	15.5576	13.8771	0.219843	0.31839	0.72297
ENSG00000167670	CHAF1A	43.4843	37.416	0.219699	0.0865938	0.437844
ENSG00000132182	NUP210	216.769	189.603	0.219643	0.161441	0.561917
ENSG00000134046	MBD2	58.9368	50.602	0.219572	0.0431742	0.320567
ENSG00000182774	RPS17	7.23441	6.44166	0.219546	0.422466	0.789389
ENSG00000188641	DPYD	85.1486	73.1052	0.219428	0.0205145	0.220574
ENSG00000140199	SLC12A6	147.497	127.034	0.219296	0.0499453	0.34479
ENSG00000167720	SRR	17.5519	15.0405	0.21912	0.16518	0.566376
ENSG00000116604	MEF2D	130.815	113.5	0.21912	0.078782	0.422104
ENSG00000125821	DTD1	10.3813	8.91223	0.219113	0.339486	0.736867
ENSG00000148384	INPP5E	28.2541	24.2892	0.219025	0.1614	0.561917
ENSG00000111676	ATN1	181.72	157.453	0.218974	0.0707432	0.405629
ENSG00000042429	MED17	15.8146	13.5538	0.21897	0.106198	0.477596
ENSG00000044090	CUL7	32.7677	28.2117	0.218968	0.135499	0.52607
ENSG00000102218	RP2	64.1455	56.2581	0.218951	0.15463	0.555457
ENSG00000126003	PLAGL2	84.3955	73.1588	0.218765	0.0650067	0.390636
ENSG00000212747	RTL8B	8.54092	7.42616	0.218482	0.308956	0.714616
ENSG00000187607	ZNF286A	12.6159	10.8214	0.218455	0.262007	0.67437
ENSG00000105364	MRPL4	60.7698	52.2236	0.218326	0.035033	0.292422
ENSG00000213585	VDAC1	206.259	177.96	0.2183	0.0388489	0.305627
ENSG00000082213	C5orf22	21.4491	18.433	0.218278	0.146285	0.543717
ENSG00000171049	FPR2	42.2071	36.1749	0.218254	0.10435	0.474688
ENSG00000106803	SEC61B	100.455	87.5317	0.218106	0.114014	0.491024
ENSG00000178605	GTPBP6	72.32	62.3006	0.21798	0.050971	0.347096
ENSG00000058063	ATP11B	105.53	90.7205	0.217964	0.0394424	0.306741
ENSG00000123485	HJURP	16.8326	14.4681	0.217951	0.100231	0.466566
ENSG00000147065	MSN	2245.01	1932.26	0.217938	0.0666913	0.395464
ENSG00000184675	AMER1	9.97658	8.61983	0.217827	0.301855	0.709952
ENSG00000137075	RNF38	54.0889	46.9908	0.217819	0.0944558	0.455253
ENSG00000196141	SPATS2L	21.9408	18.8114	0.217793	0.111863	0.486556
ENSG00000165527	ARF6	186.645	160.624	0.217706	0.0235958	0.237006
ENSG00000135426	TESPA1	9.9057	8.55516	0.217673	0.194029	0.605358
ENSG00000141337	ARSG	7.34369	6.33743	0.217665	0.315526	0.719953
ENSG00000079313	REXO1	129.108	113.251	0.217642	0.174143	0.578322
ENSG00000149781	FERMT3	429.834	371.395	0.217439	0.040053	0.308396
ENSG00000180304	OAZ2	47.48	40.9107	0.217286	0.0547687	0.356475
ENSG00000073150	PANX2	12.6024	11.2111	0.217284	0.279271	0.688473
ENSG00000272391	POM121C	98.5491	85.942	0.21715	0.111651	0.486236
ENSG00000110911	SLC11A2	60.7832	52.2856	0.217143	0.0462484	0.33095
ENSG00000065665	SEC61A2	13.4736	11.8957	0.217058	0.33083	0.730458
ENSG00000100083	GGA1	73.5173	63.5094	0.217023	0.0721779	0.408713
ENSG00000185164	NOMO2	116.693	100.609	0.216905	0.0425888	0.318435
ENSG00000044574	HSPA5	1516.78	1305.47	0.216885	0.0380664	0.303574
ENSG00000213186	TRIM59	10.2906	8.88058	0.216822	0.187605	0.596806
ENSG00000174705	SH3PXD2B	177.354	154.835	0.216801	0.120995	0.503186
ENSG00000128274	A4GALT	110.572	96.1686	0.216799	0.0970378	0.459249
ENSG00000213551	DNAJC9	36.5722	31.4604	0.216756	0.0761213	0.415328
ENSG00000186130	ZBTB6	18.8972	16.455	0.216745	0.220016	0.636577
ENSG00000137411	VARS2	0.80489	0.610935	0.216664	0.674181	0.904443
ENSG00000134250	NOTCH2	179.825	159.106	0.216646	0.195237	0.605651
ENSG00000189362	NEMP2	9.51246	8.12379	0.216572	0.221322	0.63783
ENSG00000178952	TUFM	212.022	182.932	0.216557	0.0423635	0.317125
ENSG00000124214	STAU1	136.57	117.744	0.216499	0.0343491	0.289658
ENSG00000083097	DOP1A	22.2377	19.1891	0.2164	0.131082	0.518516
ENSG00000183864	TOB2	126.71	110.112	0.216365	0.0751738	0.413904
ENSG00000162813	BPNT1	15.8692	13.4647	0.216301	0.218173	0.634822
ENSG00000156050	FAM161B	18.8389	16.2049	0.216263	0.113481	0.490168
ENSG00000111667	USP5	119.332	103.292	0.21611	0.0601162	0.376947
ENSG00000007264	MATK	36.3449	31.3696	0.216018	0.0900471	0.444468
ENSG00000140577	CRTC3	78.1458	67.8173	0.215948	0.0880555	0.44014
ENSG00000172534	HCFC1	335.173	294.815	0.215929	0.158322	0.558272
ENSG00000188820	CALHM6	2.75924	2.38389	0.215921	0.630017	0.887201
ENSG00000142002	DPP9	126.88	110.22	0.215866	0.122147	0.504768
ENSG00000196511	TPK1	9.49494	8.16851	0.215821	0.243669	0.656383
ENSG00000171307	ZDHHC16	45.3442	39.1759	0.215751	0.0673488	0.397047
ENSG00000205923	CEMP1	3.02557	2.59372	0.215706	0.459906	0.811619
ENSG00000111962	UST	1.33888	1.18713	0.215287	0.544545	0.851177
ENSG00000235453	SMIM27	4.70946	4.02853	0.215218	0.318022	0.722405
ENSG00000173653	RCE1	30.4344	26.1271	0.215057	0.0958932	0.457569
ENSG00000187555	USP7	161.499	139.165	0.21505	0.0191151	0.21388
ENSG00000099783	HNRNPM	287.954	250.018	0.214908	0.0592934	0.373802
ENSG00000179029	TMEM107	14.9755	13.0082	0.214881	0.19109	0.602675
ENSG00000204388	HSPA1B	30.4382	26.4408	0.214845	0.136291	0.52607
ENSG00000159905	ZNF221	5.39537	4.64669	0.21483	0.538079	0.847942
ENSG00000160208	RRP1B	75.1688	65.3174	0.214645	0.0728413	0.408976
ENSG00000154451	GBP5	14.7578	12.745	0.21458	0.245823	0.65771
ENSG00000119718	EIF2B2	25.8963	22.304	0.214555	0.0949747	0.456117
ENSG00000071246	VASH1	63.5402	55.2243	0.2145	0.0846798	0.434655
ENSG00000106246	PTCD1	25.1846	21.6978	0.214317	0.134174	0.524683
ENSG00000069849	ATP1B3	138.34	119.756	0.214291	0.0628039	0.383779
ENSG00000073578	SDHA	20.1407	17.3769	0.214243	0.146753	0.544207
ENSG00000198055	GRK6	145.643	127.291	0.214189	0.11595	0.494403
ENSG00000184922	FMNL1	330.69	287.622	0.214182	0.0990022	0.463743
ENSG00000142731	PLK4	10.8306	9.39004	0.214095	0.257159	0.668457
ENSG00000078795	PKD2L2	2.42862	2.08083	0.213975	0.47072	0.815671
ENSG00000115091	ACTR3	298.51	259.54	0.213929	0.0743827	0.411991
ENSG00000091317	CMTM6	204.446	176.573	0.213866	0.0408926	0.311073
ENSG00000162144	CYB561A3	127.729	111.21	0.213821	0.103884	0.474161
ENSG00000119707	RBM25	74.1952	64.3646	0.213809	0.143581	0.538524
ENSG00000018699	TTC27	11.5817	9.91911	0.213785	0.236345	0.649503
ENSG00000167967	E4F1	52.2723	44.9753	0.213547	0.123178	0.505911
ENSG00000170412	GPRC5C	125.639	109.244	0.21343	0.0993598	0.464388
ENSG00000186529	CYP4F3	1.63992	1.42448	0.213394	0.475862	0.818144
ENSG00000274523	RCC1L	70.7619	61.1372	0.213061	0.077453	0.41906
ENSG00000112305	SMAP1	30.3006	26.1939	0.212851	0.0992599	0.464092
ENSG00000126603	GLIS2	10.0164	8.94352	0.212799	0.369322	0.755847
ENSG00000122644	ARL4A	44.4533	38.8945	0.212778	0.160406	0.560933
ENSG00000197063	MAFG	559.454	486.239	0.212715	0.0670047	0.39575
ENSG00000143878	RHOB	90.6419	78.3201	0.212655	0.0728092	0.408976
ENSG00000076003	MCM6	45.6485	39.382	0.212504	0.0342501	0.289208
ENSG00000108509	CAMTA2	61.9159	53.8067	0.212192	0.109407	0.482889
ENSG00000100258	LMF2	92.3611	80.9548	0.211997	0.123957	0.506283
ENSG00000071626	DAZAP1	156.589	135.153	0.211879	0.061475	0.37964
ENSG00000131943	C19orf12	38.4604	33.2351	0.211743	0.0720737	0.408681
ENSG00000128346	C22orf23	5.34212	4.59612	0.211712	0.46274	0.812345
ENSG00000240972	MIF	116.658	100.764	0.211702	0.0783369	0.421681
ENSG00000092820	EZR	245.912	212.927	0.211543	0.0294885	0.270396
ENSG00000019582	CD74	1646.86	1427.73	0.211479	0.0612726	0.379315
ENSG00000083544	TDRD3	12.394	10.9325	0.21145	0.325703	0.728391
ENSG00000175105	ZNF654	30.4562	26.5974	0.211371	0.138595	0.53115
ENSG00000176563	CNTD1	4.998	4.35464	0.211251	0.416947	0.787879
ENSG00000197037	ZSCAN25	47.3037	41.1422	0.211099	0.103757	0.47375
ENSG00000175820	CCDC168	2.2545	1.93428	0.210803	0.584442	0.8666
ENSG00000184378	ACTRT3	1.46624	1.3089	0.210753	0.658969	0.898451
ENSG00000187942	LDLRAD2	16.5381	14.3948	0.210745	0.321305	0.726464
ENSG00000042753	AP2S1	132.448	114.473	0.210717	0.0356223	0.294897
ENSG00000135269	TES	49.5063	42.8002	0.210711	0.0497074	0.344417
ENSG00000101104	PABPC1L	6.13261	5.23458	0.210683	0.445709	0.804835
ENSG00000009830	POMT2	37.923	32.771	0.210634	0.0866941	0.437844
ENSG00000162408	NOL9	50.629	43.8154	0.210608	0.0673245	0.397047
ENSG00000115604	IL18R1	6.13217	5.35291	0.210524	0.35842	0.749361
ENSG00000147144	CCDC120	9.66996	8.40862	0.210523	0.348262	0.743375
ENSG00000139629	GALNT6	22.9255	19.7945	0.210503	0.152717	0.551713
ENSG00000144591	GMPPA	39.5223	34.2516	0.210487	0.064231	0.387774
ENSG00000072274	TFRC	607.346	526.14	0.210346	0.0304561	0.274437
ENSG00000138031	ADCY3	60.5633	52.9539	0.210336	0.102355	0.471226
ENSG00000067955	CBFB	74.1002	64.3684	0.210297	0.0612323	0.379251
ENSG00000173588	CEP83	7.20249	6.21531	0.210244	0.385462	0.764503
ENSG00000196576	PLXNB2	482.571	424.511	0.210228	0.187567	0.596806
ENSG00000197858	GPAA1	165.807	145.154	0.210209	0.110315	0.484086
ENSG00000156504	PABIR2	23.0695	19.9462	0.210141	0.124086	0.506283
ENSG00000187860	CCDC157	7.92724	6.84069	0.21011	0.233781	0.648782
ENSG00000160972	PPP1R16A	73.6732	63.9408	0.210052	0.111118	0.485651
ENSG00000083812	ZNF324	21.1434	18.3391	0.209985	0.147871	0.546347
ENSG00000144233	AMMECR1L	46.0969	39.9124	0.209914	0.0665897	0.395334
ENSG00000170260	ZNF212	20.1105	17.4278	0.209808	0.136302	0.52607
ENSG00000034152	MAP2K3	117.806	102.724	0.209775	0.0714665	0.407191
ENSG00000077147	TM9SF3	203.43	175.915	0.209593	0.0190631	0.213486
ENSG00000085415	SEH1L	68.8564	59.6536	0.209552	0.0463797	0.331286
ENSG00000276180	H4C9	49.8204	43.072	0.209521	0.101456	0.469144
ENSG00000138107	ACTR1A	156.266	135.786	0.209516	0.0579903	0.368003
ENSG00000173928	SWSAP1	4.67888	3.99688	0.20946	0.424936	0.791056
ENSG00000135636	DYSF	6.45028	5.46746	0.209388	0.490076	0.825439
[truncated: 10,685 more rows]

## Sheet: FLT3i vs. Untreated
D1091 - FM225 - FLT3i vs. Untreated - RNA-Seq analysis
[truncated: 12,746 more rows]

## Sheet: FLT3i + IL3 vs. FLT3i
D1091 - FM225 - FLT3i + IL3 vs. FLT3i - RNA-Seq analysis
[truncated: 12,692 more rows]

[truncated: 6 more sheets: RASi vs. Unt - UpReg KEGG, RASi+IL3 vs. RASi - UpReg KEGG, RASi+IL3 vs RASi - DownReg KEGG, FLT3i vs. Unt - UpReg - KEGG, FLT3i vs. Unt - DownReg - KEGG, FLT3i+IL3 vs. Unt - UpReg KEGG]
